# Supplementary material for: Seizure protein 6 and its homolog seizure 6-like protein are physiological substrates of BACE1 in neurons
Source: Mol Neurodegener. 2016 Oct 5;11:67. doi: 10.1186/s13024-016-0134-z (PMC5053352; doi:10.1186/s13024-016-0134-z)
Supplement: Additional file 2: — Supplementary Data. Proteins and peptides identified and quantified in BACE DKO and WT CSF. This file contains four sheets, the first one of which contains the list and quantification of all proteins identified in the CSF. (XLSX 17716 kb) [file 13024_2016_134_MOESM2_ESM.xlsx]

## Sheet: Proteins BACE DKO vs WT CSF
UniProt Acession No.		Protein Names	Gene Names	Mean ratio	Mean Log2(ratio)	p-value (p < 0.05 is indicated red)	No. of Quantifications		Log2 transformed label-free quantification intensities														Identified peptides			Sequence coverage [%]			Mol. weight [kDa]	Q-value	Score	Unique peptides in single samples														UniProt subcellular location
Protein IDs	Majority protein IDs	Protein names	Gene names	Mean ratio (DKO/WT)	Mean Log2(ratio)	p-value	Quants DKO	Quants WT	log2 LFQ DKO_09	log2 LFQ DKO_10	log2 LFQ DKO_11	log2 LFQ DKO_13	log2 LFQ DKO_14	log2 LFQ DKO_15	log2 LFQ DKO_16	log2 LFQ WT_01	log2 LFQ WT_03	log2 LFQ WT_04	log2 LFQ WT_05	log2 LFQ WT_06	log2 LFQ WT_07	log2 LFQ WT_08	Peptides	Razor + unique peptides	Unique peptides	Sequence coverage [%]	Unique + razor sequence coverage [%]	Unique sequence coverage [%]	Mol. weight [kDa]	Q-value	Score	Unique peptides DKO_09	Unique peptides DKO_10	Unique peptides DKO_11	Unique peptides DKO_13	Unique peptides DKO_14	Unique peptides DKO_15	Unique peptides DKO_16	Unique peptides WT_01	Unique peptides WT_03	Unique peptides WT_04	Unique peptides WT_05	Unique peptides WT_06	Unique peptides WT_07	Unique peptides WT_08	Cytoplasm	Nucleus	Membrane	Mitochondrion
Q7TSK2	Q7TSK2	Seizure protein 6	Sez6	0.134015	-2.89953	5.99134e-06	6	7	23.9423	22.6239	23.6985	23.8376	NaN	24.4541	24.209	27.2824	26.6443	27.3944	26.9418	26.8988	25.758	25.9364	13	13	13	20.6	20.6	20.6	107.43	0	108.93	3	2	4	2	1	4	2	12	11	12	11	12	7	8	1	0	1	0
Q6P1D5	Q6P1D5	Seizure 6-like protein	Sez6l	0.210598	-2.24744	5.09998e-05	7	7	24.8617	23.752	24.9881	25.146	23.6919	25.7353	25.0443	27.1621	27.2455	27.6094	27.066	27.0219	25.9769	26.8695	6	6	6	8	8	8	104.83	0	133.16	6	4	5	5	4	4	5	6	6	6	5	6	5	6	0	0	1	0
Q5SX40	Q5SX40	Myosin-1	Myh1	0.291812	-1.77689	0.188617	6	7	25.8584	23.8507	22.4857	24.2963	25.9764	25.1009	NaN	24.0706	27.6356	22.2661	23.635	28.9154	28.4525	29.6262	105	105	21	53.8	53.8	13.5	223.34	0	323.31	13	5	2	8	7	5	1	7	17	2	5	18	14	19	1	0	0	0
Q5XKE0	Q5XKE0	Myosin-binding protein C, fast-type	Mybpc2	0.292921	-1.77142	0.105976	6	7	27.3026	27.1616	24.748	25.6245	27.7764	NaN	22.987	27.7414	29.363	25.1011	25.873	28.3731	29.9474	27.5344	46	46	46	53.1	53.1	53.1	127.35	0	323.31	29	15	10	12	20	1	3	35	40	11	16	36	40	28	0	0	0	0
Q9DBB9	Q9DBB9	Carboxypeptidase N subunit 2	Cpn2	0.296487	-1.75396	0.17258	5	7	25.8548	29.6829	NaN	23.9989	NaN	25.7445	23.8293	27.6512	27.2974	27.7631	27.6961	26.6003	27.623	28.4012	14	14	14	35.3	35.3	35.3	60.478	0	323.31	7	14	0	4	0	2	2	11	10	9	10	10	12	8	0	0	0	0
Q64339	Q64339	Ubiquitin-like protein ISG15	Isg15	0.328623	-1.60549	0.238464	6	4	22.5921	25.1122	NaN	22.1729	26.6087	22.9153	22.6379	23.0034	26.3948	NaN	NaN	NaN	27.388	24.3285	3	3	3	21.7	21.7	21.7	17.897	0	169.49	3	2	0	2	3	2	2	2	3	1	1	0	3	2	1	0	0	0
Q61646	Q61646	Haptoglobin;Haptoglobin alpha chain;Haptoglobin beta chain	Hp	0.331247	-1.59402	0.426254	6	6	29.8637	23.0092	27.9185	25.4743	NaN	22.308	22.5677	23.8479	26.1064	30.8093	31.4909	23.5653	NaN	24.8858	20	20	20	42.7	42.7	42.7	38.752	0	323.31	17	3	12	9	1	3	4	5	6	18	20	5	1	3	0	0	0	0
Q7M729	Q7M729	Sodium channel subunit beta-4	Scn4b	0.331412	-1.5933	0.00129252	5	7	23.4505	NaN	23.9325	23.4056	NaN	23.7827	23.7077	25.6801	24.6748	26.2129	25.8532	25.6308	24.0698	24.622	3	3	3	12.3	12.3	12.3	25.192	0	5.1897	2	0	2	2	0	2	2	3	3	3	3	3	2	3	0	0	1	0
Q9CQC9	Q9CQC9	GTP-binding protein SAR1b	Sar1b	0.336388	-1.5718	NaN	1	3	NaN	NaN	22.6654	NaN	NaN	NaN	NaN	NaN	23.7633	NaN	NaN	23.7619	25.1863	NaN	5	5	4	40.9	40.9	35.4	22.382	0	18.052	1	0	2	1	1	0	1	2	3	1	1	3	4	1	0	0	1	0
P59325	P59325	Eukaryotic translation initiation factor 5	Eif5	0.345961	-1.53132	NaN	1	1	NaN	22.2238	NaN	NaN	NaN	NaN	NaN	NaN	NaN	NaN	NaN	NaN	23.7551	NaN	2	2	2	4.2	4.2	4.2	48.968	0.0023015	2.5894	1	2	0	1	1	0	1	1	1	0	1	1	2	1	0	0	0	0
Q03157	Q03157	Amyloid-like protein 1;C30	Aplp1	0.348809	-1.51949	0.00151249	7	7	30.2835	30.2654	31.1605	31.0411	29.2692	31.0398	31.1643	32.6259	32.2559	32.791	32.4025	32.445	30.9595	31.3804	28	28	28	39.5	39.5	39.5	72.75	0	323.31	24	26	25	25	17	24	23	27	25	26	25	27	24	25	1	0	1	0
Q5SX39	Q5SX39	Myosin-4	Myh4	0.359234	-1.47701	0.0841629	7	7	28.0276	27.7445	25.3955	26.8882	28.7909	25.2013	24.3049	27.856	29.3788	26.0352	27.272	28.4647	29.3626	28.3224	104	32	23	52.9	16.2	12.2	222.86	0	323.31	17	11	6	16	18	9	5	18	22	10	18	18	18	19	1	0	0	0
Q9JKS4	Q9JKS4	LIM domain-binding protein 3	Ldb3	0.361344	-1.46856	0.0462699	5	5	23.373	24.9232	NaN	23.6908	24.4168	24.5381	NaN	24.1255	26.0655	NaN	NaN	25.5154	27.2995	25.2788	15	15	15	32.4	32.4	32.4	76.431	0	172.15	5	3	1	2	5	4	0	5	12	0	1	9	13	8	1	0	0	0
O54901	O54901	OX-2 membrane glycoprotein	Cd200	0.36484	-1.45466	NaN	2	7	NaN	NaN	NaN	22.3556	NaN	NaN	23.0028	24.6519	23.8358	24.9848	23.7769	24.4493	23.2246	24.0138	4	4	4	13.7	13.7	13.7	31.256	0	11.005	1	1	1	2	0	1	3	4	3	4	4	4	2	3	0	0	1	0
Q61809	Q61809	Leucine-rich repeat neuronal protein 1	Lrrn1	0.370831	-1.43117	0.00158022	4	6	23.467	NaN	23.4193	23.2653	NaN	NaN	23.2935	25.2266	24.1992	25.4667	24.663	25.1633	NaN	24.0358	7	7	7	11	11	11	80.547	0	13.188	3	1	4	2	1	2	3	7	3	5	6	7	1	4	0	0	1	0
Q8K262	Q8K262	Placenta-specific protein 9	Plac9	0.377862	-1.40407	NaN	1	5	NaN	NaN	NaN	23.1613	NaN	NaN	NaN	24.5303	24.6681	24.7641	24.4169	24.4476	NaN	NaN	1	1	1	10.2	10.2	10.2	11.275	0	4.4499	0	0	0	1	0	0	1	1	1	1	1	1	1	1	0	0	0	0
Q8QZR5	Q8QZR5	Alanine aminotransferase 1	Gpt	0.380846	-1.39272	NaN	1	1	NaN	NaN	NaN	NaN	22.7903	NaN	NaN	NaN	NaN	NaN	NaN	NaN	24.183	NaN	2	2	2	5.2	5.2	5.2	55.142	0.00065317	4.151	1	0	1	1	2	0	0	0	1	0	0	1	2	0	1	0	0	0
Q9CQJ8	Q9CQJ8	NADH dehydrogenase [ubiquinone] 1 beta subcomplex subunit 9	Ndufb9	0.390304	-1.35733	NaN	1	1	22.0385	NaN	NaN	NaN	NaN	NaN	NaN	NaN	NaN	NaN	NaN	NaN	23.3958	NaN	3	3	3	21.8	21.8	21.8	21.984	0	7.6482	2	0	0	0	1	0	0	0	1	0	0	0	3	0	0	0	1	1
P03987	P03987	Ig gamma-3 chain C region		0.393666	-1.34496	0.0854491	7	7	27.7453	30.2739	28.1573	29.2933	29.2071	25.0838	29.515	29.2477	30.262	30.4084	29.4503	29.8225	29.6257	29.8737	17	17	17	55	55	55	43.929	0	240.75	13	16	12	15	13	4	15	14	15	16	14	15	13	16	0	0	1	0
O70624	O70624	Myocilin;Myocilin, N-terminal fragment;Myocilin, C-terminal fragment	Myoc	0.416544	-1.26346	0.0162772	7	7	24.3852	26.0749	27.4255	27.0344	26.1413	26.9229	26.8251	28.2873	27.5783	27.7844	27.8127	28.1145	26.9035	27.1728	20	20	20	46.7	46.7	46.7	55.313	0	117.13	4	9	18	15	9	14	17	19	15	17	17	19	11	17	0	0	1	1
P13707	P13707	Glycerol-3-phosphate dehydrogenase [NAD(+)], cytoplasmic	Gpd1	0.419436	-1.25348	0.0275381	7	7	28.9831	27.7365	26.8694	27.253	28.8982	26.3692	27.0296	28.6888	28.6349	27.7223	28.0238	29.5232	30.1634	29.1569	23	23	21	81.7	81.7	76.5	37.572	0	323.31	17	14	13	13	18	7	14	18	17	13	14	18	16	17	1	0	0	0
P23927	P23927	Alpha-crystallin B chain	Cryab	0.43151	-1.21253	0.0724529	7	7	27.8277	26.4918	26.1859	26.8019	28.8545	26.4308	26.1791	27.9976	28.6911	26.1284	26.8484	29.181	29.5954	28.8175	12	12	12	61.7	61.7	61.7	20.069	0	201.92	10	7	8	7	11	8	9	10	9	7	8	12	12	11	1	1	0	0
Q5EBG6	Q5EBG6	Heat shock protein beta-6	Hspb6	0.432273	-1.20998	0.201733	7	7	26.071	23.7111	23.8775	23.8641	27.174	23.7507	22.9968	25.7078	26.3847	23.0583	23.3664	27.4051	27.5318	26.4611	8	8	8	84.6	84.6	84.6	17.521	0	79.521	4	3	3	2	6	3	2	5	5	2	3	7	7	5	1	1	0	0
Q8BHC0	Q8BHC0	Lymphatic vessel endothelial hyaluronic acid receptor 1	Lyve1	0.434335	-1.20312	NaN	1	1	NaN	NaN	23.8462	NaN	NaN	NaN	NaN	NaN	NaN	NaN	25.0494	NaN	NaN	NaN	3	3	3	12.9	12.9	12.9	34.573	0	12.39	2	1	3	2	0	1	2	1	0	2	2	1	0	1	0	0	1	0
Q1XH17	Q1XH17	Tripartite motif-containing protein 72	Trim72	0.441262	-1.18029	0.101202	6	6	25.6863	24.721	24.4817	23.636	26.4013	23.4003	NaN	25.5813	26.2014	NaN	24.285	26.5369	27.4916	25.3123	16	16	16	59.7	59.7	59.7	52.816	0	230.2	11	3	4	5	8	3	1	7	8	1	3	9	16	7	0	0	1	0
Q8CI51	Q8CI51	PDZ and LIM domain protein 5	Pdlim5	0.444501	-1.16974	NaN	1	4	NaN	22.6723	NaN	NaN	NaN	NaN	NaN	NaN	24.1811	NaN	NaN	23.4956	24.4162	23.2753	5	5	5	14.2	14.2	14.2	63.299	0	58.03	1	2	1	1	0	1	1	1	5	0	0	2	3	2	1	0	1	0
P14824	P14824	Annexin A6	Anxa6	0.460901	-1.11747	0.0800094	7	7	26.6108	25.4982	24.648	24.2983	27.1702	25.4685	23.9624	25.6871	27.7676	24.8839	26.4164	26.5377	27.4117	26.7742	24	24	24	42.3	42.3	42.3	75.884	0	93.211	16	3	9	7	12	8	5	16	22	10	17	19	16	18	1	0	0	0
O09165	O09165	Calsequestrin-1	Casq1	0.467103	-1.09819	0.0619494	7	7	26.8934	25.7537	25.1716	25.9049	27.7217	25.7367	24.8201	27.2107	27.3382	25.5293	26.2933	27.9753	28.4988	26.8436	8	8	8	19.8	19.8	19.8	46.377	0	139.09	5	2	3	4	5	4	3	6	6	5	6	6	7	5	0	0	1	1
Q9Z0Z4	Q9Z0Z4	Hephaestin	Heph	0.471237	-1.08548	0.000850509	5	6	22.7019	22.1665	23.0306	22.7887	NaN	NaN	22.8122	23.8693	23.6128	24.3939	23.7855	23.9179	NaN	23.1334	4	4	4	5.3	5.3	5.3	129.66	0	11.945	3	2	2	3	0	1	3	3	3	4	4	4	1	4	0	0	1	0
P62631	P62631	Elongation factor 1-alpha 2	Eef1a2	0.477153	-1.06748	0.130733	7	7	27.9408	26.6578	25.7354	25.8429	28.2852	25.3205	24.4189	27.3047	27.68	26.0269	26.4287	28.1897	28.978	27.066	16	7	7	50.1	28.1	28.1	50.454	0	151.25	6	4	6	3	5	3	5	7	6	6	6	7	6	5	0	1	0	0
Q60932	Q60932	Voltage-dependent anion-selective channel protein 1	Vdac1	0.486309	-1.04005	0.129596	6	7	26.7582	25.1779	24.9261	25.5007	27.6381	24.3024	NaN	26.7364	27.5141	25.3221	25.7711	26.7246	28.1436	27.0891	14	14	14	65.2	65.2	65.2	32.351	0	186.86	12	5	6	7	12	3	1	10	12	7	5	11	14	11	0	0	1	1
O88188	O88188	Lymphocyte antigen 86	Ly86	0.490511	-1.02764	0.0144212	7	7	26.1285	25.079	26.8674	26.2183	24.8653	26.5211	26.3034	27.3788	26.9815	27.8319	27.3802	26.8859	26.0445	26.6734	6	6	6	49.4	49.4	49.4	17.811	0	29.397	5	3	5	4	3	4	5	6	5	6	6	6	6	5	0	0	0	0
P97443	P97443	Histone-lysine N-methyltransferase Smyd1	Smyd1	0.490676	-1.02716	0.150259	6	6	24.717	24.4344	24.2354	24.1113	25.5682	NaN	22.4844	24.899	25.5617	NaN	24.0324	25.6947	27.4059	24.1201	11	11	11	35.7	35.7	35.7	56.495	0	114.64	7	4	3	3	7	0	2	7	9	1	4	9	10	6	1	1	0	0
Q64518	Q64518	Sarcoplasmic/endoplasmic reticulum calcium ATPase 3	Atp2a3	0.4907	-1.02709	0.138883	7	7	26.3266	25.6726	25.1012	25.1495	28.0763	24.2756	24.1402	27.0843	27.239	25.2456	25.0528	26.9761	27.8181	26.5158	10	2	2	7.8	2.2	2.2	113.64	0	58.86	2	2	2	2	2	1	2	1	1	1	2	1	1	1	0	1	1	0
Q8R429;O55143	Q8R429	Sarcoplasmic/endoplasmic reticulum calcium ATPase 1	Atp2a1	0.494128	-1.01704	0.0949174	7	7	30.1789	29.5687	28.579	29.0867	31.3257	28.622	27.8713	30.7773	30.868	28.8856	29.3709	30.5536	31.5749	30.3212	45	45	37	48.5	48.5	42.1	109.42	0	323.31	34	27	27	28	33	21	23	37	34	28	30	36	34	34	0	0	1	0
Q62507	Q62507	Cochlin	Coch	0.501322	-0.996191	0.00272105	7	7	28.9694	29.0329	28.4442	28.667	28.0773	29.4383	28.2552	29.6115	29.9111	29.6646	29.3494	29.713	28.9781	30.6298	26	26	26	61.1	61.1	61.1	59.949	0	295.92	17	15	15	13	6	19	10	22	22	21	22	20	16	25	0	0	0	0
F6VAN0	F6VAN0	Cyclic AMP-dependent transcription factor ATF-6 alpha;Processed cyclic AMP-dependent transcription factor ATF-6 alpha	Atf6	0.50509	-0.985388	0.13815	5	5	21.7672	20.8513	21.0465	NaN	NaN	21.679	21.2067	21.063	22.8466	23.3889	23.1989	20.9803	NaN	NaN	2	2	2	3.7	3.7	3.7	72.694	0	4.3033	2	2	2	1	1	2	2	2	2	2	2	2	1	1	0	1	1	0
P23492;Q8QZW3	P23492	Purine nucleoside phosphorylase	Pnp	0.509662	-0.972387	0.00558379	7	7	26.8187	26.3822	26.4045	26.5115	27.4793	26.4125	26.92	27.1939	28.3775	27.298	27.5988	26.973	28.6367	27.6575	14	14	14	64.7	64.7	64.7	32.277	0	288.84	11	8	10	9	11	9	11	11	13	9	11	11	13	11	1	0	0	0
Q9CZ30	Q9CZ30	Obg-like ATPase 1	Ola1	0.510825	-0.969098	0.30231	4	3	23.7967	NaN	NaN	23.0655	25.3853	NaN	23.7024	NaN	24.8935	NaN	NaN	23.8542	26.1222	NaN	6	6	6	26	26	26	44.729	0	42.38	4	2	0	2	3	1	2	2	3	1	1	4	6	2	1	1	0	0
Q9JHI5	Q9JHI5	Isovaleryl-CoA dehydrogenase, mitochondrial	Ivd	0.513083	-0.962736	0.113491	7	6	24.4951	25.3387	24.0674	23.7277	25.6988	23.8092	23.4487	25.5353	24.4837	NaN	24.1098	25.0416	27.2285	25.5938	14	14	14	37.5	37.5	37.5	46.325	0	63.878	7	3	5	4	9	4	5	12	6	2	5	7	13	9	0	0	0	1
Q60597	Q60597	2-oxoglutarate dehydrogenase, mitochondrial	Ogdh	0.516503	-0.953151	0.213666	7	7	26.6447	25.7831	24.9203	25.8635	27.5889	25.3699	23.056	26.2469	26.4703	24.6988	25.5408	26.9563	28.7323	27.253	30	30	30	36.2	36.2	36.2	116.45	0	154.4	22	10	8	16	23	9	6	19	20	8	12	22	28	20	0	0	0	1
P53810	P53810	Phosphatidylinositol transfer protein alpha isoform	Pitpna	0.51697	-0.951847	0.0200624	4	3	22.5296	22.91	NaN	NaN	23.5978	23.1711	NaN	NaN	24.0997	NaN	NaN	NaN	23.6707	24.2415	3	3	3	13.7	13.7	13.7	31.893	0	7.385	3	2	1	1	2	2	2	1	3	0	1	1	2	3	1	0	0	0
Q9WUM5	Q9WUM5	Succinyl-CoA ligase [ADP/GDP-forming] subunit alpha, mitochondrial	Suclg1	0.517003	-0.951754	0.192886	7	7	25.6664	22.8061	24.2805	24.3184	26.4094	23.8175	23.8619	25.1258	25.2693	23.9124	24.0943	25.6432	28.0383	25.7393	10	10	10	34.4	34.4	34.4	36.154	0	76.715	6	3	3	4	9	2	2	5	5	2	2	4	10	5	0	0	0	1
Q922B2	Q922B2	Aspartate--tRNA ligase, cytoplasmic	Dars	0.51928	-0.945415	0.101763	5	7	24.6775	23.7391	NaN	NaN	22.974	23.4875	23.4609	23.6934	25.3295	22.9704	24.1652	24.6767	26.5579	24.8994	14	14	14	33.1	33.1	33.1	57.147	0	43.58	11	4	0	0	2	4	4	5	9	3	6	9	10	8	1	0	0	0
P45952	P45952	Medium-chain specific acyl-CoA dehydrogenase, mitochondrial	Acadm	0.519466	-0.944899	0.223052	7	7	26.0524	24.7564	24.1178	24.6351	26.7633	23.9618	23.2117	25.4526	25.5627	23.8414	24.2199	26.0787	28.2815	26.6759	11	11	11	33.3	33.3	33.3	46.481	0	99.004	11	5	4	7	9	5	3	10	10	5	6	9	11	10	0	0	0	1
Q9CZ13;Q9CXT8	Q9CZ13	Cytochrome b-c1 complex subunit 1, mitochondrial	Uqcrc1	0.525829	-0.927333	0.172506	6	7	25.7872	24.9602	23.8278	24.5831	26.4954	NaN	23.0867	25.5174	25.9675	24.4465	24.9226	25.5732	27.4851	26.1096	13	13	13	38.1	38.1	38.1	52.851	0	88.483	10	4	4	4	9	1	2	6	8	3	6	7	11	9	0	0	1	1
Q7TQ48	Q7TQ48	Sarcalumenin	Srl	0.534839	-0.902823	0.109736	7	7	26.6672	26.2972	25.5591	25.7068	27.8261	25.558	24.697	27.3874	27.3223	25.4795	25.9619	27.2372	28.3244	26.9185	21	21	21	27.5	27.5	27.5	99.183	0	145.19	16	11	10	10	17	6	6	19	17	9	8	16	18	17	0	0	0	0
Q06335	Q06335	Amyloid-like protein 2	Aplp2	0.537828	-0.894784	0.0182605	7	7	28.5548	28.465	29.3721	29.3957	27.6334	29.3834	29.3822	30.2719	29.7256	30.1722	29.8766	30.1967	28.9495	29.2575	18	17	17	29.6	28.4	28.4	80.466	0	323.31	15	15	14	16	10	15	15	16	15	16	15	16	15	15	0	1	1	0
P38647	P38647	Stress-70 protein, mitochondrial	Hspa9	0.539693	-0.88979	0.214704	7	6	25.2147	24.3515	23.2491	24.2061	26.0128	23.5327	22.9201	24.3732	24.7209	23.3773	NaN	25.416	27.1899	25.5359	15	15	15	24.9	24.9	24.9	73.46	0	72.505	11	5	3	8	10	3	3	9	9	5	3	13	13	11	0	1	0	1
P05977;P09541	P05977	Myosin light chain 1/3, skeletal muscle isoform	Myl1	0.541258	-0.885611	0.154288	7	7	28.45	28.694	27.4182	28.0675	30.1067	28.2764	26.8908	29.0413	29.5689	27.3661	28.0382	29.6972	30.8568	29.5344	18	18	15	68.1	68.1	59.6	20.594	0	323.31	12	13	9	12	14	12	9	12	14	9	11	15	15	13	0	0	0	0
P97457	P97457	Myosin regulatory light chain 2, skeletal muscle isoform	Mylpf	0.546171	-0.872574	0.154587	7	7	27.9272	28.2867	27.0335	27.514	29.3922	28.0328	26.4176	28.603	29.1189	26.8061	27.4499	29.3378	30.2543	29.1419	14	14	14	75.7	75.7	75.7	18.955	0	174.5	10	13	11	10	13	10	9	11	13	8	9	12	13	11	0	0	0	0
P47857	P47857	ATP-dependent 6-phosphofructokinase, muscle type	Pfkm	0.560029	-0.836426	0.117677	7	7	29.691	28.702	28.4779	28.3739	30.1766	27.9345	27.8178	29.5104	30.0684	28.1459	28.5326	30.3989	30.8393	29.5331	33	33	29	53.3	53.3	48.5	85.268	0	323.31	25	19	25	24	23	18	22	27	25	24	25	28	28	24	1	0	0	0
Q07417	Q07417	Short-chain specific acyl-CoA dehydrogenase, mitochondrial	Acads	0.560491	-0.835236	0.211348	5	5	23.8941	23.2316	NaN	23.3092	24.9734	NaN	22.6019	23.7055	23.5819	NaN	NaN	24.2078	26.1731	24.5183	10	10	10	40.8	40.8	40.8	44.889	0	86.596	3	2	0	3	4	1	2	6	4	1	1	4	9	4	0	0	0	1
P47880	P47880	Insulin-like growth factor-binding protein 6	Igfbp6	0.56118	-0.833466	0.0619787	7	7	27.2709	27.0892	28.5529	27.9668	26.0956	27.4985	28.4714	28.8929	27.842	28.7843	28.8833	28.9928	27.5798	27.8045	10	10	10	54.2	54.2	54.2	25.346	0	263.63	5	8	8	8	4	7	7	10	7	10	8	9	7	8	0	0	0	0
P21550	P21550	Beta-enolase	Eno3	0.56286	-0.829153	0.137097	7	7	32.9876	31.0298	31.2756	30.5099	32.9828	30.7156	30.4974	32.1481	32.5177	31.1852	31.3133	33.0073	33.401	32.2304	64	64	51	84.3	84.3	73.3	47.024	0	323.31	48	39	40	34	42	34	33	43	46	40	40	45	44	43	1	0	0	0
Q9D051	Q9D051	Pyruvate dehydrogenase E1 component subunit beta, mitochondrial	Pdhb	0.563339	-0.827924	0.213741	7	7	26.0805	24.9875	24.3126	25.3027	27.3675	24.8361	23.7057	25.9506	25.8708	24.3781	25.0075	26.6022	27.8892	26.6897	15	15	15	56	56	56	38.937	0	148.25	9	8	5	9	11	5	3	10	9	4	5	9	13	11	0	0	0	1
Q8BTM8;Q80X90;Q8VHX6	Q8BTM8	Filamin-A	Flna	0.563532	-0.827431	0.0038578	7	7	25.3076	25.0615	24.4874	25.4373	25.1823	24.7289	25.1716	25.803	25.841	26.3523	26.4997	25.2053	25.3221	26.1452	22	22	22	12.2	12.2	12.2	281.22	0	63.14	9	11	8	15	13	6	14	15	19	15	18	12	15	17	1	0	0	0
P32848	P32848	Parvalbumin alpha	Pvalb	0.564672	-0.824516	0.224927	7	7	32.6847	28.3286	31.0826	29.3363	32.6134	30.4641	30.4614	31.7511	31.3522	31.347	31.1299	31.904	31.7659	31.4923	20	20	20	92.7	92.7	92.7	11.93	0	323.31	16	9	15	11	18	7	13	16	13	13	15	17	15	16	0	0	0	0
P14094	P14094	Sodium/potassium-transporting ATPase subunit beta-1	Atp1b1	0.565551	-0.82227	NaN	1	2	NaN	21.8715	NaN	NaN	NaN	NaN	NaN	NaN	22.7029	NaN	NaN	NaN	22.6847	NaN	1	1	1	4.6	4.6	4.6	35.194	0.0066152	2.2397	1	1	0	1	1	1	1	1	1	0	1	1	1	1	0	0	1	0
Q9QYG0	Q9QYG0	Protein NDRG2	Ndrg2	0.566964	-0.81867	0.0708247	7	7	28.3129	27.2493	26.8099	26.7405	28.124	25.8946	26.6205	27.7906	28.1642	26.946	27.4285	28.6582	28.7999	27.695	14	14	14	61.5	61.5	61.5	40.789	0	323.31	13	12	7	8	14	5	9	13	13	9	11	13	14	13	1	0	0	0
Q9WUB3	Q9WUB3	Glycogen phosphorylase, muscle form	Pygm	0.567296	-0.817827	0.124229	7	7	31.5197	30.9349	29.9841	30.4128	31.8635	29.5235	29.6316	31.2766	31.9285	30.1553	30.4326	31.8836	32.8528	31.0653	62	62	47	67.3	67.3	49.9	97.285	0	323.31	41	36	34	36	40	30	33	39	43	35	36	41	45	37	0	0	0	0
Q99KI0	Q99KI0	Aconitate hydratase, mitochondrial	Aco2	0.568188	-0.815559	0.133219	7	7	29.1197	29.2884	28.9663	29.0415	30.9897	28.6172	28.1946	29.8941	29.6959	28.8929	28.9465	30.2327	31.8534	30.4108	45	45	45	64.1	64.1	64.1	85.462	0	323.31	30	29	35	33	34	26	27	34	34	31	32	35	36	32	0	0	0	1
O70209	O70209	PDZ and LIM domain protein 3	Pdlim3	0.569617	-0.811937	NaN	1	3	NaN	NaN	NaN	NaN	23.147	NaN	NaN	NaN	23.3298	NaN	NaN	23.2953	25.2518	NaN	7	7	7	33.2	33.2	33.2	34.299	0	25.188	1	0	0	0	2	0	0	1	3	0	0	2	7	2	1	0	0	0
P48962;P51881;Q3V132	P48962	ADP/ATP translocase 1	Slc25a4	0.570597	-0.809457	0.171754	7	7	28.069	27.3417	26.1252	26.7029	28.9779	26.8799	25.3759	27.6247	28.4181	26.6507	27.2578	27.7196	29.2061	28.2617	15	15	15	58.4	58.4	58.4	32.904	0	71.457	14	11	9	10	12	8	7	14	11	9	12	14	11	13	0	0	1	1
Q9QZ47;O88346	Q9QZ47	Troponin T, fast skeletal muscle	Tnnt3	0.570773	-0.809011	0.258266	7	7	27.1058	26.4783	25.9517	26.3576	28.267	27.6798	24.0763	27.5096	27.5596	25.6342	25.9612	28.2975	28.9225	27.6948	12	12	12	34.9	34.9	34.9	32.24	0	175.84	7	8	6	6	9	8	2	9	11	7	7	10	12	11	0	0	0	0
P07310	P07310	Creatine kinase M-type	Ckm	0.572967	-0.803477	0.126896	7	7	34.9636	33.7037	33.698	33.2888	35.4867	32.7622	32.97	34.6642	34.746	33.6315	33.7794	35.4432	35.7808	34.4524	29	29	26	68.5	68.5	64.8	43.044	0	323.31	25	23	24	23	25	21	23	24	24	23	23	25	24	24	1	0	0	0
Q8QZT1	Q8QZT1	Acetyl-CoA acetyltransferase, mitochondrial	Acat1	0.575444	-0.797253	0.175962	7	7	25.4353	26.0111	23.5868	24.8057	25.3027	23.888	23.574	25.6387	25.0219	24.2648	24.4544	25.305	27.4874	26.0123	12	12	12	41.7	41.7	41.7	44.816	0	102.21	10	10	5	7	7	5	6	9	9	6	3	9	10	8	0	0	0	1
Q9D6R2	Q9D6R2	Isocitrate dehydrogenase [NAD] subunit alpha, mitochondrial	Idh3a	0.578533	-0.789529	0.203194	7	7	26.5358	26.0546	25.2294	25.2983	27.4323	25.2222	24.1352	26.5707	26.2627	24.9588	25.2658	27.028	28.2069	27.1416	12	12	12	38.5	38.5	38.5	39.638	0	157.08	9	9	7	5	11	5	3	8	6	5	6	10	12	9	0	0	0	1
Q8BFR5	Q8BFR5	Elongation factor Tu, mitochondrial	Tufm	0.581108	-0.783121	0.128382	7	7	26.3015	24.2661	24.6504	24.8194	26.7077	24.6487	24.087	25.759	25.4778	24.6304	25.8014	25.9978	27.0739	26.2224	15	15	15	40.9	40.9	40.9	49.508	0	74.652	11	5	8	9	9	4	6	10	7	4	5	12	14	10	0	0	0	1
Q6PIE5;Q6PIC6;Q9WV27;Q9Z1W8;Q64436	Q6PIE5	Sodium/potassium-transporting ATPase subunit alpha-2	Atp1a2	0.585337	-0.77266	0.303135	7	7	27.5033	25.0079	23.9141	24.0444	26.209	26.1913	25.18	23.8098	26.6413	26.0852	27.5222	24.9376	26.8339	27.6289	31	31	18	36.3	36.3	20.5	112.22	0	227.02	17	6	5	6	10	13	8	6	12	11	14	9	10	14	0	0	1	0
P68134;P68033;P62737;P63268	P68134;P68033;P62737;P63268	Actin, alpha skeletal muscle;Actin, alpha cardiac muscle 1;Actin, aortic smooth muscle;Actin, gamma-enteric smooth muscle	Acta1;Actc1;Acta2;Actg2	0.586916	-0.768774	0.135168	7	7	30.9789	31.125	30.1599	30.41	32.6538	30.9437	29.3951	31.8344	32.0121	30.3819	30.7087	31.5881	32.4335	32.0891	25	25	11	74.3	74.3	44.6	42.051	0	323.31	11	11	11	11	11	10	10	11	11	11	11	11	11	11	1	0	0	0
Q9DCW4	Q9DCW4	Electron transfer flavoprotein subunit beta	Etfb	0.58723	-0.768001	0.152498	7	7	27.006	26.3879	25.8118	25.829	27.9616	25.6055	25.4735	26.9753	26.5785	25.9716	26.1468	27.316	28.7993	27.6638	12	12	12	52.5	52.5	52.5	27.623	0	128.95	10	9	7	7	8	5	6	11	9	7	8	9	10	11	0	0	0	1
P04117;P24526;O08716	P04117	Fatty acid-binding protein, adipocyte	Fabp4	0.588449	-0.765011	0.175018	7	7	29.4697	28.1916	27.4321	27.5504	29.0642	26.5813	27.2476	28.4364	29.0223	27.2874	28.0681	28.6661	30.3477	29.0639	10	10	10	75.8	75.8	75.8	14.65	0	238.23	10	10	7	9	10	6	9	9	9	7	9	10	9	9	1	1	0	0
Q8BMF4	Q8BMF4	Dihydrolipoyllysine-residue acetyltransferase component of pyruvate dehydrogenase complex, mitochondrial	Dlat	0.590082	-0.761011	0.294129	7	7	24.7402	23.939	23.3228	23.8353	26.7189	23.6076	23.0486	24.536	25.0426	23.2886	23.7331	24.6771	27.2523	26.0099	11	11	11	22.3	22.3	22.3	67.941	0	37.812	7	4	2	4	9	4	2	7	5	4	7	5	11	8	0	0	0	1
Q8K2B3	Q8K2B3	Succinate dehydrogenase [ubiquinone] flavoprotein subunit, mitochondrial	Sdha	0.592774	-0.754446	0.143752	7	7	25.6719	25.021	24.7085	24.7235	26.4019	24.8588	23.5057	25.7094	25.3626	24.5829	25.0416	25.7725	27.3506	26.3528	14	14	14	30.9	30.9	30.9	72.585	0	131.33	9	7	6	7	11	6	3	11	10	5	8	11	14	11	0	0	1	1
Q9Z2I9	Q9Z2I9	Succinyl-CoA ligase [ADP-forming] subunit beta, mitochondrial	Sucla2	0.596355	-0.745756	0.227182	7	7	26.7403	25.9948	25.549	25.5486	27.6027	24.3637	24.7805	26.6838	26.2961	25.3649	25.3194	26.8671	28.5184	26.7503	18	18	18	48.8	48.8	48.8	50.113	0	158.37	15	9	10	11	12	5	7	14	8	9	11	12	16	13	0	0	0	1
Q8VEE1	Q8VEE1	LIM and cysteine-rich domains protein 1	Lmcd1	0.59686	-0.744535	0.24984	6	7	24.4819	22.9339	23.3487	23.2018	25.462	NaN	22.3968	23.7483	24.652	23.2296	23.2901	25.1114	26.1886	24.4544	11	11	11	35.6	35.6	35.6	40.996	0	39.986	8	4	7	5	7	0	2	5	7	4	4	10	10	9	1	1	0	0
P28650;P46664	P28650	Adenylosuccinate synthetase isozyme 1	Adssl1	0.598886	-0.739646	0.174717	7	7	28.7827	27.281	27.453	27.0762	29.1557	26.3467	26.7085	28.1446	28.4265	27.0494	27.4879	28.9094	29.6398	28.3238	25	25	25	63.7	63.7	63.7	50.254	0	323.31	24	14	17	15	21	10	13	23	20	18	18	21	23	21	1	0	1	0
P47878	P47878	Insulin-like growth factor-binding protein 3	Igfbp3	0.601606	-0.733109	0.0701287	7	7	27.2847	26.8225	28.0303	27.3843	25.7082	27.6361	27.987	28.2507	27.4642	28.351	28.365	28.6047	27.2178	27.7314	10	10	10	35.6	35.6	35.6	31.687	0	34.148	7	6	8	7	5	8	9	9	8	8	7	7	7	6	0	0	0	0
Q05920	Q05920	Pyruvate carboxylase, mitochondrial	Pc	0.60187	-0.732475	NaN	2	3	23.3603	NaN	NaN	NaN	23.9623	NaN	NaN	NaN	NaN	NaN	NaN	23.5024	25.2231	24.4557	14	14	14	17.7	17.7	17.7	129.68	0	36.427	6	0	0	1	4	2	1	2	1	0	2	7	10	6	0	0	0	1
Q80XI7	Q80XI7	Vomeromodulin		0.602	-0.732165	NaN	1	2	NaN	NaN	NaN	NaN	NaN	24.4701	NaN	NaN	NaN	NaN	26.3758	24.0287	NaN	NaN	4	4	4	12.5	12.5	12.5	62.448	0	19.346	1	1	0	0	0	4	1	1	1	0	4	4	1	1	0	0	0	0
Q8BH35	Q8BH35	Complement component C8 beta chain	C8b	0.602621	-0.730677	0.561618	7	7	27.7247	30.606	28.9573	29.2109	23.3224	23.816	25.8626	28.6283	28.7048	29.3236	29.3073	26.3589	25.3923	26.8993	24	24	24	49.7	49.7	49.7	66.229	0	323.31	22	23	22	23	4	3	11	23	22	23	23	17	5	17	0	0	0	0
P51174	P51174	Long-chain specific acyl-CoA dehydrogenase, mitochondrial	Acadl	0.606861	-0.720561	0.315432	7	7	27.5061	25.8492	26.166	25.9069	28.167	25.5673	24.7434	26.6431	26.8227	25.1651	25.6957	27.4277	29.317	27.8785	14	14	14	35.1	35.1	35.1	47.907	0	191.15	11	4	9	6	9	4	5	8	9	5	5	12	13	13	0	0	0	1
Q3U5Q7	Q3U5Q7	UMP-CMP kinase 2, mitochondrial	Cmpk2	0.609	-0.715485	NaN	2	4	22.4966	NaN	NaN	22.4842	NaN	NaN	NaN	NaN	23.5057	NaN	NaN	22.9836	23.2839	23.0503	5	5	5	21.7	21.7	21.7	50.036	0	21.797	2	1	1	2	1	0	1	1	4	1	1	2	3	4	0	0	0	1
Q8BH59;Q9QXX4	Q8BH59	Calcium-binding mitochondrial carrier protein Aralar1	Slc25a12	0.60941	-0.714515	NaN	2	2	22.6586	NaN	NaN	NaN	23.6818	NaN	NaN	NaN	23.2318	NaN	NaN	NaN	24.5376	NaN	7	7	7	15.5	15.5	15.5	74.569	0	23.406	2	0	0	0	3	0	0	1	4	0	2	1	7	3	0	0	1	1
Q8VCT4;Q64176	Q8VCT4	Carboxylesterase 1D	Ces1d	0.609693	-0.713845	NaN	2	4	22.0406	NaN	NaN	NaN	22.4825	NaN	NaN	NaN	22.0496	NaN	NaN	22.093	25.1259	22.6331	10	7	7	25.7	20.4	20.4	61.787	0	48.235	2	0	0	0	2	0	0	1	3	0	1	2	6	3	1	0	0	0
O70250	O70250	Phosphoglycerate mutase 2	Pgam2	0.612435	-0.707371	0.17316	7	7	31.6398	30.0723	30.4762	29.9679	32.0514	29.2063	29.4919	31.1292	31.3089	30.1697	30.3848	31.6603	32.2281	30.9761	21	21	18	74.7	74.7	62.5	28.827	0	323.31	17	16	16	14	17	14	16	17	17	15	16	18	18	16	0	0	0	0
P13412	P13412	Troponin I, fast skeletal muscle	Tnni2	0.612749	-0.706633	0.208439	7	7	26.0922	26.0141	25.298	25.4408	27.5985	25.817	24.2537	26.5284	26.6878	25.0792	25.6262	27.1166	28.0825	26.34	10	10	10	41.8	41.8	41.8	21.357	0	164.57	7	8	5	4	7	5	4	9	7	4	5	9	8	7	0	0	0	0
Q9CZU6	Q9CZU6	Citrate synthase, mitochondrial	Cs	0.616591	-0.697614	0.192768	7	7	28.627	28.0086	27.4681	27.7357	29.6617	27.2317	26.6759	28.6622	28.3287	27.5576	27.5887	28.8153	30.1191	29.2204	17	17	17	44.4	44.4	44.4	51.736	0	152.8	15	14	13	12	14	10	11	15	14	13	12	15	17	15	0	0	0	1
Q9DB77	Q9DB77	Cytochrome b-c1 complex subunit 2, mitochondrial	Uqcrc2	0.617454	-0.695597	0.110184	7	7	25.5307	24.6989	24.3327	24.1479	25.8504	24.4755	23.9205	25.314	25.2902	24.5761	24.6287	25.3032	26.8942	25.8195	11	11	11	34.2	34.2	34.2	48.234	0	93.538	8	6	4	3	6	4	4	7	6	6	6	5	10	8	0	0	1	1
Q9Z0N1;Q9Z0N2	Q9Z0N1;Q9Z0N2	Eukaryotic translation initiation factor 2 subunit 3, X-linked;Eukaryotic translation initiation factor 2 subunit 3, Y-linked	Eif2s3x;Eif2s3y	0.61872	-0.692642	NaN	3	2	22.7655	22.5922	NaN	NaN	23.0292	NaN	NaN	NaN	22.9437	NaN	NaN	NaN	24.0328	NaN	5	5	5	17.4	17.4	17.4	51.065	0	13.452	3	3	0	0	3	0	2	0	3	0	1	1	4	2	0	0	0	0
Q62446	Q62446	Peptidyl-prolyl cis-trans isomerase FKBP3	Fkbp3	0.62017	-0.689265	0.155229	6	7	25.106	NaN	24.4049	23.858	25.2763	23.7704	24.2336	24.652	25.315	24.0948	24.1327	25.9506	26.7734	24.9973	6	6	6	39.3	39.3	39.3	25.147	0	40.895	5	2	3	4	5	3	3	5	5	4	4	4	6	6	0	1	0	0
Q99LC5	Q99LC5	Electron transfer flavoprotein subunit alpha, mitochondrial	Etfa	0.622949	-0.682814	0.221344	7	7	27.275	26.3189	26.182	26.3447	28.243	25.6793	25.4979	27.1105	26.5744	26.1407	26.1973	27.5815	29.0408	27.6753	13	13	13	60.4	60.4	60.4	35.009	0	226.3	11	8	9	8	9	8	9	10	8	7	8	11	10	13	0	0	0	1
Q9QZJ6	Q9QZJ6	Microfibrillar-associated protein 5	Mfap5	0.624731	-0.678692	NaN	2	5	NaN	NaN	NaN	23.5867	NaN	NaN	23.9258	NaN	24.3979	NaN	23.9686	25.0352	24.6	24.173	2	2	2	12.8	12.8	12.8	18.538	0	4.7505	2	1	1	2	1	1	2	1	2	1	2	2	2	2	0	0	0	0
P12787	P12787	Cytochrome c oxidase subunit 5A, mitochondrial	Cox5a	0.625494	-0.676932	0.313438	6	6	24.8754	24.7041	24.2429	24.0745	26.7032	NaN	23.2947	24.975	25.5548	NaN	24.0559	24.5646	27.0741	25.732	5	5	5	39	39	39	16.101	0	13.919	3	4	3	3	3	2	2	4	3	2	3	2	5	4	0	0	1	1
O09172	O09172	Glutamate--cysteine ligase regulatory subunit	Gclm	0.631141	-0.663966	0.31417	6	5	22.6776	23.8855	22.8466	22.9512	23.9312	23.1726	NaN	23.3441	24.6521	NaN	NaN	22.6844	25.7027	23.157	6	6	6	31.8	31.8	31.8	30.534	0	79.571	4	5	2	3	4	2	1	2	4	0	1	2	4	2	0	0	0	0
O35988	O35988	Syndecan-4	Sdc4	0.631767	-0.662535	NaN	2	1	22.6741	NaN	22.7956	NaN	NaN	NaN	NaN	NaN	NaN	23.3974	NaN	NaN	NaN	NaN	2	2	2	15.2	15.2	15.2	21.482	0.001243	3.4347	2	0	2	2	0	1	1	1	1	2	1	1	1	1	0	0	1	0
O88543	O88543	COP9 signalosome complex subunit 3	Cops3	0.631967	-0.66208	NaN	1	2	22.6121	NaN	NaN	NaN	NaN	NaN	NaN	NaN	NaN	NaN	NaN	22.8207	23.7277	NaN	3	3	3	13.5	13.5	13.5	47.832	0	19.435	3	1	0	1	0	0	2	0	1	0	0	3	3	1	1	1	0	0
P16092	P16092	Fibroblast growth factor receptor 1	Fgfr1	0.632215	-0.661513	0.0681405	7	7	25.8214	25.0725	26.1121	26.1863	24.4309	26.152	26.0909	26.3332	26.3529	26.8755	26.8382	26.6581	25.3064	26.1324	7	7	7	8.4	8.4	8.4	91.98	0	32.461	3	5	6	6	2	6	5	7	6	6	7	5	4	6	1	1	1	0
P58771	P58771	Tropomyosin alpha-1 chain	Tpm1	0.633009	-0.659701	0.207614	7	7	27.8182	27.7231	26.7488	27.2765	29.3582	27.8628	26.206	28.3751	28.4091	26.9294	27.2695	28.7312	29.3548	28.5424	22	22	8	46.1	46.1	19.7	32.68	0	323.31	7	6	6	6	7	6	5	7	7	6	5	7	8	7	1	0	0	0
Q9D2G2	Q9D2G2	Dihydrolipoyllysine-residue succinyltransferase component of 2-oxoglutarate dehydrogenase complex, mitochondrial	Dlst	0.636164	-0.652528	0.195871	6	6	24.1312	23.2153	23.7871	23.5659	25.2898	24.027	NaN	23.8673	24.533	NaN	24.0816	24.087	26.2618	25.1007	7	7	7	18.5	18.5	18.5	48.994	0	18.204	5	3	2	3	5	2	1	6	5	2	2	5	6	7	0	0	0	1
Q00898;Q9CSN1	Q00898	Alpha-1-antitrypsin 1-5	Serpina1e	0.638903	-0.646331	0.679528	7	7	31.8778	32.9734	32.9301	32.8105	27.6328	25.418	27.2921	32.4851	32.1279	33.1229	32.8726	28.27	27.4083	29.1723	32	16	15	58.1	33.7	30	45.891	0	323.31	12	14	14	14	7	5	7	14	14	13	14	9	8	9	0	0	0	0
P42125	P42125	Enoyl-CoA delta isomerase 1, mitochondrial	Eci1	0.63922	-0.645616	0.397196	7	7	25.6199	24.3241	24.1084	24.1749	26.2755	23.8065	23.378	25.2088	24.1278	23.0311	23.9504	25.7626	27.8719	26.2539	12	12	12	49.5	49.5	49.5	32.25	0	161.64	7	5	4	4	7	2	4	7	6	3	4	7	11	9	0	0	0	1
P16015	P16015	Carbonic anhydrase 3	Ca3	0.643582	-0.635804	0.297534	7	7	32.2705	28.7899	30.577	29.0975	31.6179	29.8156	29.7304	30.7586	30.9961	29.9557	30.0209	30.8982	32.3987	31.3211	27	27	27	85.8	85.8	85.8	29.366	0	323.31	24	13	22	19	24	20	20	22	23	21	21	21	24	21	1	0	0	0
Q8K182	Q8K182	Complement component C8 alpha chain	C8a	0.65025	-0.620934	0.592742	7	7	27.993	30.4658	28.7462	28.6944	25.2117	23.0847	25.6516	28.7555	28.424	29.2125	29.0898	25.9501	25.5391	27.223	30	30	30	61.7	61.7	61.7	66.08	0	323.31	22	29	25	26	8	4	9	25	24	24	24	11	8	16	0	0	1	0
P97447	P97447	Four and a half LIM domains protein 1	Fhl1	0.65186	-0.617366	0.366496	7	7	29.4414	29.2512	28.4079	28.2202	30.7171	28.2837	27.7862	29.2211	29.8318	27.5658	28.1826	30.1415	31.9298	29.5567	17	17	17	64.6	64.6	64.6	31.888	0	323.31	16	16	13	14	14	12	14	14	16	11	13	16	16	14	1	1	0	0
Q9CQR4	Q9CQR4	Acyl-coenzyme A thioesterase 13;Acyl-coenzyme A thioesterase 13, N-terminally processed	Acot13	0.652123	-0.616785	0.150171	6	5	23.7902	23.4933	23.5936	23.1476	24.8072	NaN	22.6831	23.587	23.5991	NaN	NaN	24.4941	24.9085	24.4243	3	3	3	25	25	25	15.183	0	19.949	3	2	3	2	2	1	3	3	2	2	1	3	2	2	1	1	0	1
Q01730	Q01730	Ras suppressor protein 1	Rsu1	0.654468	-0.611605	NaN	1	2	NaN	21.6718	NaN	NaN	NaN	NaN	NaN	21.7996	NaN	NaN	NaN	NaN	22.7672	NaN	2	2	2	11.9	11.9	11.9	31.55	0.0066079	2.2279	1	2	0	1	1	1	1	2	1	1	1	1	2	1	0	0	0	0
Q9EQ20	Q9EQ20	Methylmalonate-semialdehyde dehydrogenase [acylating], mitochondrial	Aldh6a1	0.654977	-0.610483	0.393274	7	7	24.5666	23.8912	23.4814	23.9703	26.3802	22.9124	23.9342	24.39	24.3024	22.8535	23.6004	25.4411	27.231	25.5912	14	14	14	33.5	33.5	33.5	57.915	0	72.902	8	5	4	4	8	2	4	7	6	4	2	9	11	10	0	0	0	1
Q922B1	Q922B1	O-acetyl-ADP-ribose deacetylase MACROD1	Macrod1	0.65563	-0.609046	0.292648	7	7	26.1248	24.2771	24.8216	24.4614	26.8371	23.8566	24.5113	25.7467	25.4753	24.615	24.3209	26.3788	27.1939	25.4227	6	6	6	30.7	30.7	30.7	35.294	0	228.31	3	2	4	2	6	2	4	5	4	2	2	5	6	5	0	1	0	0
O88456;Q9D7J7	O88456;Q9D7J7	Calpain small subunit 1;Calpain small subunit 2	Capns1;Capns2	0.655856	-0.60855	NaN	2	2	NaN	NaN	NaN	21.8895	NaN	22.1501	NaN	NaN	NaN	22.0889	NaN	NaN	23.1677	NaN	2	2	2	8.2	8.2	8.2	28.463	0	20.375	1	1	1	2	1	2	1	1	1	2	1	1	2	1	1	0	1	0
Q6P8J7;P30275;O54833;Q60737	Q6P8J7	Creatine kinase S-type, mitochondrial	Ckmt2	0.655989	-0.608256	0.239145	7	7	28.9255	28.4993	28.0756	28.2676	30.1986	28.0638	26.9773	29.0807	29.1423	27.8877	28.0154	29.3643	30.3347	29.4403	25	24	24	66.3	64.9	64.9	47.473	0	323.31	20	16	19	17	21	16	13	19	19	18	16	20	24	21	0	0	1	1
Q9DBG6	Q9DBG6	Dolichyl-diphosphooligosaccharide--protein glycosyltransferase subunit 2	Rpn2	0.656975	-0.60609	NaN	1	1	20.7913	NaN	NaN	NaN	NaN	NaN	NaN	NaN	NaN	NaN	NaN	NaN	21.3974	NaN	2	2	2	4.3	4.3	4.3	69.062	0.0023881	2.9413	2	0	0	0	1	0	0	1	1	0	1	0	2	1	0	0	1	0
Q6PDJ1	Q6PDJ1	VWFA and cache domain-containing protein 1	Cachd1	0.657732	-0.604429	0.0215675	6	7	24.6679	24.027	25.0907	24.9709	NaN	24.9633	24.8353	25.5612	25.0221	25.8111	25.561	25.8245	24.772	24.9934	12	12	12	10.2	10.2	10.2	143.81	0	24.063	6	3	8	7	1	8	7	12	9	10	11	12	6	8	0	0	1	0
Q99LC3	Q99LC3	NADH dehydrogenase [ubiquinone] 1 alpha subcomplex subunit 10, mitochondrial	Ndufa10	0.657942	-0.603967	NaN	1	3	23.419	NaN	NaN	NaN	NaN	NaN	NaN	NaN	24.1898	NaN	NaN	NaN	24.7066	23.1727	5	5	5	19.4	19.4	19.4	40.603	0	68.636	4	1	1	1	1	0	1	3	2	2	1	2	5	3	0	0	0	1
Q99LX0	Q99LX0	Protein deglycase DJ-1	Park7	0.658723	-0.602256	0.0843229	7	7	29.4789	28.2122	28.5669	28.2976	29.5965	27.9479	28.5138	29.2494	29.4868	28.5892	28.69	29.6734	30.1546	28.9862	12	12	12	74.1	74.1	74.1	20.021	0	276.33	12	11	12	11	12	8	12	12	12	10	9	11	12	11	1	1	1	1
E9Q414;CON__ENSEMBL:ENSBTAP00000032840	E9Q414	Apolipoprotein B-100;Apolipoprotein B-48	Apob	0.660942	-0.597404	0.614881	7	7	23.1366	29.2106	23.6316	28.407	26.3474	22.9744	24.2458	25.0457	26.3885	26.449	27.1168	23.2591	25.5378	28.3382	60	60	60	18.6	18.6	18.6	509.43	0	323.31	7	58	7	42	25	5	11	18	32	24	37	8	15	41	1	0	0	0
Q3TMH2	Q3TMH2	Secernin-3	Scrn3	0.661344	-0.596528	0.297873	7	6	24.3	24.1908	23.7107	23.7484	26.2745	23.5491	23.9504	24.385	25.2398	NaN	23.5726	25.2915	26.4196	24.1482	6	6	6	22.2	22.2	22.2	47.661	0	39.553	4	3	4	2	6	2	2	5	6	1	3	5	6	4	0	0	0	0
Q9D0F9	Q9D0F9	Phosphoglucomutase-1	Pgm1	0.664263	-0.590174	0.184734	7	7	30.9915	29.6438	29.9187	29.6012	31.4888	29.1656	29.4266	30.4844	30.7496	29.7597	29.8798	31.3112	31.6327	30.5499	36	36	36	84.5	84.5	84.5	61.417	0	323.31	31	32	33	29	31	24	33	33	31	29	33	31	34	32	1	0	0	0
Q06185	Q06185	ATP synthase subunit e, mitochondrial	Atp5i	0.66484	-0.58892	NaN	1	4	23.0965	NaN	NaN	NaN	NaN	NaN	NaN	NaN	NaN	NaN	22.5494	23.0105	24.7938	24.3879	2	2	2	32.4	32.4	32.4	8.2355	0	14.766	2	1	0	0	1	1	0	1	2	1	2	2	2	2	0	0	1	1
P37804	P37804	Transgelin	Tagln	0.666668	-0.58496	0.116039	6	7	27.5051	26.186	26.4692	26.8425	26.3636	NaN	26.0975	27.2463	26.811	27.9602	28.1201	26.2326	26.4969	27.2688	14	14	14	62.7	62.7	62.7	22.576	0	74.974	13	8	6	10	9	1	8	13	12	14	13	10	7	12	1	0	0	0
Q9JK53	Q9JK53	Prolargin	Prelp	0.667073	-0.584084	0.0540389	7	7	25.7528	24.7855	25.6685	25.4162	26.7619	25.9496	25.89	27.1237	26.3392	25.9798	26.0229	26.4286	26.1242	26.2946	11	11	11	33.6	33.6	33.6	43.292	0	46.466	10	3	10	5	5	7	10	11	7	8	7	10	4	8	0	0	0	0
Q01768	Q01768	Nucleoside diphosphate kinase B	Nme2	0.66847	-0.581064	0.106882	7	7	28.8033	27.3684	27.6058	27.496	28.7122	27.2504	27.4204	28.1811	28.5521	27.6308	27.8224	29.035	29.2047	28.2981	11	11	7	78.9	78.9	48.7	17.363	0	142.16	7	7	7	6	7	6	7	7	7	7	7	7	7	7	1	0	1	0
P63038	P63038	60 kDa heat shock protein, mitochondrial	Hspd1	0.669212	-0.579464	0.14568	7	7	25.9658	24.8742	25.6087	25.41	26.6249	25.4187	25.166	26.0663	25.778	25.3313	25.2968	26.4393	27.5082	26.7046	17	17	17	43.1	43.1	43.1	60.955	0	242.38	10	7	7	8	12	5	6	12	9	6	6	13	16	11	0	0	0	1
P51670	P51670	C-C motif chemokine 9;CCL9(29-101);CCL9(30-101);CCL9(31-101)	Ccl9	0.669495	-0.578855	NaN	2	3	NaN	NaN	NaN	22.3742	NaN	NaN	22.6068	22.6288	NaN	23.1811	NaN	23.3982	NaN	NaN	2	2	2	27	27	27	13.871	0.0012293	3.2676	0	0	2	2	0	1	2	2	1	2	2	2	0	1	0	0	0	0
O08528	O08528	Hexokinase-2	Hk2	0.67235	-0.572715	NaN	2	4	22.4906	NaN	NaN	NaN	22.6809	NaN	NaN	22.3579	22.8284	NaN	NaN	22.8964	24.5512	NaN	6	5	5	8.8	8	8	102.53	0	15.972	2	1	1	1	3	0	0	2	2	0	0	2	5	1	0	0	0	0
Q03265;REV__P54729;REV__Q6S5J6	Q03265	ATP synthase subunit alpha, mitochondrial	Atp5a1	0.672538	-0.572311	0.157259	7	7	29.1655	28.2895	28.0983	28.0224	30.0062	28.3323	27.6629	29.0397	29.0813	28.2144	28.4741	29.2385	29.8421	29.6933	26	26	26	54.8	54.8	54.8	59.752	0	323.31	23	21	21	19	24	19	18	23	23	17	20	24	24	24	0	0	1	1
P45591	P45591	Cofilin-2	Cfl2	0.672643	-0.572087	0.193436	7	7	28.131	26.8492	26.908	26.6975	28.4704	26.5163	26.7689	27.8075	27.9127	26.7357	26.957	28.3421	29.0081	27.5829	11	10	10	69.9	63.3	63.3	18.709	0	153.72	9	8	7	6	9	6	7	9	9	6	6	9	9	10	1	1	0	0
P35486	P35486	Pyruvate dehydrogenase E1 component subunit alpha, somatic form, mitochondrial	Pdha1	0.675759	-0.56542	0.312668	7	7	25.5875	24.5227	23.9683	24.5472	26.9076	24.407	24.0485	25.5188	25.1773	24.2569	24.3828	25.541	27.0294	26.0405	13	13	13	48.2	48.2	48.2	43.231	0	110.94	8	5	7	5	9	4	3	8	7	4	4	9	11	10	0	0	0	1
B0F2B4	B0F2B4	Neuroligin 4-like	Nlgn4l	0.676038	-0.564823	0.0195702	5	6	24.2648	24.0584	24.581	24.7111	NaN	NaN	24.2397	25.39	24.6833	24.7753	NaN	25.3768	24.4278	24.9619	10	10	9	20.6	20.6	19.3	97.347	0	22.892	3	3	4	5	1	3	6	7	7	7	4	7	4	7	0	0	1	0
O35658	O35658	Complement component 1 Q subcomponent-binding protein, mitochondrial	C1qbp	0.676375	-0.564105	NaN	2	2	23.046	NaN	NaN	NaN	23.3867	NaN	NaN	NaN	NaN	NaN	NaN	NaN	24.3092	23.2517	2	2	2	14.7	14.7	14.7	31.013	0	10.714	2	1	1	0	2	0	0	0	1	0	0	1	2	2	1	1	1	1
Q6P1J0	Q6P1J0	Glycoprotein endo-alpha-1,2-mannosidase-like protein	Maneal	0.676837	-0.56312	NaN	3	2	NaN	NaN	NaN	23.0211	NaN	23.7057	23.5457	NaN	NaN	23.8568	24.1178	NaN	NaN	NaN	3	3	3	8.6	8.6	8.6	51.105	0	5.216	1	0	2	3	0	2	2	2	0	2	2	1	0	0	0	0	1	0
Q9R0Y5	Q9R0Y5	Adenylate kinase isoenzyme 1	Ak1	0.68054	-0.555247	0.266131	7	7	31.1048	29.5537	29.9815	29.4109	31.5238	28.6761	29.2998	30.6566	30.3602	29.5665	29.7257	31.2501	31.5073	30.3709	10	10	10	67	67	67	21.539	0	232.66	10	9	9	8	9	8	8	10	9	8	8	9	10	9	1	0	0	0
P17751	P17751	Triosephosphate isomerase	Tpi1	0.682558	-0.550977	0.187963	7	7	32.6765	31.2736	31.5346	31.2721	33.0808	31.052	31.2071	32.1487	32.605	31.4384	31.583	32.7428	33.3031	32.1327	34	34	34	77.9	77.9	77.9	32.191	0	323.31	29	24	27	29	31	22	28	29	28	28	26	33	34	30	0	0	0	0
Q8BWT1	Q8BWT1	3-ketoacyl-CoA thiolase, mitochondrial	Acaa2	0.682848	-0.550364	0.355028	7	7	27.4461	27.0553	26.0374	26.3287	28.1941	25.9406	25.4097	26.9473	26.6779	25.8513	26.1339	27.4822	29.2201	27.9519	24	24	24	79.3	79.3	79.3	41.829	0	323.31	20	11	10	9	14	8	8	11	9	8	9	14	22	17	0	0	0	1
P06151;P00342	P06151	L-lactate dehydrogenase A chain	Ldha	0.684609	-0.546647	0.157798	7	7	31.7218	30.7926	30.7104	30.3965	32.193	30.0873	30.4884	31.279	31.5688	30.7127	30.8624	32.0743	32.2734	31.4458	42	42	39	97.3	97.3	93.7	36.498	0	323.31	38	26	27	27	27	34	29	35	31	25	30	38	31	27	1	0	0	0
Q3U0B3	Q3U0B3	Dehydrogenase/reductase SDR family member 11	Dhrs11	0.687439	-0.540697	0.59437	6	5	23.301	24.5975	NaN	23.6142	27.1505	23.8938	22.4765	23.7326	26.1324	NaN	23.431	NaN	26.7837	23.4852	8	8	8	45	45	45	28.274	0	67.294	3	5	1	3	8	3	2	3	7	1	3	1	8	2	0	0	0	0
P00688	P00688	Pancreatic alpha-amylase	Amy2	0.688329	-0.53883	NaN	2	2	NaN	23.8452	23.3649	NaN	NaN	NaN	NaN	23.2283	NaN	NaN	25.0595	NaN	NaN	NaN	9	4	4	27.4	15.4	15.4	57.318	0	13.569	0	2	3	1	1	0	0	2	1	0	4	0	1	0	0	0	0	0
Q91VD9	Q91VD9	NADH-ubiquinone oxidoreductase 75 kDa subunit, mitochondrial	Ndufs1	0.689686	-0.535989	0.398286	3	5	23.7016	23.3926	NaN	NaN	24.9218	NaN	NaN	24.2802	24.0775	NaN	NaN	23.8844	25.6575	24.807	10	10	10	17.7	17.7	17.7	79.776	0	75.986	6	2	0	0	5	0	0	5	5	1	1	7	9	5	0	0	1	1
Q64322	Q64322	Neural proliferation differentiation and control protein 1	Npdc1	0.692648	-0.529806	0.0987754	7	7	24.8179	24.6725	25.569	25.5524	24.2237	25.3307	25.4647	26.0968	25.6275	26.1355	25.5089	26.2178	24.6958	25.0571	5	5	5	16.6	16.6	16.6	35.719	0	76.301	3	3	5	5	3	3	5	5	4	4	3	4	3	3	0	0	1	0
P54071	P54071	Isocitrate dehydrogenase [NADP], mitochondrial	Idh2	0.6932	-0.528657	0.323617	7	7	28.5075	27.9269	27.6424	27.5713	30.0101	27.738	27.1414	28.5978	28.3858	27.534	27.3559	28.9219	30.1393	29.3036	26	26	25	54.6	54.6	54.6	50.906	0	208.72	24	17	20	17	23	15	16	25	21	13	20	21	24	22	0	0	0	1
Q8VCR8	Q8VCR8	Myosin light chain kinase 2, skeletal/cardiac muscle	Mylk2	0.693329	-0.528389	0.471439	6	7	26.7834	24.6536	24.2085	24.5789	26.3068	NaN	23.3627	25.1857	26.2678	23.6493	24.5049	26.7167	27.0623	25.1882	13	13	13	39.6	39.6	39.6	65.989	0	79.068	11	6	6	6	9	1	5	8	8	5	5	12	10	5	1	0	0	0
Q9D0M5;P63168	Q9D0M5;P63168	Dynein light chain 2, cytoplasmic;Dynein light chain 1, cytoplasmic	Dynll2;Dynll1	0.694183	-0.526613	0.267321	7	7	26.6638	24.6868	26.8968	26.5262	27.828	27.1505	28.0923	27.233	27.7383	26.8463	27.3183	27.5533	27.6816	27.1601	4	4	4	33.7	33.7	33.7	10.35	0	9.1024	4	1	3	2	2	3	4	3	1	4	3	4	1	3	1	1	0	1
P20152;P15331	P20152	Vimentin	Vim	0.696305	-0.522209	0.0417764	7	7	28.9483	28.1784	27.908	28.3724	28.6163	27.5586	28.9397	28.8261	29.0637	28.4616	28.7263	29.1626	28.8053	29.1314	30	30	27	58.2	58.2	52.6	53.687	0	323.31	23	24	20	22	21	17	24	24	23	22	24	25	21	23	1	0	0	0
Q8VEM8	Q8VEM8	Phosphate carrier protein, mitochondrial	Slc25a3	0.69908	-0.516471	0.46937	6	7	25.2606	23.3117	23.3441	23.3244	26.1289	23.0899	NaN	23.8512	25.4629	23.2881	23.9352	23.6841	26.3104	25.6196	8	8	8	28.6	28.6	28.6	39.632	0	30.935	7	3	3	4	5	3	1	4	6	4	6	3	7	7	0	0	1	1
P56480	P56480	ATP synthase subunit beta, mitochondrial	Atp5b	0.699751	-0.515086	0.224231	7	7	29.2505	28.4117	28.5086	28.4458	30.4154	28.4549	27.7526	29.2247	29.2835	28.3824	28.5886	29.4037	30.1603	29.8021	26	26	26	67.1	67.1	67.1	56.3	0	323.31	25	19	22	21	22	20	20	22	23	16	22	24	25	24	0	0	1	1
P97370	P97370	Sodium/potassium-transporting ATPase subunit beta-3	Atp1b3	0.701406	-0.511678	0.50867	4	4	23.8508	NaN	NaN	22.2754	22.6125	22.9036	NaN	NaN	22.4155	NaN	24.868	22.3217	NaN	24.0838	3	3	3	11.9	11.9	11.9	31.775	0	5.5698	3	1	0	2	2	3	1	1	3	1	2	2	1	2	0	0	1	0
O09159	O09159	Lysosomal alpha-mannosidase	Man2b1	0.705435	-0.503416	0.0662635	7	7	26.659	26.4598	26.931	27.0915	25.9478	27.3833	26.8266	27.5334	27.2958	27.9193	27.454	27.2625	26.4638	26.8941	23	23	23	25.4	25.4	25.4	114.65	0	120.87	18	12	17	15	6	19	14	19	17	19	20	20	15	15	0	0	0	0
Q99JY0	Q99JY0	Trifunctional enzyme subunit beta, mitochondrial;3-ketoacyl-CoA thiolase	Hadhb	0.707072	-0.50007	NaN	2	4	21.8846	NaN	NaN	NaN	22.7089	NaN	NaN	21.9894	NaN	NaN	NaN	21.9091	25.0247	22.264	6	6	6	19.4	19.4	19.4	51.386	0	44.585	2	1	1	1	2	0	0	3	1	0	1	2	5	3	0	0	1	1
A2AUC9	A2AUC9	Kelch-like protein 41	Klhl41	0.708755	-0.496642	0.392731	5	5	24.7678	23.1301	23.8319	23.7035	25.3003	NaN	NaN	23.7446	24.7603	NaN	NaN	23.8486	25.8213	25.0419	9	9	9	16.3	16.3	16.3	68.189	0	26.55	9	2	5	2	6	1	1	4	6	1	0	4	7	7	1	0	1	0
P97807	P97807	Fumarate hydratase, mitochondrial	Fh	0.709808	-0.494499	0.274844	7	7	27.3488	26.6736	26.1961	26.2499	28.0519	26.2349	25.7403	26.9061	27.0538	26.2617	26.2459	27.2571	28.6019	27.6305	19	19	19	57.4	57.4	57.4	54.356	0	323.31	15	10	11	12	14	6	8	14	17	8	10	15	19	16	1	0	0	1
P24270	P24270	Catalase	Cat	0.711051	-0.491976	0.561521	7	7	26.0899	27.4615	24.2887	26.1396	29.0448	26.8271	24.6778	26.5352	28.2999	25.1605	25.9899	25.7541	29.2126	27.0211	25	25	25	59.4	59.4	59.4	59.795	0	230.21	12	13	8	12	17	14	8	15	19	7	10	13	24	15	0	0	0	0
Q9Z1E4	Q9Z1E4	Glycogen [starch] synthase, muscle	Gys1	0.711125	-0.491825	0.415155	4	5	25.0784	23.9123	NaN	24.5962	25.358	NaN	NaN	24.138	25.3192	NaN	NaN	25.018	26.9351	24.73	15	15	15	28.2	28.2	28.2	83.926	0	141.16	9	3	0	2	7	1	0	5	8	1	0	10	13	7	0	0	0	0
P05064;Q91Y97	P05064	Fructose-bisphosphate aldolase A	Aldoa	0.711429	-0.491209	0.293046	7	7	34.134	32.503	32.7423	32.5067	34.1992	32.051	32.0968	33.2459	33.599	32.3874	32.5089	34.0551	34.4647	33.4106	35	35	30	90.4	90.4	78.8	39.355	0	323.31	29	25	28	28	27	26	25	28	27	27	27	27	28	27	1	0	0	0
Q99MQ4	Q99MQ4	Asporin	Aspn	0.712381	-0.489279	0.330088	7	7	27.1271	24.5247	26.0274	24.3468	26.637	24.751	25.5183	27.26	25.5996	25.3828	25.6496	26.4573	25.7792	26.229	12	12	12	37.3	37.3	37.3	42.572	0	90.37	10	3	8	4	8	5	7	10	6	7	9	10	5	11	0	0	0	0
P48678;P14733;P21619	P48678	Prelamin-A/C;Lamin-A/C	Lmna	0.714115	-0.485771	0.359922	7	7	22.3001	22.8464	21.8174	21.4349	23.5036	21.6858	21.6682	22.3391	22.0261	22.0179	21.962	21.7806	24.4686	24.0625	8	8	8	16.2	16.2	16.2	74.237	0	19.801	2	6	3	2	5	3	2	4	4	2	3	2	7	4	0	1	0	0
P61089;Q9CQ37	P61089	Ubiquitin-conjugating enzyme E2 N	Ube2n	0.714444	-0.485107	0.174494	7	7	25.8559	25.1299	24.5695	24.4682	23.9718	24.5264	24.9711	24.9776	24.6831	24.5424	25.1179	25.7424	26.4289	25.3964	6	6	6	50	50	50	17.138	0	87.212	4	3	4	4	4	3	5	4	4	5	4	4	5	4	1	1	0	0
Q99KQ4	Q99KQ4	Nicotinamide phosphoribosyltransferase	Nampt	0.715903	-0.482164	0.122365	7	7	25.8834	24.3647	24.6057	24.4156	25.48	24.4766	24.5146	24.9405	25.3706	24.8012	25.0177	25.6097	26.1601	25.2159	15	15	15	43.6	43.6	43.6	55.446	0	91.189	10	2	6	7	10	2	9	9	10	3	8	12	13	8	1	1	0	0
Q9JM99	Q9JM99	Proteoglycan 4;Proteoglycan 4 C-terminal part	Prg4	0.719088	-0.47576	0.320819	7	7	26.5023	26.4655	28.5974	28.0164	25.811	27.1643	28.1835	28.3899	27.1987	28.0085	27.9917	28.351	27.1427	26.9884	19	19	19	20.8	20.8	20.8	115.99	0	91.439	14	12	17	16	10	13	17	19	14	17	17	19	14	14	0	0	0	0
P16858	P16858	Glyceraldehyde-3-phosphate dehydrogenase	Gapdh	0.720443	-0.473044	0.258146	7	7	33.5285	32.1831	32.3384	31.9106	33.6255	31.5407	32.0723	32.8002	33.2688	31.9464	32.1859	33.698	33.6493	32.9618	21	21	19	72.7	72.7	70.6	35.81	0	323.31	18	17	17	16	18	15	15	16	17	16	16	18	19	18	1	1	0	0
P11404	P11404	Fatty acid-binding protein, heart	Fabp3	0.720978	-0.471973	0.396333	7	7	30.0953	28.7227	29.2081	28.4264	30.4631	27.6668	28.1733	29.5201	29.4187	28.6069	27.7698	30.2667	30.6851	29.7923	8	8	8	58.6	58.6	58.6	14.819	0	60.603	8	8	7	7	7	5	6	5	7	6	6	6	8	6	1	0	0	0
Q8VDV0	Q8VDV0	Integrin beta-like protein 1	Itgbl1	0.721567	-0.470795	NaN	2	6	21.8544	NaN	NaN	NaN	NaN	22.3691	NaN	22.9106	21.3989	22.7386	NaN	23.4133	21.9453	23.0886	3	3	3	9.1	9.1	9.1	53.978	0	7.0534	2	1	1	1	1	2	1	2	2	3	2	3	3	3	0	0	0	0
Q61425	Q61425	Hydroxyacyl-coenzyme A dehydrogenase, mitochondrial	Hadh	0.72184	-0.470249	0.37537	7	7	25.8464	25.2673	24.9657	24.9099	26.8361	24.6024	24.3156	25.5552	25.2983	24.7398	24.7123	25.8316	27.77	26.1279	9	9	9	50.6	50.6	50.6	34.463	0	243.63	7	5	5	7	7	2	4	8	3	5	5	8	8	6	0	0	0	1
P08249	P08249	Malate dehydrogenase, mitochondrial	Mdh2	0.724181	-0.465577	0.370682	7	7	29.3045	28.265	28.5214	28.1439	30.3058	27.8757	27.3036	28.9579	28.8252	28.018	28.0106	29.0998	30.5261	29.5414	20	20	20	60.1	60.1	60.1	35.611	0	323.31	19	14	16	15	18	15	14	19	16	17	16	19	16	19	0	0	0	1
Q61790	Q61790	Lymphocyte activation gene 3 protein	Lag3	0.724321	-0.465298	0.0788004	6	6	24.799	25.0966	25.3092	25.0881	NaN	25.3272	25.2449	25.8106	25.3959	26.1032	26.0023	25.6376	NaN	24.7072	9	9	9	24	24	24	56.977	0	24.8	8	4	5	7	0	7	7	9	8	9	8	9	0	6	0	0	1	0
Q9DCX2	Q9DCX2	ATP synthase subunit d, mitochondrial	Atp5h	0.726802	-0.460365	0.299174	6	7	24.3147	24.0542	23.1156	23.3715	24.8773	NaN	22.9249	24.1504	24.8179	22.745	24.1923	24.0401	24.9765	24.735	5	5	5	40.4	40.4	40.4	18.749	0	27.643	3	2	3	2	3	1	2	4	3	2	2	3	4	4	0	0	1	1
P63028	P63028	Translationally-controlled tumor protein	Tpt1	0.727816	-0.458354	0.244859	7	7	26.9483	25.7696	25.9849	25.7255	27.1741	24.7534	25.8572	26.217	26.9223	25.6256	26.053	26.9348	27.159	26.5096	5	5	5	31.4	31.4	31.4	19.462	0	73.451	5	4	4	4	5	5	4	4	4	4	3	5	4	3	1	0	0	0
Q9Z126	Q9Z126	Platelet factor 4	Pf4	0.727963	-0.458062	0.2629	3	4	NaN	NaN	23.0588	NaN	NaN	22.6907	23.1162	23.1813	23.9155	NaN	22.5993	NaN	23.9569	NaN	3	3	3	28.6	28.6	28.6	11.243	0	6.6601	1	2	2	1	0	3	2	3	2	2	2	3	2	1	0	0	0	0
P19324	P19324	Serpin H1	Serpinh1	0.728932	-0.456145	0.127813	6	7	23.5568	23.0815	23.2241	22.8954	24.1151	NaN	23.042	23.7628	23.7667	23.4425	23.2794	23.1713	24.6172	24.3871	5	5	5	17	17	17	46.533	0	25.069	4	2	4	3	2	1	3	4	4	4	4	4	4	5	0	0	0	0
P00329	P00329	Alcohol dehydrogenase 1	Adh1	0.729293	-0.45543	0.425281	3	3	23.752	NaN	23.3149	NaN	NaN	NaN	23.1977	NaN	NaN	23.0321	NaN	24.0241	24.5746	NaN	6	6	6	30.7	30.7	30.7	39.771	0	52.579	4	1	4	3	1	0	4	2	2	4	2	5	3	5	1	0	0	0
P20060	P20060	Beta-hexosaminidase subunit beta	Hexb	0.731703	-0.45067	0.190615	7	7	30.8368	30.1055	31.3657	31.282	29.6751	31.4605	31.0286	31.5872	31.2884	31.8738	31.6037	31.3807	30.3782	30.7968	32	32	32	49.8	49.8	49.8	61.115	0	323.31	30	28	30	31	26	29	30	28	30	31	29	29	27	28	0	0	0	0
P09411;P09041	P09411	Phosphoglycerate kinase 1	Pgk1	0.734105	-0.445941	0.271709	7	7	31.7648	30.4358	30.6788	30.3272	32.2036	29.9684	30.5056	31.1385	31.4827	30.4811	30.6321	31.8249	32.1664	31.2801	28	28	28	75.1	75.1	75.1	44.55	0	323.31	26	22	23	24	24	21	24	25	24	25	24	25	27	24	1	0	0	0
P57780	P57780	Alpha-actinin-4	Actn4	0.734195	-0.445766	0.166407	6	7	25.1223	NaN	24.0857	25.0765	25.392	24.158	24.9836	24.8362	25.7018	25.4826	25.7348	24.4841	24.7782	25.7238	17	17	10	21.9	21.9	12.9	104.98	0	123.73	8	2	5	8	6	3	6	7	7	8	10	7	4	7	1	1	0	0
Q64727	Q64727	Vinculin	Vcl	0.735517	-0.443169	0.0566258	7	7	26.7523	26.7462	26.4402	26.8162	26.9519	26.4447	26.9802	27.0848	27.1818	27.6471	27.8883	26.4729	26.7643	27.1947	26	26	26	33.2	33.2	33.2	116.72	0	96.087	15	14	18	16	11	14	17	22	19	22	24	17	13	19	1	0	1	0
P70404	P70404	Isocitrate dehydrogenase [NAD] subunit gamma 1, mitochondrial	Idh3g	0.735728	-0.442756	0.36256	4	6	25.6728	NaN	24.6017	NaN	25.8952	24.8582	NaN	25.5539	25.0776	NaN	24.7479	26.0111	27.0961	25.7117	11	11	11	35.4	35.4	35.4	42.785	0	154.94	8	3	4	2	8	3	1	7	4	1	4	8	10	8	0	0	0	1
Q9DC11	Q9DC11	Plexin domain-containing protein 2	Plxdc2	0.736898	-0.440463	0.193781	7	7	26.3961	25.6581	26.5946	26.4809	25.1995	26.8281	26.9625	26.8851	26.6671	27.2414	27.0147	27.3145	25.7609	26.3195	8	8	8	16	16	16	59.616	0	49.086	8	5	8	6	4	5	7	8	6	7	7	7	5	5	0	0	1	0
Q921G7	Q921G7	Electron transfer flavoprotein-ubiquinone oxidoreductase, mitochondrial	Etfdh	0.738459	-0.43741	NaN	1	1	NaN	NaN	NaN	NaN	22.7725	NaN	NaN	NaN	NaN	NaN	NaN	NaN	23.2099	NaN	3	3	3	5.2	5.2	5.2	68.09	0	4.3681	0	0	0	0	2	0	0	0	1	0	0	0	3	1	0	0	1	1
Q9JMA1	Q9JMA1	Ubiquitin carboxyl-terminal hydrolase 14	Usp14	0.738599	-0.437137	0.0395365	6	6	22.965	22.8029	22.3525	22.4753	22.7917	NaN	22.5713	22.6635	23.5453	NaN	22.7873	22.8627	23.4561	23.2666	6	6	6	16.8	16.8	16.8	56.001	0	17.266	3	2	2	2	2	1	3	3	2	1	2	4	4	3	1	0	1	0
P08905;P17897	P08905;P17897	Lysozyme C-2;Lysozyme C-1	Lyz2;Lyz1	0.740142	-0.434126	0.115543	7	7	28.074	27.0884	28.3182	28.1857	27.3735	28.4477	28.476	28.5788	28.1203	28.9291	28.6943	28.4353	27.7434	28.5013	7	7	7	46.6	46.6	46.6	16.689	0	256.16	7	6	7	7	4	7	6	7	7	7	7	7	7	7	0	0	0	0
Q8CI94	Q8CI94	Glycogen phosphorylase, brain form	Pygb	0.740236	-0.433943	0.087863	7	7	25.953	25.3007	24.8062	24.8978	25.235	25.5437	26.1201	25.3531	26.1647	25.7132	26.106	25.6408	25.5935	26.3227	30	16	16	40.8	24.7	24.7	96.729	0	79.63	14	5	8	7	5	8	15	9	12	9	12	11	10	12	0	0	0	0
E9Q7X6	E9Q7X6	Protein HEG homolog 1	Heg1	0.740487	-0.433453	0.337878	7	7	25.4356	24.6617	26.4338	26.0478	23.502	26.0044	25.9656	26.0341	25.7136	26.3811	26.1732	26.243	25.0887	25.4513	11	11	11	11.9	11.9	11.9	141.9	0	79.45	8	3	10	8	2	9	8	10	10	9	9	9	5	8	0	0	1	0
Q61599	Q61599	Rho GDP-dissociation inhibitor 2	Arhgdib	0.740534	-0.433362	0.0410794	5	5	24.2678	NaN	23.5803	23.9673	NaN	23.9498	24.16	24.1158	24.2638	24.7278	24.7504	24.2342	NaN	NaN	3	3	3	31.5	31.5	31.5	22.851	0	27.541	3	0	3	2	1	3	3	3	2	3	2	3	1	1	1	0	0	0
P57776	P57776	Elongation factor 1-delta	Eef1d	0.745723	-0.423289	0.236477	6	5	24.2709	23.9916	22.9836	NaN	24.5927	23.8682	24.7424	23.7505	24.6842	NaN	NaN	24.3356	24.945	24.7757	6	6	6	28.1	28.1	28.1	31.293	0	68.752	5	2	3	1	3	3	6	3	3	2	2	3	3	3	0	1	0	0
O08539;D3Z6Q9;Q7TQF7	O08539	Myc box-dependent-interacting protein 1	Bin1	0.746117	-0.422526	0.408398	6	7	25.577	24.6223	24.3663	24.0759	25.8499	NaN	23.6852	24.9161	25.3681	24.0474	24.1092	25.5462	26.7345	25.1087	9	9	9	24.3	24.3	24.3	64.469	0	69.553	8	4	6	5	6	1	3	7	6	3	6	7	7	5	1	1	0	0
P97315	P97315	Cysteine and glycine-rich protein 1	Csrp1	0.746377	-0.422023	0.131878	7	7	25.6994	24.9781	24.2236	24.7979	24.5747	24.3433	25.0342	25.189	25.3242	25.5676	25.9303	24.6476	24.5937	25.3529	7	7	7	47.2	47.2	47.2	20.583	0	45.342	6	2	3	3	4	4	4	5	5	6	5	4	3	5	0	1	0	0
Q9QYC0	Q9QYC0	Alpha-adducin	Add1	0.748064	-0.418766	0.338358	7	6	23.5536	24.278	22.5242	22.8362	24.3786	22.9261	25.1965	23.5082	24.5213	NaN	23.6979	23.9445	24.6081	24.2552	13	13	13	26.4	26.4	26.4	80.646	0	23.7	7	7	3	4	7	2	10	7	6	0	5	7	10	5	1	0	1	0
Q91VR2	Q91VR2	ATP synthase subunit gamma, mitochondrial	Atp5c1	0.749553	-0.415897	0.379761	6	7	24.2051	NaN	23.1553	23.3945	25.5715	23.5955	23.2456	23.9614	24.2782	23.487	23.6182	24.5661	25.3945	24.6346	5	5	5	20.1	20.1	20.1	32.886	0	20.885	5	2	3	2	4	3	3	4	4	4	3	4	4	3	0	0	1	1
Q61830	Q61830	Macrophage mannose receptor 1	Mrc1	0.749567	-0.415871	0.0274064	4	5	23.037	22.7207	23.1765	23.1429	NaN	NaN	NaN	23.3016	NaN	23.7784	23.5508	23.1543	NaN	23.3909	5	5	5	5.7	5.7	5.7	164.98	0	8.8082	5	2	3	3	1	2	1	3	2	4	2	5	0	3	0	0	1	0
Q8BH95	Q8BH95	Enoyl-CoA hydratase, mitochondrial	Echs1	0.7502	-0.414653	0.486856	7	7	24.4676	24.3929	23.1804	24.1743	25.4254	23.0024	23.2241	24.2262	24.0023	23.2697	23.3964	24.2249	26.9806	24.6697	6	6	6	24.1	24.1	24.1	31.474	0	18.506	4	4	4	4	4	3	3	4	3	3	4	4	6	4	0	0	0	1
P05132;P68181	P05132	cAMP-dependent protein kinase catalytic subunit alpha	Prkaca	0.7506	-0.413884	0.342591	5	6	23.9052	23.8302	NaN	NaN	24.6043	22.7989	23.1055	24.0164	24.278	23.0888	NaN	24.3734	24.944	23.6754	8	8	8	22.5	22.5	22.5	40.57	0	38.657	4	3	1	1	6	2	2	4	4	2	1	5	6	5	1	1	1	1
Q9D1A2	Q9D1A2	Cytosolic non-specific dipeptidase	Cndp2	0.752368	-0.41049	0.109112	7	7	25.8463	24.5255	24.7265	24.5073	25.5196	24.8419	25.4365	24.9572	25.771	25.2175	25.4949	25.4245	25.6428	25.769	11	11	11	30.1	30.1	30.1	52.767	0	33.325	10	3	6	6	7	4	8	9	9	8	7	9	7	9	1	0	0	0
Q8BI84	Q8BI84	Melanoma inhibitory activity protein 3	Mia3	0.754835	-0.405767	0.436273	4	3	NaN	NaN	23.3325	23.2814	NaN	23.3003	22.463	22.7312	NaN	23.6749	24.0941	NaN	NaN	NaN	2	2	2	1.2	1.2	1.2	213.67	0.00064392	3.9389	2	1	2	2	1	2	2	2	1	2	2	2	0	1	0	0	1	0
Q08642	Q08642	Protein-arginine deiminase type-2	Padi2	0.75599	-0.40356	0.540833	5	6	26.1554	24.0678	23.7012	24.2486	24.9887	NaN	NaN	24.9992	25.1195	NaN	23.2194	26.495	25.875	24.5072	11	11	11	25.1	25.1	25.1	76.249	0	60.84	8	3	3	3	6	1	1	7	6	2	2	10	9	7	1	0	0	0
P01878	P01878	Ig alpha chain C region		0.756215	-0.403132	NaN	6	2	NaN	25.2893	24.1339	24.5884	23.2375	24.082	24.2058	NaN	NaN	22.8572	26.4614	NaN	NaN	NaN	4	4	4	13.1	13.1	13.1	36.875	0	120.84	0	3	3	3	2	2	3	1	1	2	3	1	1	1	0	0	0	0
Q9JKB3;Q9Z2C8	Q9JKB3	Y-box-binding protein 3	Ybx3	0.756796	-0.402023	0.257445	3	5	22.8498	NaN	22.0826	NaN	22.7776	NaN	NaN	22.5018	22.9295	NaN	NaN	22.8565	23.6526	22.9195	4	4	3	20.8	20.8	16.1	38.813	0	13.532	3	1	2	1	2	0	0	2	2	0	0	3	2	3	1	1	0	0
Q9D172	Q9D172	ES1 protein homolog, mitochondrial	D10Jhu81e	0.757524	-0.400636	0.41874	7	7	26.1534	25.5079	25.4049	25.4922	27.5731	24.886	24.9218	26.1429	25.8955	25.1642	25.1422	26.2031	27.6557	26.5403	7	7	7	56	56	56	28.09	0	122.58	6	6	6	7	5	5	5	7	6	5	6	6	4	6	0	0	0	1
O70370	O70370	Cathepsin S	Ctss	0.757614	-0.400466	0.233814	7	7	26.2589	25.938	26.5193	26.4578	24.6109	26.7747	26.3226	26.3227	26.6321	27.1141	26.8552	26.655	25.7855	26.3208	3	3	3	13.8	13.8	13.8	38.474	0	51.393	3	1	2	2	1	3	3	2	2	3	3	2	1	3	0	0	0	0
P97823	P97823	Acyl-protein thioesterase 1	Lypla1	0.758252	-0.39925	0.21775	4	4	24.1066	NaN	24.595	NaN	24.2757	NaN	23.9078	24.4772	24.1088	NaN	NaN	24.6262	25.2699	NaN	4	4	4	33	33	33	24.687	0	52.297	3	0	2	1	2	1	3	4	4	1	2	4	2	1	1	0	0	0
O88342	O88342	WD repeat-containing protein 1	Wdr1	0.758991	-0.397846	0.0756991	7	7	27.0715	26.5855	26.229	25.9753	27.3305	26.4088	26.3318	26.6661	27.1663	26.9447	26.8427	26.8785	27.1005	27.1185	13	13	13	39.6	39.6	39.6	66.406	0	184.28	12	9	8	8	10	8	9	9	12	12	11	10	8	10	1	0	0	0
Q9JJH1	Q9JJH1	Ribonuclease 4	Rnase4	0.759143	-0.397556	0.295389	7	7	25.4726	24.5966	26.3998	26.2107	24.6727	26.3022	26.384	26.2992	25.7713	26.1992	26.6682	26.7821	25.5827	25.5188	4	4	4	29.1	29.1	29.1	17.024	0	44.107	4	3	4	4	4	4	4	4	3	4	4	3	4	4	0	0	0	0
Q99JI1	Q99JI1	Musculoskeletal embryonic nuclear protein 1	Mustn1	0.760212	-0.395526	0.242112	4	7	23.7944	22.9714	NaN	22.7175	NaN	NaN	22.891	22.9613	23.3615	22.9547	23.2555	24.3366	23.9683	23.5858	3	3	3	46.3	46.3	46.3	8.941	0	19.693	2	2	1	2	1	0	2	2	3	2	2	3	2	2	0	1	0	0
Q6PDN3	Q6PDN3	Myosin light chain kinase, smooth muscle;Myosin light chain kinase, smooth muscle, deglutamylated form	Mylk	0.761598	-0.392898	0.00279464	4	7	23.6011	23.5081	23.3514	23.325	NaN	NaN	NaN	23.8181	23.8368	23.8277	24.0184	23.684	23.9629	23.727	4	4	4	2.9	2.9	2.9	212.92	0	5.2317	2	2	3	3	1	0	1	3	2	4	3	2	2	2	1	0	0	0
Q61805	Q61805	Lipopolysaccharide-binding protein	Lbp	0.764888	-0.38668	0.294322	7	7	27.3096	27.424	28.7869	28.3982	26.8657	27.4737	28.7285	28.5922	27.937	28.6822	28.6984	28.6138	27.5452	27.6246	12	12	12	29.5	29.5	29.5	53.055	0	105.27	11	9	12	11	6	9	9	12	11	11	11	10	5	9	0	0	0	0
Q9D8N0	Q9D8N0	Elongation factor 1-gamma	Eef1g	0.764948	-0.386567	0.336243	6	6	25.7563	24.2864	24.4301	24.2736	25.5591	NaN	25.4696	24.8918	25.737	NaN	24.45	25.3555	26.216	25.4442	10	10	10	27	27	27	50.06	0	38.455	9	4	3	4	6	3	8	6	7	2	5	5	8	6	0	0	0	0
Q61490	Q61490	CD166 antigen	Alcam	0.765609	-0.38532	0.00620659	3	3	NaN	NaN	NaN	23.3295	NaN	23.1487	23.1945	23.6459	23.6467	NaN	NaN	NaN	NaN	23.5361	3	3	3	7.2	7.2	7.2	65.091	0	9.7747	1	1	2	3	0	3	3	2	2	2	1	1	0	2	0	0	1	0
Q8BNJ2	Q8BNJ2	A disintegrin and metalloproteinase with thrombospondin motifs 4	Adamts4	0.766231	-0.384149	0.190605	7	7	24.7162	24.8339	25.8468	25.7058	24.4304	25.587	25.8064	25.8289	25.3245	26.2308	25.9812	25.8722	25.2517	25.1262	3	3	3	6	6	6	90.069	0	70.631	3	3	3	3	2	3	3	3	3	3	3	2	2	3	0	0	0	0
Q07797	Q07797	Galectin-3-binding protein	Lgals3bp	0.766324	-0.383973	0.232802	7	7	25.9612	25.6287	26.7787	26.6192	25.0862	26.7137	26.7905	26.7822	26.9049	26.8443	26.9211	26.7793	25.7897	26.2446	15	15	15	36.4	36.4	36.4	64.49	0	174.04	9	4	11	10	5	11	11	10	12	13	10	11	8	11	0	0	0	0
O55131;Q9DA97;Q8C650	O55131	Septin-7	2007-09-01	0.76704	-0.382626	0.121762	7	7	25.1364	24.0336	23.9593	24.0983	24.5761	24.3065	25.0814	24.5079	25.1168	24.7994	25.3399	24.7743	24.3226	25.009	7	7	7	24.8	24.8	24.8	50.549	0	29.373	7	5	4	3	5	2	6	6	5	7	5	6	5	7	1	0	0	0
P99028	P99028	Cytochrome b-c1 complex subunit 6, mitochondrial	Uqcrh	0.76763	-0.381518	0.508433	7	6	24.038	22.7011	22.8366	23.0893	25.0062	22.4211	22.1756	23.812	23.9426	22.3582	22.858	23.187	25.218	NaN	2	2	2	28.1	28.1	28.1	10.435	0	22.933	2	2	2	2	2	2	2	2	2	2	2	2	2	1	0	0	1	1
P62806	P62806	Histone H4	Hist1h4a	0.768196	-0.380454	0.733768	6	7	28.6677	24.2705	23.8934	NaN	25.9258	27.7157	24.3686	23.9069	26.5071	27.1397	28.6236	23.2738	27.2386	26.622	7	7	7	58.3	58.3	58.3	11.367	0	30.954	7	5	3	1	5	7	2	3	6	7	7	3	7	6	0	1	0	0
Q9CQ69	Q9CQ69	Cytochrome b-c1 complex subunit 8	Uqcrq	0.768517	-0.37985	NaN	2	4	23.1156	NaN	NaN	NaN	NaN	21.7211	NaN	NaN	NaN	NaN	21.5089	21.6799	24.5008	23.5034	3	3	3	35.4	35.4	35.4	9.7681	0	12.377	2	1	1	1	2	2	0	2	3	1	2	2	3	2	0	0	1	1
Q9WV35	Q9WV35	Probable C->U-editing enzyme APOBEC-2	Apobec2	0.769644	-0.377737	0.47084	7	7	26.1869	24.9262	25.1458	24.6715	26.7021	25.845	24.5524	25.7917	26.3361	24.1906	24.7511	26.5999	27.2502	25.7546	11	11	11	71	71	71	25.66	0	95.43	8	6	6	6	7	5	6	8	9	6	6	10	10	8	0	0	0	0
P58252;O08810	P58252	Elongation factor 2	Eef2	0.770102	-0.376879	0.185307	7	7	29.3338	28.4941	28.2779	28.1787	29.4111	28.1963	28.9615	28.8638	29.2511	28.3548	28.7599	29.3942	29.7797	29.088	42	42	42	61.2	61.2	61.2	95.313	0	323.31	40	25	33	34	28	29	34	34	32	30	31	40	29	34	1	1	0	0
P50544	P50544	Very long-chain specific acyl-CoA dehydrogenase, mitochondrial	Acadvl	0.770701	-0.375756	0.644586	6	7	25.0962	25.0759	23.7639	24.1743	25.7885	NaN	22.4393	24.8939	24.613	22.6317	23.647	24.4383	27.9553	25.1786	19	19	19	44.2	44.2	44.2	70.875	0	138.09	11	5	4	8	9	1	2	9	7	2	4	9	19	10	0	0	1	1
P45376	P45376	Aldose reductase	Akr1b1	0.770838	-0.3755	0.284225	7	7	30.053	28.7654	29.0937	28.7583	30.4475	28.5648	29.1156	29.4461	29.8107	28.8849	29.1742	29.9586	30.4416	29.7105	16	16	16	55.1	55.1	55.1	35.732	0	273.33	15	14	15	14	15	14	15	15	15	13	14	15	15	15	1	0	0	0
P19783	P19783	Cytochrome c oxidase subunit 4 isoform 1, mitochondrial	Cox4i1	0.773386	-0.37074	0.551372	3	6	23.9894	NaN	NaN	22.9712	24.5124	NaN	NaN	23.4939	24.4109	NaN	23.3314	23.7286	25.6927	24.5129	5	5	5	31.4	31.4	31.4	19.53	0	28.905	3	1	1	3	4	1	0	3	4	1	3	3	3	4	0	0	1	1
P63254	P63254	Cysteine-rich protein 1	Crip1	0.774923	-0.367876	0.277359	7	7	28.051	25.8824	27.2302	26.3661	27.5086	26.0691	26.6429	27.3094	27.227	26.9216	27.2014	27.521	27.1235	27.0217	4	4	4	59.7	59.7	59.7	8.5497	0	39.531	4	2	3	2	3	2	3	3	4	3	4	3	3	4	0	0	0	0
P26443	P26443	Glutamate dehydrogenase 1, mitochondrial	Glud1	0.777277	-0.363499	0.419305	7	7	25.9233	24.8317	25.0698	24.3877	26.6065	24.3238	24.6756	25.8512	25.2314	23.9834	25.1952	25.73	26.0412	26.3304	15	15	15	32.8	32.8	32.8	61.336	0	48.172	10	5	11	5	9	4	5	12	7	3	6	12	9	13	0	0	0	1
P42703	P42703	Leukemia inhibitory factor receptor	Lifr	0.778877	-0.360533	0.388489	7	7	25.8778	28.2555	26.7708	27.0927	26.0703	26.0718	25.469	26.7772	26.8956	27.0927	26.9662	26.1291	26.6101	27.6607	18	18	18	20.5	20.5	20.5	122.57	0	136.46	10	15	12	14	9	9	8	12	15	15	13	10	11	16	0	0	1	0
Q9CQ01	Q9CQ01	Ribonuclease T2	Rnaset2	0.780402	-0.357711	0.265048	7	7	24.9839	24.4977	25.524	25.6777	23.7441	25.5775	25.2904	25.6096	25.1347	25.7474	25.6078	25.7496	24.7718	25.1784	5	5	5	26.3	26.3	26.3	29.608	0	29.559	3	4	4	4	4	4	3	3	4	4	4	4	4	4	0	0	0	0
P62897;CON__P62894;P00015	P62897	Cytochrome c, somatic	Cycs	0.780576	-0.357389	0.827442	5	6	26.1454	23.3292	NaN	22.0374	29.3309	25.1585	NaN	23.306	25.4995	23.2567	NaN	25.0708	29.6411	26.5719	9	9	9	58.1	58.1	58.1	11.605	0	54.285	7	2	2	3	9	3	1	5	5	2	1	5	9	5	0	0	0	1
Q9CQM9	Q9CQM9	Glutaredoxin-3	Glrx3	0.780766	-0.357037	0.332192	7	7	25.3665	24.7808	24.5333	24.3261	26.1076	24.1764	24.293	25.1065	25.4235	24.3853	24.5971	25.2816	26.2725	25.0162	9	9	9	32	32	32	37.778	0	31.892	9	5	7	7	6	6	7	7	8	7	6	9	7	7	1	0	0	0
Q9D0M3	Q9D0M3	Cytochrome c1, heme protein, mitochondrial	Cyc1	0.780952	-0.356695	NaN	1	2	NaN	NaN	NaN	NaN	24.0926	NaN	NaN	NaN	NaN	NaN	NaN	NaN	24.6878	24.2107	2	2	2	5.8	5.8	5.8	35.327	0	24.51	1	1	1	1	2	0	0	1	1	0	1	1	2	2	0	0	1	1
Q80UY1	Q80UY1	UPF0586 protein C9orf41 homolog		0.785334	-0.348622	NaN	2	5	21.775	NaN	NaN	NaN	22.219	NaN	NaN	21.9016	21.9407	NaN	NaN	22.3276	23.7658	21.7924	3	3	3	8.2	8.2	8.2	46.338	0	5.0539	2	1	0	0	2	0	0	2	2	0	0	3	3	2	0	0	0	0
P11499	P11499	Heat shock protein HSP 90-beta	Hsp90ab1	0.7891	-0.34172	0.188408	7	7	28.7513	27.9123	27.4603	27.7425	28.4193	27.7349	28.4483	27.924	28.5957	27.8582	28.2172	28.6165	29.1212	28.5282	38	38	23	55.1	55.1	37.8	83.28	0	323.31	21	13	18	19	17	16	20	19	21	15	21	22	19	20	1	0	0	0
P11352	P11352	Glutathione peroxidase 1	Gpx1	0.789612	-0.340784	0.552661	7	7	25.5912	27.4733	25.887	26.6255	28.9131	26.1695	26.4817	26.5713	28.0025	26.4467	26.3067	26.24	28.6502	27.3093	13	13	13	75.1	75.1	75.1	22.329	0	203.76	11	10	8	10	12	9	10	8	12	10	10	10	13	11	1	0	0	0
P22907	P22907	Porphobilinogen deaminase	Hmbs	0.790351	-0.339435	0.622735	4	4	21.583	NaN	NaN	NaN	23.5352	21.7789	21.6739	21.6841	22.5527	NaN	21.9421	NaN	23.7498	NaN	3	3	3	16.6	16.6	16.6	39.344	0	23.553	3	1	1	1	3	2	3	2	3	0	2	1	3	1	0	0	0	0
Q99P72	Q99P72	Reticulon-4	Rtn4	0.790711	-0.338778	0.536577	4	4	24.1301	23.3537	NaN	NaN	25.0608	23.1009	NaN	23.7827	24.1366	NaN	NaN	NaN	24.9738	24.1075	2	2	2	2.4	2.4	2.4	126.61	0	8.2391	2	2	1	1	2	2	1	2	2	0	1	1	2	2	0	0	1	0
Q9DB05	Q9DB05	Alpha-soluble NSF attachment protein	Napa	0.791577	-0.337197	NaN	4	2	22.4442	NaN	21.8829	22.1506	NaN	NaN	22.6461	NaN	NaN	NaN	NaN	22.3833	22.853	NaN	2	2	2	6.8	6.8	6.8	33.189	0.001265	3.7455	2	1	2	2	1	1	2	2	1	0	1	2	2	1	0	0	1	0
Q8BVI4	Q8BVI4	Dihydropteridine reductase	Qdpr	0.792779	-0.33501	0.35883	7	7	25.3589	24.7392	24.3285	24.8025	26.0575	25.9271	24.8696	25.3494	26.1984	24.9578	24.911	25.1589	26.645	25.2079	5	5	5	29.9	29.9	29.9	25.57	0	22.485	3	3	2	3	3	2	3	4	4	4	3	3	3	5	0	0	0	0
Q9D7G0;Q9CS42	Q9D7G0;Q9CS42	Ribose-phosphate pyrophosphokinase 1;Ribose-phosphate pyrophosphokinase 2	Prps1;Prps2	0.793684	-0.333362	0.455629	6	4	24.0812	23.805	NaN	23.2173	25.3152	24.0419	23.7986	23.6472	24.4862	NaN	NaN	24.2182	25.1546	NaN	6	6	6	28	28	28	34.834	0	24.974	4	3	0	3	4	2	3	4	5	1	2	4	5	1	0	0	0	0
P11627	P11627	Neural cell adhesion molecule L1	L1cam	0.793925	-0.332926	0.285296	7	7	25.536	24.6206	25.7233	25.6475	24.9689	25.8897	25.6096	26.2013	25.8641	26.3624	26.3572	25.7181	24.7324	25.0907	14	14	14	16.4	16.4	16.4	140.97	0	59.312	11	4	10	13	4	9	8	12	13	12	12	11	9	6	0	0	1	0
Q62425	Q62425	Cytochrome c oxidase subunit NDUFA4	Ndufa4	0.794919	-0.33112	NaN	2	3	23.7257	NaN	NaN	NaN	23.683	NaN	NaN	NaN	23.2754	NaN	NaN	NaN	25.3934	23.4376	3	3	3	34.1	34.1	34.1	9.3267	0	6.6399	2	1	0	1	2	0	0	1	3	0	1	1	3	2	0	0	1	1
P50580	P50580	Proliferation-associated protein 2G4	Pa2g4	0.796309	-0.3286	NaN	1	2	23.9028	NaN	NaN	NaN	NaN	NaN	NaN	NaN	24.1564	NaN	NaN	NaN	24.3064	NaN	5	5	5	18	18	18	43.698	0	21.231	2	2	0	0	1	0	2	2	2	0	1	2	4	1	1	1	0	0
Q924M7	Q924M7	Mannose-6-phosphate isomerase	Mpi	0.797922	-0.32568	0.493511	5	6	24.8318	NaN	23.999	NaN	25.4916	24.1477	23.4665	24.5117	24.8196	23.5221	NaN	25.0304	25.6701	24.7239	11	11	11	41.1	41.1	41.1	46.575	0	70.676	7	1	5	1	8	4	2	3	7	2	3	8	9	4	1	0	0	0
P12970	P12970	60S ribosomal protein L7a	Rpl7a	0.79846	-0.324708	0.379131	5	3	23.5166	NaN	22.2311	NaN	23.1663	22.8754	23.1575	NaN	23.0617	NaN	23.0546	NaN	23.826	NaN	5	5	5	22.2	22.2	22.2	29.976	0	13.411	3	2	2	1	3	2	4	1	4	1	2	2	4	2	0	0	0	0
P54822	P54822	Adenylosuccinate lyase	Adsl	0.799051	-0.32364	0.3772	7	7	26.6088	25.8611	25.5705	25.4864	27.2615	25.7916	25.7305	26.3097	26.762	25.3651	25.667	26.992	27.1743	26.3057	17	17	17	46.5	46.5	46.5	54.866	0	166.22	14	7	9	12	13	9	11	14	14	9	10	16	13	13	0	0	0	0
Q06138;Q9DB16	Q06138	Calcium-binding protein 39	Cab39	0.799843	-0.322211	0.305562	7	4	23.4345	22.7662	22.8834	23.1168	23.9321	23.1073	23.2364	NaN	23.2703	NaN	NaN	23.1784	24.2447	23.4394	5	5	5	15	15	15	39.842	0	6.187	4	4	3	3	4	2	3	2	4	1	2	3	5	3	1	0	0	0
Q8CGP6;Q8R1M2;Q64523;Q8CGP7;Q8CGP5;Q8BFU2;Q6GSS7;P22752;Q3THW5;P0C0S6;P27661;Q64522	Q8CGP6;Q8R1M2;Q64523;Q8CGP7;Q8CGP5;Q8BFU2;Q6GSS7;P22752;Q3THW5;P0C0S6;P27661	Histone H2A type 1-H;Histone H2A.J;Histone H2A type 2-C;Histone H2A type 1-K;Histone H2A type 1-F;Histone H2A type 3;Histone H2A type 2-A;Histone H2A type 1;Histone H2A.V;Histone H2A.Z;Histone H2AX	Hist1h2ah;H2afj;Hist2h2ac;Hist1h2ak;Hist1h2af;Hist3h2a;Hist2h2aa1;Hist1h2ab;H2afv;H2afz;H2afx	0.800798	-0.320489	0.778504	5	7	27.6371	23.9192	NaN	NaN	25.3763	27.4258	23.3202	23.2957	26.8019	26.9183	27.5079	23.3822	26.5273	26.5599	3	3	3	27.3	27.3	27.3	13.95	0	63.794	3	2	1	0	2	3	2	2	3	3	3	2	3	2	0	1	0	0
Q9CPP6	Q9CPP6	NADH dehydrogenase [ubiquinone] 1 alpha subcomplex subunit 5	Ndufa5	0.801873	-0.318555	NaN	2	4	22.9037	NaN	NaN	NaN	23.4064	NaN	NaN	23.0009	23.2661	NaN	NaN	NaN	24.4681	23.1594	3	3	3	27.6	27.6	27.6	13.36	0	7.3618	2	1	0	0	3	0	0	2	3	0	0	1	3	2	0	0	1	1
P20108	P20108	Thioredoxin-dependent peroxide reductase, mitochondrial	Prdx3	0.802757	-0.316965	0.696089	4	7	25.0497	NaN	23.8299	NaN	26.4564	NaN	23.4778	24.9401	24.8162	23.5514	24.4877	25.0996	26.5898	25.658	6	6	6	41.2	41.2	41.2	28.127	0	160.5	4	1	4	2	4	2	5	4	2	3	3	4	5	3	0	0	0	1
P07759	P07759	Serine protease inhibitor A3K	Serpina3k	0.803297	-0.315994	0.582042	7	7	32.7743	34.0604	33.6007	33.7926	31.4677	31.3487	31.0571	33.2741	32.9107	33.6296	33.4927	32.2088	31.659	33.1384	18	9	9	44.7	25.6	25.6	46.879	0	323.31	8	9	9	9	8	6	8	9	9	9	9	9	8	8	0	0	0	0
P68037	P68037	Ubiquitin-conjugating enzyme E2 L3	Ube2l3	0.804142	-0.314479	0.358288	7	7	26.3527	25.5546	25.5416	25.4388	26.7493	25.1919	25.5067	25.8489	26.3894	25.1255	25.732	26.3971	27.2148	25.8292	7	7	7	63.6	63.6	63.6	17.861	0	214.12	6	5	6	6	6	5	6	6	6	5	5	6	7	5	1	1	0	0
Q61699	Q61699	Heat shock protein 105 kDa	Hsph1	0.8046	-0.313657	0.52327	4	6	24.2862	NaN	22.7489	22.6194	NaN	NaN	22.7915	22.8072	24.3219	22.7916	NaN	23.4333	23.6668	23.5303	9	9	9	12.6	12.6	12.6	96.406	0	16.462	7	2	2	3	2	0	4	3	6	2	1	4	7	5	1	1	0	0
Q9CQ65	Q9CQ65	S-methyl-5-thioadenosine phosphorylase	Mtap	0.804897	-0.313124	0.148671	5	5	24.0012	23.453	23.7307	23.2213	NaN	NaN	23.7359	23.8649	23.8584	23.4862	NaN	24.2408	NaN	24.2575	3	3	3	17	17	17	31.062	0	7.4083	3	3	2	2	1	1	3	2	3	3	2	3	1	3	1	1	0	0
O89023	O89023	Tripeptidyl-peptidase 1	Tpp1	0.804988	-0.312961	0.229237	7	7	25.821	25.1695	26.4263	26.1139	24.9024	26.135	26.1104	26.2243	25.6623	26.1757	26.3533	26.5548	25.7771	26.1218	9	9	9	29.4	29.4	29.4	61.341	0	76.534	8	5	7	7	4	7	8	7	5	7	7	8	6	6	0	0	0	0
Q8BK62	Q8BK62	Olfactomedin-like protein 3	Olfml3	0.805191	-0.312597	0.32987	7	7	25.1831	25.3251	25.9612	25.8768	24.4507	25.6479	26.0037	26.5938	25.3738	25.9395	26.1407	26.2766	24.9189	25.3935	8	8	8	29.8	29.8	29.8	45.745	0	206.85	6	6	6	7	3	7	8	8	5	8	7	8	4	7	0	0	0	0
P16045	P16045	Galectin-1	Lgals1	0.805248	-0.312496	0.0645089	7	7	29.1906	28.6242	28.693	28.6366	28.9898	28.6653	29.4743	29.0652	29.1919	28.9337	29.2909	29.1632	29.1733	29.643	7	7	7	60	60	60	14.866	0	128.75	7	7	7	7	7	7	6	7	6	7	7	7	7	7	0	0	0	0
P47877	P47877	Insulin-like growth factor-binding protein 2	Igfbp2	0.805417	-0.312191	0.408984	7	7	30.5883	30.6505	31.7304	31.3087	29.3457	31.0592	31.5396	31.5829	31.0276	31.5673	31.6627	31.5628	30.3756	30.6289	16	16	16	67.2	67.2	67.2	32.846	0	323.31	15	15	14	15	15	15	16	14	15	15	15	15	15	14	0	0	0	0
Q9Z2W0	Q9Z2W0	Aspartyl aminopeptidase	Dnpep	0.805513	-0.31202	0.359091	7	7	24.9702	24.3253	23.8796	24.5411	25.9541	24.2743	25.0148	24.6174	25.585	24.0922	24.96	24.9998	25.4992	25.3899	10	10	10	31.5	31.5	31.5	52.206	0	40.796	8	5	8	5	8	6	8	7	6	5	9	7	6	9	1	0	0	0
Q9DAW9;Q08093	Q9DAW9	Calponin-3	Cnn3	0.805751	-0.311593	NaN	1	3	NaN	NaN	NaN	NaN	NaN	NaN	23.3268	23.4164	24.5038	NaN	NaN	22.9949	NaN	NaN	3	3	3	10	10	10	36.428	0	4.3347	1	1	1	1	1	0	2	2	2	1	3	2	2	1	0	0	0	0
Q8R050;Q149F3	Q8R050	Eukaryotic peptide chain release factor GTP-binding subunit ERF3A	Gspt1	0.806228	-0.31074	NaN	1	3	22.5129	NaN	NaN	NaN	NaN	NaN	NaN	NaN	22.8959	NaN	NaN	22.8461	22.7288	NaN	4	4	4	10.4	10.4	10.4	68.625	0.0012492	3.5052	3	0	1	1	1	1	2	1	2	0	1	3	2	1	0	0	0	0
Q61851;Q03142	Q61851	Fibroblast growth factor receptor 3	Fgfr3	0.806751	-0.309804	0.173328	7	6	24.2177	24.0305	24.7106	24.9961	23.6363	24.5943	24.5006	24.6036	24.7267	25.1406	24.7871	24.6961	NaN	24.2072	6	6	6	8.4	8.4	8.4	87.757	0	8.7406	5	3	5	5	3	5	6	5	4	6	5	6	1	4	0	0	1	0
Q9DB20	Q9DB20	ATP synthase subunit O, mitochondrial	Atp5o	0.806784	-0.309746	0.427701	4	6	25.0145	24.3124	NaN	24.1751	25.463	NaN	NaN	24.4102	25.2715	NaN	24.6843	24.8359	25.6891	25.4152	5	5	5	30.5	30.5	30.5	23.363	0	37.229	4	2	1	2	4	1	0	4	4	1	2	4	5	4	0	0	1	1
O08749	O08749	Dihydrolipoyl dehydrogenase, mitochondrial	Dld	0.807117	-0.30915	0.369889	7	7	27.2412	26.2154	26.5723	26.5254	27.7592	26.8017	26.0042	26.8465	26.856	26.4166	26.3788	27.0743	28.1804	27.5308	18	18	18	48.3	48.3	48.3	54.272	0	186.98	14	11	10	10	15	12	11	12	12	10	9	13	17	15	0	0	0	1
Q9WUU7	Q9WUU7	Cathepsin Z	Ctsz	0.807894	-0.307761	0.311219	7	7	27.7213	26.9976	28.1905	28.0007	26.6444	28.3138	27.8292	28.2988	27.8117	28.5534	28.1881	28.0839	27.1909	27.7249	12	12	12	43.8	43.8	43.8	33.996	0	104.42	11	9	12	10	10	11	11	12	12	11	12	11	10	10	0	0	0	0
P63330;P62715;P97470	P63330;P62715	Serine/threonine-protein phosphatase 2A catalytic subunit alpha isoform;Serine/threonine-protein phosphatase 2A catalytic subunit beta isoform	Ppp2ca;Ppp2cb	0.808357	-0.306935	0.275181	6	7	24.4628	NaN	23.3381	23.8551	24.893	23.8651	24.0833	24.0825	24.5811	23.8208	24.2451	24.5269	25.0159	24.4566	9	9	9	44.3	44.3	44.3	35.608	0	90.921	6	1	2	4	4	3	6	6	5	4	4	7	6	4	1	1	0	0
P70232	P70232	Neural cell adhesion molecule L1-like protein;Processed neural cell adhesion molecule L1-like protein	Chl1	0.808497	-0.306686	0.296071	7	7	28.4169	27.4273	28.5703	28.3854	27.3976	28.9824	28.2998	28.5611	28.763	29.1024	28.6694	28.4976	27.6434	28.3896	33	33	33	37.1	37.1	37.1	135.07	0	323.31	26	18	28	28	16	27	28	27	28	29	28	27	19	23	0	0	1	0
P15532	P15532	Nucleoside diphosphate kinase A	Nme1	0.808687	-0.306347	0.372408	7	7	24.2054	24.1574	23.7387	24.2514	25.4098	24.086	24.0582	24.0193	24.7096	24.219	24.3367	24.7575	25.9986	24.0107	10	6	6	78.9	48.7	48.7	17.208	0	18.237	4	5	4	4	5	4	6	4	6	2	3	4	3	3	1	1	0	0
Q8BJY1	Q8BJY1	26S proteasome non-ATPase regulatory subunit 5	Psmd5	0.8092	-0.305432	0.325022	6	3	24.1019	24.0316	NaN	23.7298	24.2751	23.9205	24.2452	23.8839	24.6119	NaN	NaN	NaN	24.5726	NaN	7	7	7	17.3	17.3	17.3	55.971	0	9.552	5	3	2	3	5	3	4	5	5	3	4	3	6	2	0	0	0	0
Q76MZ3;Q7TNP2	Q76MZ3	Serine/threonine-protein phosphatase 2A 65 kDa regulatory subunit A alpha isoform	Ppp2r1a	0.809299	-0.305256	0.237133	7	7	27.0347	26.4342	26.0055	25.9242	27.066	26.2033	26.6684	26.5878	27.1244	26.1124	26.5578	26.9083	27.5198	26.6627	22	22	22	45.3	45.3	45.3	65.322	0	253.94	17	12	10	12	14	12	17	17	15	14	14	17	21	18	1	0	0	0
Q8BK64	Q8BK64	Activator of 90 kDa heat shock protein ATPase homolog 1	Ahsa1	0.809308	-0.30524	NaN	1	1	NaN	NaN	NaN	NaN	22.6232	NaN	NaN	NaN	NaN	NaN	NaN	NaN	22.9284	NaN	2	2	2	7.4	7.4	7.4	38.117	0.00065189	4.1453	1	0	0	1	2	0	1	0	1	0	0	1	2	1	1	0	0	0
Q02819	Q02819	Nucleobindin-1	Nucb1	0.809337	-0.305187	0.201833	7	7	27.0404	27.1049	28.0956	28.028	26.9412	27.7669	27.9206	28.022	27.5281	27.7719	28.1551	28.2646	27.4652	27.8269	18	18	18	49.7	49.7	49.7	53.408	0	106.17	15	12	15	16	11	13	15	15	15	16	15	16	14	16	1	0	1	0
Q8R0P4	Q8R0P4	Mth938 domain-containing protein	Aamdc	0.810943	-0.302327	0.11323	7	7	26.7421	25.4269	26.3596	26.1088	25.9763	26.292	26.0732	26.4483	26.2821	26.6094	26.0812	26.6802	26.62	26.3742	8	8	8	68.9	68.9	68.9	13.244	0	56.596	8	6	5	7	8	6	7	5	8	7	6	6	7	6	1	0	0	0
P68368	P68368	Tubulin alpha-4A chain	Tuba4a	0.811081	-0.302081	0.562758	7	7	26.6231	25.4629	24.6674	24.9171	26.6036	24.4169	24.7022	25.5095	25.8995	24.1649	24.7641	26.6337	26.9256	25.6104	23	6	4	59.4	15.2	12.1	49.924	0	126.37	4	2	3	4	3	2	3	4	4	3	4	4	4	4	1	0	0	0
Q9QUR8	Q9QUR8	Semaphorin-7A	Sema7a	0.811221	-0.301833	0.311762	7	7	29.374	28.746	29.7651	29.6912	28.0917	29.8449	29.5244	29.7019	29.4937	30.0331	29.7112	29.8361	28.8296	29.5445	27	27	27	52.9	52.9	52.9	74.993	0	323.31	25	19	23	25	19	26	22	25	25	24	22	25	23	26	0	0	1	0
Q8BP47	Q8BP47	Asparagine--tRNA ligase, cytoplasmic	Nars	0.811768	-0.30086	NaN	1	2	NaN	NaN	NaN	NaN	22.4987	NaN	NaN	NaN	22.7183	NaN	NaN	NaN	22.8807	NaN	2	2	2	4.1	4.1	4.1	64.279	0.0044893	2.3573	1	1	1	0	2	0	1	1	2	0	1	1	2	1	1	0	0	0
Q64449	Q64449	C-type mannose receptor 2	Mrc2	0.811801	-0.300803	0.0918182	7	7	25.4747	25.9692	25.6837	25.8178	25.0664	25.5166	25.5341	25.7715	25.7361	26.1107	26.1809	25.834	25.306	26.2289	14	14	14	14.2	14.2	14.2	167.07	0	53.025	13	7	10	11	5	10	9	12	10	11	12	11	7	12	0	0	1	0
P19536	P19536	Cytochrome c oxidase subunit 5B, mitochondrial	Cox5b	0.811948	-0.30054	0.553011	4	5	24.5548	NaN	23.2348	24.0319	24.3923	NaN	NaN	23.6279	23.9437	NaN	NaN	23.8603	25.74	24.5979	5	5	5	35.2	35.2	35.2	13.813	0	23.222	4	2	2	3	2	0	1	2	4	1	1	5	4	4	0	0	1	1
P01887	P01887	Beta-2-microglobulin	B2m	0.81201	-0.30043	0.344734	7	7	29.4949	29.4317	30.2682	30.2786	28.4391	29.9505	30.2092	30.2586	29.9237	30.5253	30.2304	30.3653	29.3249	29.547	5	5	5	64.7	64.7	64.7	13.779	0	58.668	4	4	5	4	5	4	5	4	4	4	4	4	4	4	0	0	0	0
P47738	P47738	Aldehyde dehydrogenase, mitochondrial	Aldh2	0.813106	-0.298484	0.404971	7	7	26.871	25.826	26.1739	25.8373	27.3656	25.5586	25.6699	26.4064	26.612	25.5547	25.8122	26.7439	27.0897	27.1727	20	17	17	50.5	47.2	47.2	56.537	0	128.87	11	8	10	10	11	6	10	9	12	10	8	12	12	12	0	0	0	1
P05202	P05202	Aspartate aminotransferase, mitochondrial	Got2	0.81316	-0.298389	0.460797	7	7	28.5803	27.3867	28.1207	27.8593	29.5629	27.6721	27.047	28.3737	27.9418	27.7869	27.6528	28.3908	29.3588	28.813	26	26	26	65.8	65.8	65.8	47.411	0	323.31	19	14	15	12	16	12	11	24	16	14	11	20	18	22	0	0	1	1
P49443	P49443	Protein phosphatase 1A	Ppm1a	0.813244	-0.29824	NaN	1	1	22.5559	NaN	NaN	NaN	NaN	NaN	NaN	NaN	NaN	NaN	NaN	22.8542	NaN	NaN	3	2	2	14.1	11	11	42.432	0.0096308	1.9684	2	0	0	0	0	0	0	0	1	0	0	2	1	0	1	1	1	0
Q61166	Q61166	Microtubule-associated protein RP/EB family member 1	Mapre1	0.813548	-0.2977	0.427319	4	4	23.5307	NaN	NaN	22.9284	23.42	NaN	23.5124	NaN	NaN	NaN	23.1955	23.3693	24.5549	23.4625	4	4	4	20.5	20.5	20.5	30.016	0	9.3108	4	1	1	2	3	0	3	1	1	0	3	4	3	4	1	0	0	0
O35103	O35103	Osteomodulin	Omd	0.813861	-0.297146	0.246974	7	5	24.3671	23.9315	25.0623	24.9096	23.8436	24.8666	24.9454	24.9371	NaN	24.9837	24.7801	25.2344	NaN	24.3548	5	5	5	15.4	15.4	15.4	49.745	0	26.735	3	3	5	4	2	3	5	4	1	4	3	3	2	3	0	0	0	0
O88783	O88783	Coagulation factor V;Coagulation factor V heavy chain;Coagulation factor V light chain	F5	0.814333	-0.296309	0.346051	7	7	27.4715	27.659	28.8402	28.7116	26.8955	27.9241	28.3	28.4347	28.1319	28.7221	28.4885	28.4658	27.6307	28.0023	44	44	39	25.3	25.3	22.5	247.23	0	255.74	29	18	33	34	13	27	32	35	27	32	30	35	22	24	0	0	0	0
Q99JI6;P62835	Q99JI6;P62835	Ras-related protein Rap-1b;Ras-related protein Rap-1A	Rap1b;Rap1a	0.814354	-0.296272	0.207559	6	7	24.5798	NaN	23.7464	23.9267	24.6089	24.068	24.0887	23.8554	25.0124	24.0793	24.7196	24.1788	24.4771	24.9396	5	5	5	34.2	34.2	34.2	20.825	0	20.017	5	1	4	4	3	4	4	4	5	5	5	4	3	4	1	0	1	0
P26039;Q71LX4	P26039	Talin-1	Tln1	0.815333	-0.294539	0.234774	7	7	26.5585	26.7836	25.741	26.3498	26.8928	25.9211	27.2285	26.4695	27.2376	26.7677	26.9431	26.3646	27.0202	26.7343	31	31	31	20	20	20	269.82	0	84.691	22	12	8	13	9	9	23	20	20	13	21	16	15	16	1	0	1	0
P10810	P10810	Monocyte differentiation antigen CD14	Cd14	0.815526	-0.294197	0.459872	7	7	25.5239	25.5215	26.0037	26.0823	24.7845	26.4127	26.1516	26.2801	25.7146	27.1626	27.031	26.2199	24.9355	25.1959	11	11	11	41.5	41.5	41.5	39.203	0	47.599	8	7	9	9	3	8	6	8	8	9	11	10	4	9	0	0	1	0
Q64433	Q64433	10 kDa heat shock protein, mitochondrial	Hspe1	0.817126	-0.291369	0.539891	6	7	25.734	24.7533	24.7622	24.5665	26.1515	24.4048	NaN	25.0895	24.9651	24.3342	24.3253	25.6981	26.8395	26.2222	6	6	6	52	52	52	10.963	0	17.236	4	3	3	3	4	2	2	3	3	2	3	5	5	4	0	0	0	1
O88668	O88668	Protein CREG1	Creg1	0.818061	-0.28972	NaN	4	1	24.128	NaN	24.372	NaN	23.2225	24.4081	NaN	NaN	24.3224	NaN	NaN	NaN	NaN	NaN	2	2	2	13.2	13.2	13.2	24.452	0	9.93	2	1	2	1	2	2	1	1	2	1	1	1	1	1	0	0	0	0
Q8QZR4	Q8QZR4	Out at first protein homolog	Oaf	0.818113	-0.289628	0.0971209	6	6	24.5768	24.0685	24.8725	24.9044	NaN	24.9486	24.8147	25.0931	24.8603	25.2429	24.9744	24.9663	NaN	24.7862	6	6	6	28	28	28	31.524	0	36.019	3	4	4	4	1	4	6	5	4	4	5	5	0	2	0	0	0	0
Q8BMS2	Q8BMS2	Spondin-2	Spon2	0.818828	-0.288368	0.204215	4	4	23.6099	NaN	23.8444	23.4716	NaN	NaN	23.5411	23.7712	NaN	23.719	23.7037	24.4266	NaN	NaN	4	4	4	17.6	17.6	17.6	35.964	0	28.858	3	1	3	4	0	2	3	4	1	3	4	4	0	1	0	0	0	0
Q9CZ42	Q9CZ42	ATP-dependent (S)-NAD(P)H-hydrate dehydratase	Carkd	0.819304	-0.28753	NaN	3	1	23.5348	NaN	23.241	NaN	NaN	NaN	23.5261	NaN	NaN	NaN	NaN	23.7215	NaN	NaN	3	3	3	14	14	14	36.717	0	7.8266	2	0	2	1	0	1	2	1	0	1	1	2	2	1	0	0	0	1
P62908	P62908	40S ribosomal protein S3	Rps3	0.820141	-0.286056	0.136869	4	6	24.4245	NaN	NaN	NaN	24.3427	24.1122	24.2951	24.2547	24.7457	NaN	25.2064	24.2631	24.2943	24.7138	7	7	7	31.3	31.3	31.3	26.674	0	18.622	7	2	3	4	4	6	6	4	6	3	5	7	5	6	1	1	1	1
P21460;Q8CCP0	P21460	Cystatin-C	Cst3	0.821095	-0.284379	0.3852	7	7	33.7677	33.4228	34.3408	34.0455	32.3782	33.7263	33.8466	34.4112	33.594	34.3057	34.2062	34.4513	33.026	33.5241	11	11	11	65.7	65.7	65.7	15.531	0	323.31	11	10	11	11	9	11	11	11	11	11	11	11	10	11	0	0	0	0
P02088	P02088	Hemoglobin subunit beta-1	Hbb-b1	0.821173	-0.284241	0.682548	7	7	33.4195	35.774	33.1931	34.4916	36.9445	34.9365	33.3502	34.8577	36.0672	33.8183	34.2303	33.7258	36.6209	34.779	17	17	10	80.3	80.3	67.3	15.84	0	323.31	9	9	8	9	10	9	8	8	10	8	9	9	10	9	0	0	0	0
P53657	P53657	Pyruvate kinase PKLR	Pklr	0.82204	-0.28272	NaN	1	2	NaN	NaN	NaN	NaN	23.5961	NaN	NaN	NaN	23.5696	NaN	NaN	NaN	24.1879	NaN	4	3	3	10.5	8.5	8.5	62.308	0	7.6733	0	0	0	0	3	0	0	1	3	0	0	0	3	0	0	0	0	0
Q91ZJ5	Q91ZJ5	UTP--glucose-1-phosphate uridylyltransferase	Ugp2	0.82258	-0.281771	0.528289	7	7	28.3822	27.1719	27.1069	26.9912	28.6088	26.7299	26.6381	27.3588	28.1416	26.48	26.8605	28.4375	28.7476	27.5753	20	20	20	55.1	55.1	55.1	56.979	0	274.17	18	10	13	14	16	12	10	18	17	11	12	18	18	16	1	0	0	0
O88968	O88968	Transcobalamin-2	Tcn2	0.823196	-0.280693	0.352604	7	7	28.4237	28.5467	28.9498	29.0998	27.3	28.8788	28.9088	29.1409	28.5347	29.1104	29.2822	29.1163	27.9916	28.8964	19	19	19	59.8	59.8	59.8	47.585	0	306.22	17	12	17	17	10	18	16	18	15	17	18	17	13	16	0	0	0	0
Q9R0P9	Q9R0P9	Ubiquitin carboxyl-terminal hydrolase isozyme L1	Uchl1	0.824381	-0.278617	0.515766	7	7	24.9521	24.5489	24.0151	22.8865	23.9183	22.7531	23.441	24.3752	23.7123	23.3951	23.3489	25.4405	24.3993	23.794	5	5	5	29.6	29.6	29.6	24.838	0	30.715	5	4	4	3	3	2	4	5	4	3	5	5	5	3	1	0	1	0
Q80WM4	Q80WM4	Hyaluronan and proteoglycan link protein 4	Hapln4	0.825498	-0.276663	0.307092	6	6	23.7429	NaN	24.0954	23.886	22.5987	24.1896	23.7235	23.8499	23.845	24.3047	24.0831	24.0658	NaN	23.7475	3	3	3	12.2	12.2	12.2	42.808	0	26.969	3	1	3	3	2	3	3	3	3	3	3	3	1	3	0	0	0	0
P18242	P18242	Cathepsin D	Ctsd	0.825885	-0.275987	0.326527	7	7	29.562	29.0651	29.9773	29.8543	28.2825	29.6539	29.5715	29.8044	29.6896	30.0914	29.9537	30.0111	28.9155	29.4328	22	22	22	54.1	54.1	54.1	44.953	0	323.31	21	16	22	20	12	20	20	21	18	20	22	19	15	16	0	0	0	0
Q62356	Q62356	Follistatin-related protein 1	Fstl1	0.826128	-0.275563	0.377371	7	7	27.9516	27.4626	28.5492	28.3449	26.8486	28.3083	28.3469	28.6004	27.8416	28.5444	28.8213	28.5858	27.5035	27.8441	13	13	13	53.6	53.6	53.6	34.554	0	123.12	12	10	13	11	9	12	13	12	9	10	12	12	8	12	0	0	0	0
P14206	P14206	40S ribosomal protein SA	Rpsa	0.826347	-0.27518	NaN	1	2	NaN	NaN	NaN	NaN	23.3221	NaN	NaN	NaN	23.4684	NaN	NaN	NaN	23.7262	NaN	4	4	4	19.7	19.7	19.7	32.838	0	14.7	2	1	0	1	2	1	1	1	3	1	1	1	3	1	1	1	1	0
P70296	P70296	Phosphatidylethanolamine-binding protein 1;Hippocampal cholinergic neurostimulating peptide	Pebp1	0.826409	-0.275071	0.285917	7	7	29.9897	29.0211	29.3616	28.996	30.2247	28.7493	29.3211	29.4856	29.7569	29.3377	29.2786	29.9761	30.2395	29.5146	13	13	13	91.4	91.4	91.4	20.83	0	323.31	12	10	11	11	11	10	12	12	12	11	11	13	13	11	1	0	0	0
Q9CY64	Q9CY64	Biliverdin reductase A	Blvra	0.826586	-0.274763	0.43761	7	7	24.6512	23.8743	23.5797	23.5703	25.0815	23.4234	24.0036	23.8964	24.7708	23.5112	23.6147	24.6738	25.3002	24.3403	8	8	8	39	39	39	33.524	0	81.011	5	4	4	3	5	4	6	6	7	4	3	7	7	4	1	0	0	0
Q8R1G2	Q8R1G2	Carboxymethylenebutenolidase homolog	Cmbl	0.828021	-0.27226	0.292464	7	7	26.54	25.6217	26.0348	25.8821	26.176	26.2411	27.3922	26.5694	26.9118	25.9726	26.7199	26.6373	26.4087	26.5739	12	12	12	62	62	62	27.902	0	51.94	8	8	6	6	8	8	8	10	9	9	9	10	10	11	1	0	0	0
P15327	P15327	Bisphosphoglycerate mutase	Bpgm	0.828884	-0.270759	0.746006	7	7	26.3209	28.7232	25.6663	27.1275	30.0818	27.6715	25.8042	27.3841	29.0945	26.1633	26.9889	26.2784	29.99	27.3915	15	15	15	61.4	61.4	61.4	29.978	0	305.32	10	13	9	10	15	8	8	12	13	8	8	9	13	9	0	0	0	0
P41216	P41216	Long-chain-fatty-acid--CoA ligase 1	Acsl1	0.829497	-0.269691	0.751311	3	4	22.6652	22.3313	NaN	NaN	23.8986	NaN	NaN	22.136	22.8954	NaN	NaN	NaN	25.1139	22.7935	7	7	7	15.2	15.2	15.2	77.951	0	14.153	3	2	0	0	4	0	1	2	4	0	0	1	7	3	0	0	1	1
P52480	P52480	Pyruvate kinase PKM	Pkm	0.830316	-0.268267	0.225141	7	7	32.5888	31.4822	31.675	31.7471	32.3734	31.7153	31.8017	32.0111	32.4883	31.7023	31.8256	32.6798	32.5131	32.0414	42	42	41	79.8	79.8	77.8	57.844	0	323.31	37	33	37	37	35	32	37	37	38	35	33	39	40	35	1	1	0	0
P29416	P29416	Beta-hexosaminidase subunit alpha	Hexa	0.830624	-0.267733	0.250502	6	7	25.3481	NaN	26.0151	25.4947	24.683	25.6604	25.7162	26.0583	25.4969	26.0834	25.7807	26.0004	25.4135	25.4447	9	9	9	22.7	22.7	22.7	60.612	0	115.47	7	1	8	7	4	6	8	9	5	9	4	9	3	7	0	0	0	0
O35855	O35855	Branched-chain-amino-acid aminotransferase, mitochondrial	Bcat2	0.830722	-0.267562	NaN	2	3	23.6956	NaN	NaN	NaN	24.2933	NaN	NaN	NaN	NaN	NaN	NaN	23.6488	24.8945	24.2427	5	5	5	18.8	18.8	18.8	44.127	0	35.08	2	1	0	0	5	0	0	2	2	0	0	3	5	3	0	0	0	1
Q9JI91	Q9JI91	Alpha-actinin-2	Actn2	0.833041	-0.26354	NaN	1	2	NaN	NaN	NaN	NaN	NaN	23.693	NaN	NaN	NaN	NaN	NaN	NaN	23.7601	24.1529	11	5	5	15.2	6.8	6.8	103.83	0	13.803	0	0	0	0	0	3	0	0	0	0	0	0	3	5	1	0	0	0
P97927	P97927	Laminin subunit alpha-4	Lama4	0.833236	-0.263203	0.312117	5	6	23.9339	NaN	24.9189	24.2874	NaN	24.8711	24.6715	24.9803	24.5639	25.0564	25.2575	24.7546	NaN	24.1858	11	11	11	8.8	8.8	8.8	201.82	0	31.319	5	1	6	6	0	8	7	9	4	8	9	8	0	6	0	0	0	0
P09671	P09671	Superoxide dismutase [Mn], mitochondrial	Sod2	0.834111	-0.261689	0.47817	7	7	26.3615	25.5922	25.9211	25.6922	27.2451	25.7618	25.166	26.2273	25.8275	25.5823	25.5575	26.3287	27.4548	26.5935	6	6	6	35.1	35.1	35.1	24.603	0	92.655	6	4	4	5	5	4	3	5	5	4	5	4	6	5	0	0	0	1
P70349	P70349	Histidine triad nucleotide-binding protein 1	Hint1	0.834361	-0.261256	0.442012	7	7	27.7465	26.9736	26.971	26.5113	28.266	26.5684	26.993	27.2602	27.5792	26.7636	26.6462	27.9917	28.25	27.3677	7	7	7	77	77	77	13.777	0	122.46	6	6	5	5	6	4	6	6	5	6	5	6	5	6	1	1	0	0
Q62000	Q62000	Mimecan	Ogn	0.834448	-0.261106	0.430872	7	7	28.962	28.843	30.1665	29.4312	28.1126	29.3536	29.5402	29.9556	28.9134	29.8787	29.8799	29.8848	28.7687	28.956	17	17	17	53.4	53.4	53.4	34.012	0	232.08	12	12	15	15	12	12	14	13	13	14	14	16	12	11	0	0	0	0
P80317;Q61390	P80317	T-complex protein 1 subunit zeta	Cct6a	0.83493	-0.260273	0.222107	6	6	23.0349	23.2626	NaN	22.7836	23.5939	23.0634	23.2733	23.0508	23.8025	NaN	23.5155	23.0239	23.974	23.2066	5	5	5	15.3	15.3	15.3	58.004	0	33.564	4	2	1	2	3	2	4	2	4	1	3	4	5	2	1	0	0	0
Q9Z0L8	Q9Z0L8	Gamma-glutamyl hydrolase	Ggh	0.834979	-0.260189	0.154989	7	7	25.828	25.4975	26.3297	26.484	25.6423	26.3205	26.1781	26.4778	26.0581	26.4923	26.5704	26.3806	26.0973	26.025	6	6	6	21.1	21.1	21.1	35.469	0	35.723	5	4	4	3	3	6	4	5	3	4	4	4	4	4	0	0	0	0
P19096	P19096	Fatty acid synthase;[Acyl-carrier-protein] S-acetyltransferase;[Acyl-carrier-protein] S-malonyltransferase;3-oxoacyl-[acyl-carrier-protein] synthase;3-oxoacyl-[acyl-carrier-protein] reductase;3-hydroxyacyl-[acyl-carrier-protein] dehydratase;Enoyl-[acyl-carrier-protein] reductase;Oleoyl-[acyl-carrier-protein] hydrolase	Fasn	0.835221	-0.25977	0.776116	7	7	27.6326	27.2897	23.4133	26.3975	27.885	25.7774	26.2915	25.8193	26.513	23.8118	25.6795	27.1449	29.3571	28.1797	66	66	66	40.3	40.3	40.3	272.43	0	323.31	39	23	6	27	42	17	23	20	32	9	20	37	61	44	1	0	0	0
Q9D7I0	Q9D7I0	Protein shisa-5	Shisa5	0.835786	-0.258795	NaN	1	2	NaN	NaN	NaN	NaN	NaN	23.875	NaN	NaN	NaN	NaN	24.2022	24.0655	NaN	NaN	2	2	2	13.2	13.2	13.2	25.517	0	28.317	1	1	1	0	0	2	1	1	1	1	2	2	0	1	0	1	1	0
Q9JJV2	Q9JJV2	Profilin-2	Pfn2	0.837307	-0.256171	0.257802	6	5	25.2093	24.5038	24.5881	24.1944	NaN	24.3762	24.5741	24.937	24.9726	NaN	24.3582	25.273	NaN	24.6116	4	4	4	36.4	36.4	36.4	15.032	0	32.689	3	3	4	3	2	3	3	3	2	1	3	4	1	3	1	0	0	0
Q91Z53	Q91Z53	Glyoxylate reductase/hydroxypyruvate reductase	Grhpr	0.837309	-0.256167	0.351123	7	7	26.5066	25.6923	25.4446	25.4769	26.6573	25.7646	26.0194	26.0153	26.516	25.4702	25.6917	26.514	26.9139	26.2338	12	12	12	47.9	47.9	47.9	35.328	0	87.595	9	7	9	9	9	7	10	10	10	7	6	10	10	10	0	0	0	0
P20033	P20033	Platelet-derived growth factor subunit A	Pdgfa	0.837779	-0.255359	0.403172	5	4	23.2571	NaN	24.7079	23.8029	NaN	23.4007	24.2144	24.0033	NaN	23.9882	24.2503	24.2862	NaN	NaN	1	1	1	8.5	8.5	8.5	24.102	0	7.9097	1	1	1	1	1	1	1	1	1	1	1	1	1	1	0	0	0	0
Q9R059	Q9R059	Four and a half LIM domains protein 3	Fhl3	0.837944	-0.255074	0.510624	4	6	22.2775	22.73	NaN	NaN	22.5261	22.3891	NaN	21.8068	22.4024	NaN	22.5763	22.2174	24.2235	23.1882	6	6	6	27	27	27	31.794	0	20.772	2	2	0	0	2	3	1	2	3	1	2	3	6	2	0	0	0	0
Q9CZ44	Q9CZ44	NSFL1 cofactor p47	Nsfl1c	0.83934	-0.252672	0.413667	3	5	23.7632	NaN	NaN	23.2209	NaN	NaN	23.4591	23.5734	23.706	NaN	23.1169	23.6721	24.6004	NaN	5	5	5	23	23	23	40.709	0	19.049	3	1	1	3	2	0	4	3	3	1	3	4	3	3	0	1	0	0
P13542	P13542	Myosin-8	Myh8	0.839527	-0.252352	0.676996	6	6	24.8526	26.1773	24.9133	25.271	27.7549	27.457	NaN	25.523	26.0644	NaN	26.0159	26.9032	27.1977	26.2359	73	7	6	36.4	4.5	4	222.7	0	27.994	4	1	2	3	5	5	1	4	5	1	1	4	5	3	1	0	0	0
Q9DAK9	Q9DAK9	14 kDa phosphohistidine phosphatase	Phpt1	0.840518	-0.25065	0.455778	7	7	26.8067	25.55	25.7106	25.5017	27.1107	25.4116	26.0019	26.2004	26.452	25.5022	25.768	26.5222	27.1165	26.2864	6	6	6	52.4	52.4	52.4	13.996	0	50.288	5	5	5	5	5	5	5	5	5	5	5	6	5	5	1	0	0	0
P09535	P09535	Insulin-like growth factor II;Insulin-like growth factor II;Preptin	Igf2	0.840824	-0.250124	0.484959	7	7	27.7882	28.1057	29.0266	28.638	26.8218	28.285	28.8357	28.999	28.1991	28.636	28.8583	28.9553	27.7755	27.8286	7	7	7	33.9	33.9	33.9	20.03	0	105.01	6	4	6	7	4	5	7	6	6	5	6	6	7	5	0	0	0	0
P83940	P83940	Transcription elongation factor B polypeptide 1	Tceb1	0.843086	-0.246247	0.442878	4	4	24.1402	23.0533	NaN	NaN	23.4733	23.0897	NaN	NaN	23.5074	NaN	NaN	24.0468	23.8226	23.3647	3	3	3	31.2	31.2	31.2	12.473	0	5.4033	2	2	1	2	2	2	1	1	3	1	1	3	3	2	0	1	0	0
P13541	P13541	Myosin-3	Myh3	0.843366	-0.24577	NaN	1	2	25.5781	NaN	NaN	NaN	NaN	NaN	NaN	NaN	25.8272	NaN	NaN	NaN	25.8205	NaN	31	3	2	16.9	1.6	1.2	223.79	0	25.724	1	1	0	0	2	1	0	0	2	0	0	1	2	1	1	0	0	0
Q9Z1T2	Q9Z1T2	Thrombospondin-4	Thbs4	0.844127	-0.244468	0.349198	6	7	24.559	25.7121	25.0046	24.7345	NaN	24.7499	24.6744	25.246	24.7414	25.3551	25.5167	25.7706	24.3507	25.071	13	13	10	17.4	17.4	13.7	106.37	0	120.44	6	5	7	7	2	7	5	6	7	8	6	7	4	6	0	0	0	0
Q6IRU2	Q6IRU2	Tropomyosin alpha-4 chain	Tpm4	0.84502	-0.242943	0.145151	7	7	25.3713	24.8941	24.7259	24.7106	25.611	24.8988	24.943	25.293	25.4765	25.0937	25.1468	25.2476	24.9692	25.6286	8	6	6	33.9	27.8	27.8	28.467	0	19.07	5	3	4	3	3	4	3	5	4	4	4	4	3	5	1	0	0	0
Q8BGB7	Q8BGB7	Enolase-phosphatase E1	Enoph1	0.845864	-0.241502	0.100305	5	7	23.5476	NaN	23.1573	23.0876	NaN	23.0949	23.0841	23.2216	23.7895	23.2203	23.2877	23.5133	23.787	23.2313	2	2	2	11.7	11.7	11.7	28.6	0	5.8563	2	1	2	2	0	2	2	2	2	2	2	2	2	2	1	1	0	0
P61982	P61982	14-3-3 protein gamma;14-3-3 protein gamma, N-terminally processed	Ywhag	0.847109	-0.23938	0.413455	7	7	27.3546	27.1241	26.9624	26.6061	27.8481	26.3711	26.6316	27.0644	27.3346	26.4439	26.9892	27.341	28.2643	27.1361	10	7	6	54.3	42.9	39.3	28.302	0	251.38	6	4	6	5	5	5	5	5	5	5	6	5	6	5	1	0	0	0
Q7TMF3	Q7TMF3	NADH dehydrogenase [ubiquinone] 1 alpha subcomplex subunit 12	Ndufa12	0.847842	-0.238133	0.564658	3	6	21.6047	21.2963	NaN	NaN	21.897	NaN	NaN	21.4951	21.9586	20.7717	NaN	21.5704	23.3859	21.843	2	2	2	14.5	14.5	14.5	17.086	0	4.6283	1	1	1	1	2	1	1	2	2	1	1	2	2	2	0	0	1	1
Q9DB27	Q9DB27	Malignant T-cell-amplified sequence 1	Mcts1	0.847958	-0.237935	NaN	1	4	21.5395	NaN	NaN	NaN	NaN	NaN	NaN	NaN	21.4249	NaN	NaN	21.569	22.7439	21.372	2	2	2	14.9	14.9	14.9	20.555	0	4.6009	1	1	1	1	1	0	1	1	1	0	1	2	2	1	1	0	0	0
P00405	P00405	Cytochrome c oxidase subunit 2	Mtco2	0.848416	-0.237157	0.656649	3	5	24.2319	NaN	NaN	23.1704	NaN	23.1048	NaN	23.5028	25.0503	23.0054	23.4686	23.6705	NaN	NaN	2	2	2	7.5	7.5	7.5	25.976	0	9.2632	2	1	0	2	2	2	1	2	2	2	2	2	2	2	0	0	1	1
P63242;Q8BGY2	P63242;Q8BGY2	Eukaryotic translation initiation factor 5A-1;Eukaryotic translation initiation factor 5A-2	Eif5a;Eif5a2	0.848547	-0.236934	0.486649	7	7	26.4537	26.1794	25.7448	25.7673	27.5891	25.8637	26.3139	26.51	26.7776	25.6196	26.0928	26.6078	27.5313	26.4314	7	7	7	46.1	46.1	46.1	16.832	0	99.933	6	5	4	4	4	4	5	6	4	4	4	7	6	6	1	1	1	0
Q9CQA3	Q9CQA3	Succinate dehydrogenase [ubiquinone] iron-sulfur subunit, mitochondrial	Sdhb	0.849544	-0.23524	0.628892	3	6	23.4676	23.1973	NaN	NaN	24.3102	NaN	NaN	23.6236	23.5523	NaN	23.5203	23.4306	25.4457	23.7892	7	7	7	27.3	27.3	27.3	31.814	0	22.319	2	3	0	1	2	1	1	4	3	1	4	3	7	4	0	0	1	1
Q8VCG4	Q8VCG4	Complement component C8 gamma chain	C8g	0.849648	-0.235063	0.80051	7	7	27.1925	29.9195	28.0301	28.2682	25.2121	24.1975	25.6018	27.9971	27.7326	28.4736	28.3714	25.6887	25.277	26.5268	12	12	12	79.2	79.2	79.2	22.508	0	323.31	8	11	10	10	5	3	8	11	10	11	10	8	7	9	0	0	0	0
P28271	P28271	Cytoplasmic aconitate hydratase	Aco1	0.849787	-0.234827	0.350882	7	7	25.5551	24.766	24.7534	24.4981	25.9164	24.9745	25.4096	24.9491	25.5209	24.9386	25.0851	25.4849	25.9539	25.5844	13	13	13	23.8	23.8	23.8	98.124	0	99.945	11	3	8	9	5	7	9	11	6	7	9	11	10	10	1	0	0	0
Q6GU68	Q6GU68	Immunoglobulin superfamily containing leucine-rich repeat protein	Islr	0.850276	-0.233997	0.244427	7	7	26.493	26.676	27.1677	27.0624	26.0827	26.8521	27.096	27.222	26.7511	27.1045	27.4529	27.2013	26.552	26.7841	9	9	9	31.5	31.5	31.5	45.614	0	123.32	9	7	9	8	5	8	8	9	7	9	8	9	6	7	0	0	0	0
Q60864	Q60864	Stress-induced-phosphoprotein 1	Stip1	0.851654	-0.231661	0.514062	7	7	25.7277	25.8525	24.6222	24.7761	26.3498	24.9801	25.7816	25.4155	25.5071	25.0295	25.3071	25.9673	26.9807	25.5045	16	16	16	32	32	32	62.581	0	87.049	10	8	5	5	10	7	9	9	8	6	8	11	12	10	1	1	0	0
Q8VDD5;O08638	Q8VDD5	Myosin-9	Myh9	0.85168	-0.231617	0.242384	7	7	28.0778	27.7367	26.9913	27.3725	27.9005	27.5109	28.0052	27.5673	28.3221	27.8136	27.9128	27.4689	27.9306	28.2009	32	32	26	20.4	20.4	16.6	226.37	0	154.16	23	16	13	20	16	10	21	21	22	23	20	21	16	22	1	0	0	0
P26041	P26041	Moesin	Msn	0.852171	-0.230786	0.326483	7	7	26.5815	24.9729	25.3486	25.3683	25.9486	25.6241	25.8397	25.5668	26.2799	25.8405	26.2279	25.8084	25.6116	25.9641	18	18	9	35	35	20.6	67.766	0	42.539	8	4	7	7	7	5	7	8	8	6	7	5	7	7	1	0	1	0
Q8R1I1	Q8R1I1	Cytochrome b-c1 complex subunit 9	Uqcr10	0.852243	-0.230662	NaN	2	4	23.9243	NaN	NaN	NaN	24.3637	NaN	NaN	NaN	24.0903	NaN	NaN	23.635	25.748	24.0255	2	2	2	37.5	37.5	37.5	7.4454	0	10.486	2	1	1	1	2	1	1	1	2	1	1	2	2	2	0	0	1	1
Q4V9Z5;Q7TSH4;Q1EG27	Q4V9Z5	Seizure 6-like protein 2	Sez6l2	0.852789	-0.22974	0.503029	7	7	28.8505	28.0949	29.2514	29.1305	27.4673	29.3266	29.0424	29.1883	28.9884	29.531	29.3615	29.1968	27.9903	28.5154	14	14	14	18.5	18.5	18.5	97.503	0	169.4	13	11	14	13	12	13	12	14	13	14	13	14	12	12	0	0	1	0
O08529	O08529	Calpain-2 catalytic subunit	Capn2	0.854176	-0.227394	0.367399	5	7	24.999	23.9001	23.907	NaN	NaN	24.3209	24.6445	24.6156	24.7656	24.1658	24.4946	24.5774	24.9353	24.5175	10	10	10	15.3	15.3	15.3	79.871	0	15.322	7	3	4	3	3	3	9	6	8	8	7	9	5	6	1	0	1	0
P99029	P99029	Peroxiredoxin-5, mitochondrial	Prdx5	0.854444	-0.226941	0.375741	7	7	27.8361	26.9814	26.8715	26.8583	27.8516	26.4579	27.5235	27.1748	27.5195	26.9687	27.2355	27.5371	28.0888	27.4444	10	10	10	51.9	51.9	51.9	21.897	0	144.61	9	8	7	6	9	8	7	9	8	8	8	9	8	8	1	0	0	1
Q3UM45	Q3UM45	Protein phosphatase 1 regulatory subunit 7	Ppp1r7	0.854529	-0.226798	0.340387	4	5	23.8436	NaN	22.9945	NaN	23.7685	NaN	23.5101	NaN	23.7218	NaN	23.5863	24.0158	23.8986	23.5574	7	7	7	19.7	19.7	19.7	41.291	0	13.649	5	3	5	2	4	0	6	2	3	1	5	6	4	3	0	1	0	0
P10852	P10852	4F2 cell-surface antigen heavy chain	Slc3a2	0.855583	-0.225021	0.0474097	7	4	23.3979	23.7806	23.4339	23.2689	23.4293	23.561	23.2584	NaN	23.7925	23.5966	23.5189	NaN	NaN	23.7806	5	5	5	12.2	12.2	12.2	58.336	0	10.63	3	4	3	3	3	3	3	2	3	3	3	2	1	4	0	0	1	0
Q6ZWV3;P86048	Q6ZWV3;P86048	60S ribosomal protein L10;60S ribosomal protein L10-like	Rpl10;Rpl10l	0.857128	-0.222418	0.724345	5	7	23.7343	NaN	20.612	21.7714	22.4678	NaN	23.4305	22.3383	23.3892	22.4971	22.1855	22.1222	22.8167	23.0303	2	2	2	9.3	9.3	9.3	24.604	0.00063857	3.8348	2	1	2	2	2	1	2	2	2	2	2	2	2	2	0	0	0	0
Q61316	Q61316	Heat shock 70 kDa protein 4	Hspa4	0.857166	-0.222354	0.496302	7	7	26.5891	26.002	24.8113	25.2611	26.7851	25.6671	25.6361	25.6967	26.5401	25.485	25.6894	25.9221	26.5828	26.392	18	18	18	30.8	30.8	30.8	94.132	0	138.21	16	10	6	10	15	10	10	11	16	9	10	15	15	12	1	0	0	0
Q8CIT9	Q8CIT9	Suprabasin	Sbsn	0.857527	-0.221746	0.436669	6	7	23.1423	23.0007	23.7947	23.6078	NaN	23.605	24.288	23.6926	24.0026	24.6137	24.1412	23.7689	23.3196	23.025	3	3	3	12.1	12.1	12.1	72.333	0	19.723	1	2	3	2	1	2	2	2	2	3	3	2	1	2	0	0	0	0
Q923D2	Q923D2	Flavin reductase (NADPH)	Blvrb	0.858273	-0.220491	0.717529	7	7	27.9215	29.1649	27.6689	28.3665	30.8131	28.389	27.9207	28.8199	29.9562	27.8971	28.2271	27.5601	30.7293	28.5985	15	15	15	89.8	89.8	89.8	22.197	0	323.31	12	12	11	11	13	9	11	12	13	8	10	9	12	11	1	0	0	0
Q64737	Q64737	Trifunctional purine biosynthetic protein adenosine-3;Phosphoribosylamine--glycine ligase;Phosphoribosylformylglycinamidine cyclo-ligase;Phosphoribosylglycinamide formyltransferase	Gart	0.859078	-0.219138	0.568764	6	6	24.5936	NaN	23.7161	23.8503	25.5286	23.58	23.7981	23.8363	24.2892	NaN	23.9235	24.6392	25.2193	24.474	13	13	13	19.2	19.2	19.2	107.5	0	87.29	8	1	3	2	8	3	5	3	6	1	5	7	10	5	0	0	0	0
P48036	P48036	Annexin A5	Anxa5	0.85951	-0.218413	0.621621	7	7	27.9234	26.512	25.8869	25.9661	27.3235	27.8219	26.2643	25.9621	27.8056	26.7154	27.5493	26.3317	26.9843	27.8785	15	15	15	48.9	48.9	48.9	35.752	0	204.43	12	8	9	10	11	14	11	9	13	12	14	11	12	12	0	0	0	0
P50543	P50543	Protein S100-A11	S100a11	0.86021	-0.21724	0.304527	7	7	24.6089	23.9959	24.4886	23.5038	24.3322	23.8996	24.555	24.1762	24.3938	23.8889	24.9437	24.4443	24.3456	24.7119	3	3	3	37.8	37.8	37.8	11.083	0	32.901	3	2	3	3	2	3	3	3	3	3	3	3	3	3	1	1	0	0
Q99JY9	Q99JY9	Actin-related protein 3	Actr3	0.861175	-0.215621	0.316391	7	7	24.773	24.4814	23.6969	23.8422	24.8741	24.1018	24.7549	24.2012	24.918	24.4974	24.6971	24.4178	24.514	24.7882	6	6	5	22.7	22.7	20.1	47.357	0	23.923	5	4	4	3	5	4	5	5	5	5	4	5	5	4	1	0	0	0
P61971	P61971	Nuclear transport factor 2	Nutf2	0.86132	-0.215379	0.207969	7	7	25.3602	24.5679	25.1765	24.7079	25.1056	24.973	24.6918	25.1535	24.9739	25.1678	24.7559	25.434	25.6707	24.9348	5	5	5	48.8	48.8	48.8	14.478	0	41.454	4	3	4	3	3	2	4	3	3	4	3	4	4	3	1	0	0	0
Q9WVL0	Q9WVL0	Maleylacetoacetate isomerase	Gstz1	0.861762	-0.214638	0.574026	4	7	23.3791	NaN	NaN	22.4414	23.3214	NaN	23.1107	22.8525	24.3196	22.3369	22.8115	23.089	24.4229	23.1123	4	4	4	21.8	21.8	21.8	24.275	0	13.007	3	2	2	2	2	2	3	2	3	3	2	3	3	3	1	0	0	0
Q8VDQ1	Q8VDQ1	Prostaglandin reductase 2	Ptgr2	0.863361	-0.211963	0.266114	4	5	24.8099	NaN	24.364	24.1847	24.3539	NaN	NaN	NaN	24.3214	NaN	24.5016	24.6803	24.984	24.713	6	6	6	21.7	21.7	21.7	38.015	0	18.534	6	3	2	2	4	1	2	2	5	1	3	5	4	3	1	0	0	0
Q99MN9	Q99MN9	Propionyl-CoA carboxylase beta chain, mitochondrial	Pccb	0.86383	-0.21118	NaN	2	4	22.2837	NaN	NaN	NaN	22.395	NaN	NaN	NaN	22.2965	NaN	NaN	22.0296	23.6105	22.2654	3	3	3	8.1	8.1	8.1	58.408	0	16.324	2	0	0	0	3	0	0	1	2	0	0	2	3	2	0	0	0	1
P35278;P61021	P35278;P61021	Ras-related protein Rab-5C;Ras-related protein Rab-5B	Rab5c;Rab5b	0.863896	-0.211071	NaN	2	5	22.6038	NaN	22.1122	NaN	NaN	NaN	NaN	22.5123	NaN	22.2026	NaN	22.068	23.1612	22.9013	4	4	2	22.2	22.2	12	23.412	0	15.238	2	1	2	2	1	2	1	2	2	2	1	2	2	2	0	0	1	0
Q8BGQ7	Q8BGQ7	Alanine--tRNA ligase, cytoplasmic	Aars	0.864657	-0.2098	0.418937	3	6	23.1043	NaN	NaN	NaN	23.5997	NaN	23.1308	23.1391	23.7933	NaN	23.3598	23.5129	24.1722	22.951	7	7	7	9.2	9.2	9.2	106.91	0	20.452	4	1	1	2	5	1	4	4	5	1	3	5	7	3	1	0	0	0
P28474;Q64437	P28474	Alcohol dehydrogenase class-3	Adh5	0.867175	-0.205606	0.406161	7	7	28.9527	28.0742	27.8513	27.8213	29.0829	28.1637	28.4469	28.2953	28.8484	27.9552	28.3412	28.6031	29.036	28.7532	14	14	14	55.9	55.9	55.9	39.547	0	272.8	14	8	11	11	11	9	11	13	12	10	11	12	11	13	1	0	0	0
Q9R1P4	Q9R1P4	Proteasome subunit alpha type-1	Psma1	0.867641	-0.204831	0.515043	6	5	23.5673	23.8011	23.2984	23.3889	24.747	NaN	23.632	23.4507	24.1392	NaN	23.4986	NaN	24.5907	24.0405	8	8	8	38	38	38	29.546	0	25.474	6	2	4	3	4	2	5	2	4	2	3	3	4	4	1	1	0	0
P06745;CON__Q3ZBD7	P06745	Glucose-6-phosphate isomerase	Gpi	0.868034	-0.204176	0.56976	7	7	30.3166	28.4843	29.1776	29.0638	30.4095	29.0217	28.8884	29.3427	29.737	28.7891	28.9441	29.847	30.4006	29.7308	37	37	37	70.1	70.1	70.1	62.766	0	323.31	28	19	26	26	29	22	22	24	27	25	26	30	30	28	1	0	0	0
P20065	P20065	Thymosin beta-4;Hematopoietic system regulatory peptide	Tmsb4x	0.868157	-0.203973	0.292096	7	7	29.0954	27.9573	28.4462	28.0024	28.7156	27.9798	28.4387	28.2498	28.6781	28.6551	28.7882	28.5172	28.3564	28.8184	3	3	3	38	38	38	5.6794	0	147.76	3	3	3	3	3	3	3	3	3	3	3	2	3	3	1	0	0	0
Q9R1V6	Q9R1V6	Disintegrin and metalloproteinase domain-containing protein 22	Adam22	0.868738	-0.203007	0.483751	6	6	24.2367	NaN	25.0393	24.9885	23.4078	24.8153	24.8229	24.8241	24.3257	24.7491	24.7927	24.9862	NaN	24.8507	6	6	6	9.4	9.4	9.4	99.714	0	25.538	5	1	3	5	3	6	4	3	5	5	4	5	3	4	0	0	1	0
P21107	P21107	Tropomyosin alpha-3 chain	Tpm3	0.869085	-0.20243	0.51251	7	7	25.3918	25.1601	24.3815	24.622	26.2897	24.7594	25.0105	25.3117	25.7499	24.7095	24.8382	25.1257	26.069	25.2281	14	4	4	35.1	15.8	15.8	32.994	0	13.249	3	4	3	3	3	3	3	3	4	3	3	3	3	3	1	0	0	0
P06797	P06797	Cathepsin L1;Cathepsin L1 heavy chain;Cathepsin L1 light chain	Ctsl	0.869089	-0.202424	0.292595	7	7	27.9668	27.5098	28.4504	28.2415	27.3655	28.2959	27.9895	28.2604	28.1234	28.4122	28.427	28.3557	27.7654	27.8922	11	11	11	32	32	32	37.547	0	158.25	9	9	11	11	8	11	9	10	10	9	9	9	8	9	0	0	0	0
O09110	O09110	Dual specificity mitogen-activated protein kinase kinase 3	Map2k3	0.869917	-0.20105	NaN	1	4	21.3003	NaN	NaN	NaN	NaN	NaN	NaN	21.3328	21.1153	NaN	NaN	21.4747	22.0826	NaN	2	2	2	12.4	12.4	12.4	39.296	0	5.6666	1	1	0	0	1	1	1	1	1	0	1	1	2	1	0	0	0	0
P26645	P26645	Myristoylated alanine-rich C-kinase substrate	Marcks	0.871316	-0.198733	0.317282	7	7	25.2376	24.877	24.5926	24.6462	24.1337	24.4966	24.819	24.9161	24.851	25.1549	24.6441	24.8792	24.2913	25.4573	8	8	8	58.3	58.3	58.3	29.661	0	32.802	8	4	7	6	5	6	7	7	6	6	8	7	6	7	1	0	1	0
Q9QZZ6	Q9QZZ6	Dermatopontin	Dpt	0.8715	-0.198428	0.321508	5	5	25.0956	NaN	25.7089	24.8165	NaN	25.1394	24.9495	25.5343	NaN	25.2002	25.022	25.3423	NaN	25.6032	2	2	2	13.9	13.9	13.9	23.995	0	10.583	2	1	2	2	1	2	2	2	1	2	2	2	1	2	0	0	0	0
P60843;Q91VC3	P60843	Eukaryotic initiation factor 4A-I	Eif4a1	0.871838	-0.197869	0.281632	7	7	24.3627	23.5973	23.7671	23.7515	24.2498	24.0926	24.4646	24.152	24.6795	23.7765	23.9592	24.4366	24.1634	24.5035	13	13	5	36	36	14	46.153	0	72.996	4	2	4	5	2	2	4	4	5	4	4	4	3	3	0	0	0	0
P16675	P16675	Lysosomal protective protein;Lysosomal protective protein 32 kDa chain;Lysosomal protective protein 20 kDa chain	Ctsa	0.871942	-0.197696	0.557887	7	7	27.8993	27.2475	28.4802	28.2768	26.4936	28.3667	28.2841	28.3293	27.7973	28.5346	28.3644	28.3031	27.2415	27.862	14	14	14	37.1	37.1	37.1	53.844	0	188.13	13	11	12	13	7	12	10	12	13	12	12	13	10	11	0	0	0	0
Q8C145	Q8C145	Zinc transporter ZIP6	Slc39a6	0.87211	-0.197418	0.306643	6	7	24.5098	24.5365	25.0863	24.2536	NaN	25.0088	25.271	25.1731	24.9263	25.1551	25.1116	24.9198	24.6077	24.9319	3	3	3	3.8	3.8	3.8	86.379	0	7.397	2	3	2	2	0	2	3	3	2	3	3	3	2	3	0	0	1	0
P62259	P62259	14-3-3 protein epsilon	Ywhae	0.873146	-0.195706	0.351115	7	7	28.8281	28.1466	27.8437	27.9173	28.8358	28.2942	28.5447	28.3132	28.7947	28.0268	28.2449	28.7582	28.9672	28.6752	19	19	17	71.8	71.8	64.7	29.174	0	249.36	16	13	13	13	15	12	15	14	16	13	14	15	15	15	1	0	0	0
P19788	P19788	Matrix Gla protein	Mgp	0.873176	-0.195655	0.631246	4	6	NaN	NaN	24.6275	24.1209	NaN	23.0733	24.41	24.2785	23.7587	24.6541	24.2804	24.6937	23.8561	NaN	2	2	2	23.1	23.1	23.1	12.359	0	17.674	1	1	2	2	1	2	2	2	2	2	2	2	2	1	0	0	0	0
Q9EQH3	Q9EQH3	Vacuolar protein sorting-associated protein 35	Vps35	0.874041	-0.194227	0.417444	7	7	24.8068	23.5967	24.1076	23.7217	24.252	23.3769	24.6248	23.9876	24.2671	23.7739	24.5842	24.427	24.3707	24.4357	13	13	13	22.2	22.2	22.2	91.712	0	34.227	9	6	4	4	5	3	10	7	8	3	5	12	8	6	1	0	1	0
P48024;Q9CXU9	P48024;Q9CXU9	Eukaryotic translation initiation factor 1;Eukaryotic translation initiation factor 1b	Eif1;Eif1b	0.874215	-0.19394	0.522247	4	5	23.158	NaN	22.9166	NaN	22.6333	NaN	23.1566	23.0895	23.3916	NaN	22.2885	23.1703	23.8604	NaN	3	3	3	38.1	38.1	38.1	12.746	0	16.116	2	1	2	1	2	1	3	2	2	0	3	2	2	1	0	0	0	0
Q9WUZ7	Q9WUZ7	SH3 domain-binding glutamic acid-rich protein	Sh3bgr	0.87513	-0.192431	NaN	2	5	22.5766	NaN	NaN	NaN	24.1815	NaN	NaN	23.1169	23.9368	NaN	NaN	23.2126	24.5453	23.0457	6	6	6	40.7	40.7	40.7	23.102	0	14.584	2	0	0	1	3	0	0	2	6	0	0	6	6	3	0	0	0	0
Q99N28	Q99N28	Cell adhesion molecule 3	Cadm3	0.875585	-0.191681	0.54165	7	7	26.5131	25.8036	26.7325	26.6899	25.3459	27.1638	26.674	26.5235	26.7356	27.2	26.9172	26.9388	25.666	26.2834	8	8	8	29.8	29.8	29.8	42.964	0	98.241	8	4	8	6	3	8	7	7	7	6	6	6	3	5	0	0	1	0
Q8BH61	Q8BH61	Coagulation factor XIII A chain	F13a1	0.876064	-0.190891	0.555388	7	7	25.6456	27.9306	26.0913	27.0145	26.8368	25.9887	26.5334	26.4226	26.9286	26.8379	26.7689	26.5987	26.5489	27.2716	17	17	16	29.4	29.4	28.4	83.206	0	88.197	8	15	12	13	10	9	13	11	10	12	12	10	10	13	1	0	0	0
Q6P1F6;Q925E7;Q6ZWR4	Q6P1F6;Q925E7	Serine/threonine-protein phosphatase 2A 55 kDa regulatory subunit B alpha isoform;Serine/threonine-protein phosphatase 2A 55 kDa regulatory subunit B delta isoform	Ppp2r2a;Ppp2r2d	0.876127	-0.190788	NaN	2	6	23.5238	NaN	22.948	NaN	NaN	NaN	NaN	23.3896	23.1007	NaN	23.3095	23.5985	23.7958	23.3661	6	6	6	17.7	17.7	17.7	51.691	0	13.949	5	1	3	2	1	2	3	3	4	2	3	5	2	3	1	0	0	0
O08553	O08553	Dihydropyrimidinase-related protein 2	Dpysl2	0.876507	-0.190163	0.326799	7	7	27.7192	27.0763	26.7046	26.541	26.849	26.6459	27.4844	27.2002	27.1327	26.9651	27.3277	27.3093	26.9895	27.4272	20	20	18	52.8	52.8	49.1	62.277	0	202.82	17	12	12	11	12	11	16	14	12	13	15	16	13	13	1	0	1	0
P11859;Q499E4	P11859	Angiotensinogen;Angiotensin-1;Angiotensin-2;Angiotensin-3;Angiotensin-4;Angiotensin 1-9;Angiotensin 1-7;Angiotensin 1-5;Angiotensin 1-4	Agt	0.877061	-0.189251	0.574317	7	7	32.8259	32.3606	33.4846	33.3701	31.8682	33.4366	33.1981	33.2721	32.8418	33.7376	33.5512	33.6271	32.024	32.8151	20	20	20	44.2	44.2	44.2	51.99	0	323.31	18	16	18	19	18	18	18	20	19	18	19	19	17	20	0	0	0	0
P55264	P55264	Adenosine kinase	Adk	0.87746	-0.188594	0.510584	7	7	26.4455	25.2377	25.6853	24.9531	26.6755	25.672	25.5816	25.7881	25.9569	25.5053	25.4631	26.1337	26.5913	26.1323	14	14	14	48.8	48.8	48.8	40.148	0	138.95	11	4	9	10	9	8	9	9	9	8	9	11	9	10	1	1	0	0
O08997	O08997	Copper transport protein ATOX1	Atox1	0.878789	-0.186411	0.401018	7	7	27.2442	26.1364	26.7129	26.2056	27.1198	26.1654	26.4099	26.4244	27.0015	26.5273	26.3331	27.1408	26.8792	26.9926	5	5	5	85.3	85.3	85.3	7.3384	0	85.392	5	3	4	4	4	4	4	3	4	4	3	5	3	5	0	0	0	0
P58389	P58389	Serine/threonine-protein phosphatase 2A activator	Ppp2r4	0.880672	-0.183323	0.607843	7	7	25.1373	25.2122	24.3569	24.5446	26.3501	24.6062	24.609	24.984	25.9447	24.4611	24.9419	24.7061	26.0813	24.9802	11	11	11	46.1	46.1	46.1	36.71	0	79.201	8	6	5	6	6	5	8	7	8	6	6	8	10	8	1	1	0	0
P62301	P62301	40S ribosomal protein S13	Rps13	0.880925	-0.18291	0.426658	6	7	24.2537	23.2691	NaN	23.5439	24.2276	23.7664	24.0665	23.585	24.4546	23.4811	23.9476	24.1153	24.1566	24.5219	4	4	4	31.1	31.1	31.1	17.222	0	11.144	4	2	2	4	3	4	4	3	3	4	4	4	3	4	0	0	0	0
P62242	P62242	40S ribosomal protein S8	Rps8	0.880998	-0.18279	0.597187	7	7	24.2271	23.0108	23.3335	22.8316	24.6205	23.6047	24.0674	23.4482	24.4167	23.1799	23.4774	23.4561	24.3153	24.6812	5	5	5	30.3	30.3	30.3	24.205	0	55.468	4	3	3	4	3	3	4	3	4	3	3	3	4	4	1	0	0	0
Q9R0P5	Q9R0P5	Destrin	Dstn	0.881084	-0.182649	0.395999	7	7	27.2328	25.9861	26.8	26.269	26.5681	26.0973	26.7764	26.7851	26.8958	26.2633	26.9255	27.1269	26.3165	26.6951	12	12	12	64.2	64.2	64.2	18.521	0	144.32	10	6	8	9	6	9	9	7	9	7	9	11	6	5	0	0	0	0
Q5FW85	Q5FW85	Extracellular matrix protein 2	Ecm2	0.881268	-0.182347	0.632611	7	7	24.8699	24.4282	26.2636	25.8714	24.2881	25.5904	26.2291	26.2462	25.1063	25.8126	25.5804	26.0519	24.9234	25.0963	10	10	10	24.2	24.2	24.2	76.675	0	57.782	6	3	8	9	3	7	9	9	7	10	8	8	6	6	0	0	0	0
O08644	O08644	Ephrin type-B receptor 6	Ephb6	0.88131	-0.182278	0.380474	4	5	23.7529	24.1832	NaN	24.2903	NaN	NaN	23.8167	24.0038	24.2256	24.7349	24.0045	23.9965	NaN	NaN	8	8	8	11.7	11.7	11.7	110.11	0	20.452	5	3	4	3	0	3	4	7	8	8	5	5	2	1	0	0	1	0
Q8VDI7	Q8VDI7	Ubiquitin-associated domain-containing protein 1	Ubac1	0.881511	-0.18195	NaN	1	1	NaN	NaN	NaN	NaN	22.1031	NaN	NaN	NaN	NaN	NaN	NaN	NaN	22.285	NaN	2	2	2	6.1	6.1	6.1	45.53	0.0028719	2.5633	0	0	0	0	2	0	0	0	1	0	0	0	2	0	1	0	0	0
Q60605;Q8CI43	Q60605	Myosin light polypeptide 6	Myl6	0.881771	-0.181524	0.301752	7	7	25.4314	25.1438	24.6697	25.0031	25.5662	24.9581	25.5486	25.1334	25.9076	25.1725	25.3008	25.0954	25.5243	25.4575	7	7	7	45	45	45	16.93	0	55.664	6	4	5	4	5	4	5	4	5	6	5	5	5	5	0	0	0	0
P28653	P28653	Biglycan	Bgn	0.88312	-0.179319	0.651099	7	7	26.3711	24.4638	26.5522	26.0551	26.4452	26.9463	26.8761	27.2139	25.8324	26.2315	26.0172	26.6956	25.8833	27.0911	10	10	10	31.7	31.7	31.7	41.639	0	203.19	10	2	8	7	7	8	8	10	6	8	8	9	7	9	0	0	0	0
Q8CHP8	Q8CHP8	Phosphoglycolate phosphatase	Pgp	0.883362	-0.178923	0.53457	7	7	26.3911	25.895	25.528	25.2486	26.8803	25.6668	25.4648	25.9612	26.3111	25.4149	25.6303	26.2154	26.8179	25.9763	10	10	10	42.1	42.1	42.1	34.54	0	105.44	8	6	6	7	9	8	6	8	10	5	7	9	8	8	0	0	0	0
P31786	P31786	Acyl-CoA-binding protein	Dbi	0.884808	-0.176563	0.618978	7	7	28.985	28.5097	27.9203	27.6811	29.0334	27.017	27.7069	27.9988	28.4605	27.6992	27.7107	28.465	29.1229	28.6323	3	3	3	47.1	47.1	47.1	10	0	23.265	3	3	3	3	3	3	3	3	3	3	3	3	3	3	0	0	0	0
P62702	P62702	40S ribosomal protein S4, X isoform	Rps4x	0.885049	-0.17617	NaN	2	6	23.7149	NaN	22.5706	NaN	NaN	NaN	NaN	NaN	23.4764	23.2496	23.1819	22.944	23.4768	23.5847	5	5	5	17.1	17.1	17.1	29.597	0	9.8872	4	1	3	2	1	1	3	2	3	2	2	3	3	3	1	0	0	0
P54728	P54728	UV excision repair protein RAD23 homolog B	Rad23b	0.885645	-0.1752	NaN	1	1	NaN	NaN	NaN	NaN	23.0622	NaN	NaN	NaN	NaN	NaN	NaN	NaN	23.2374	NaN	4	4	3	12	12	10.1	43.512	0	11.833	1	1	1	2	2	1	1	1	2	1	1	1	2	2	1	1	0	0
Q91W90	Q91W90	Thioredoxin domain-containing protein 5	Txndc5	0.885714	-0.175087	0.533246	6	6	24.6214	NaN	23.9068	23.4065	24.2204	23.1973	23.4772	23.8034	24.1482	23.6299	23.5347	24.389	NaN	24.3749	4	4	4	12	12	12	46.415	0	7.1281	4	0	3	3	3	3	2	2	2	2	4	3	0	3	0	0	0	0
P14131	P14131	40S ribosomal protein S16	Rps16	0.886446	-0.173896	0.426585	5	5	23.9747	NaN	NaN	23.3615	24.1759	23.7751	23.8769	NaN	24.1845	NaN	23.6869	23.692	24.5157	23.9544	4	4	4	28.1	28.1	28.1	16.445	0	6.0855	3	1	2	3	4	3	3	2	3	2	3	3	4	4	0	0	0	0
Q922D8	Q922D8	C-1-tetrahydrofolate synthase, cytoplasmic;Methylenetetrahydrofolate dehydrogenase;Methenyltetrahydrofolate cyclohydrolase;Formyltetrahydrofolate synthetase;C-1-tetrahydrofolate synthase, cytoplasmic, N-terminally processed	Mthfd1	0.886484	-0.173834	0.563595	6	7	24.9081	24.2063	NaN	23.771	25.2918	24.2956	24.4781	24.4184	25.1394	24.0124	24.2142	24.7579	25.4459	24.6717	11	11	11	15.4	15.4	15.4	101.2	0	32.099	9	7	2	5	9	5	8	4	9	6	4	8	7	6	1	0	0	0
Q61282	Q61282	Aggrecan core protein	Acan	0.886788	-0.173339	0.382593	5	7	24.52	NaN	24.9481	24.871	NaN	24.8013	24.7356	25.0061	24.8468	25.5295	24.9319	24.9887	24.0585	25.2782	6	6	6	3.7	3.7	3.7	221.94	0	17.161	5	2	4	4	1	4	5	4	3	5	4	4	3	6	0	0	0	0
O08756	O08756	3-hydroxyacyl-CoA dehydrogenase type-2	Hsd17b10	0.887364	-0.172402	0.80658	3	5	23.8188	NaN	23.0158	NaN	24.8915	NaN	NaN	23.947	23.2421	NaN	NaN	23.5207	25.3662	24.3295	6	6	6	30.3	30.3	30.3	27.418	0	19.631	6	2	2	1	5	2	1	5	3	1	2	6	6	6	0	0	0	1
Q61233	Q61233	Plastin-2	Lcp1	0.887454	-0.172256	0.236144	7	7	25.0856	25.2269	25.0863	24.801	25.4537	24.7829	25.1841	24.8291	25.3517	25.3555	25.7369	25.2079	25.0921	25.2531	15	15	14	36.5	36.5	34.4	70.148	0	54.221	11	11	9	9	8	6	9	9	11	11	11	10	9	10	1	0	1	0
O88844	O88844	Isocitrate dehydrogenase [NADP] cytoplasmic	Idh1	0.887697	-0.171861	0.459453	7	7	27.2599	26.1496	26.3019	25.9615	26.8374	26.1679	26.4634	26.3514	27.0072	25.9916	26.4097	26.6898	26.9099	26.985	14	13	13	40.3	38.2	38.2	46.674	0	109.02	10	9	9	9	10	10	10	9	11	10	9	9	9	10	1	0	0	0
P01942;P06467	P01942	Hemoglobin subunit alpha	Hba	0.888197	-0.171049	0.784735	7	7	34.5273	36.3208	33.7843	35.1381	37.2127	35.5661	33.7081	35.2652	36.453	34.5257	34.9124	34.2275	36.8319	35.2392	15	15	13	78.2	78.2	76.8	15.085	0	323.31	10	11	6	8	11	7	6	7	11	11	9	8	12	9	0	0	0	0
P09803	P09803	Cadherin-1;E-Cad/CTF1;E-Cad/CTF2;E-Cad/CTF3	Cdh1	0.888724	-0.170193	0.526703	6	7	23.1585	23.3159	24.1997	23.7475	NaN	24.0856	24.1815	24.3289	23.5988	24.5072	23.9872	24.4085	23.5517	23.2792	3	3	3	3.3	3.3	3.3	98.255	0	10.005	3	2	2	2	1	2	2	2	2	2	2	2	3	2	0	0	1	0
P27773	P27773	Protein disulfide-isomerase A3	Pdia3	0.889417	-0.169069	0.549819	7	7	27.7325	26.5799	27.4633	26.7085	28.0663	26.527	26.7382	27.1438	27.3886	26.8698	26.9135	27.1969	27.6757	27.8108	20	20	20	52.1	52.1	52.1	56.678	0	186.15	18	7	19	16	15	10	14	17	17	13	14	18	17	17	0	0	0	0
Q9Z0S1	Q9Z0S1	3(2),5-bisphosphate nucleotidase 1	Bpnt1	0.88978	-0.16848	0.471954	6	7	24.6688	NaN	23.669	23.5811	24.4164	24.0069	24.5399	24.3594	24.6819	23.952	23.8374	24.6454	24.41	24.3224	7	7	7	29.5	29.5	29.5	33.196	0	23.388	5	2	3	3	3	3	5	5	5	4	4	6	5	5	0	0	0	0
P47754	P47754	F-actin-capping protein subunit alpha-2	Capza2	0.890458	-0.16738	0.44846	7	7	25.1135	24.0919	24.3988	24.1275	25.4078	24.6003	25.0351	24.6205	25.2108	24.8143	24.7205	24.7813	24.7233	25.0758	9	9	8	49	49	45.5	32.967	0	78.822	6	4	3	4	6	4	6	4	6	5	4	6	7	6	0	0	0	0
P62774	P62774	Myotrophin	Mtpn	0.89085	-0.166746	0.297901	7	7	25.2098	24.6756	24.7587	24.7083	25.45	24.8928	25.1867	25.2495	25.016	24.5978	25.2149	25.378	25.3806	25.2123	4	4	4	58.5	58.5	58.5	12.861	0	43.215	3	3	2	2	3	2	3	2	3	2	3	2	3	2	1	1	0	0
P49935	P49935	Pro-cathepsin H;Cathepsin H mini chain;Cathepsin H;Cathepsin H heavy chain;Cathepsin H light chain	Ctsh	0.890899	-0.166666	0.393728	4	5	NaN	24.2731	24.8916	24.7131	NaN	NaN	24.8609	24.7827	24.5482	25.0104	NaN	25.1913	NaN	24.7241	4	4	4	18	18	18	37.17	0	19.146	2	3	3	2	0	2	2	2	2	4	1	4	2	3	0	0	0	0
P12023	P12023	Amyloid beta A4 protein;N-APP;Soluble APP-alpha;Soluble APP-beta;C99;Beta-amyloid protein 42;Beta-amyloid protein 40;C83;P3(42);P3(40);C80;Gamma-secretase C-terminal fragment 59;Gamma-secretase C-terminal fragment 57;Gamma-secretase C-terminal fragment 50;C31	App	0.891927	-0.165003	0.653556	7	7	32.373	31.8035	32.9099	32.8456	30.8167	32.6767	32.8645	32.7051	32.5284	33.0963	32.802	32.807	31.5391	31.9672	32	32	31	42.7	42.7	41.7	86.721	0	323.31	31	27	31	31	24	30	31	31	29	31	31	31	24	30	0	0	1	0
P26883	P26883	Peptidyl-prolyl cis-trans isomerase FKBP1A	Fkbp1a	0.892146	-0.164649	0.707215	3	5	NaN	23.973	NaN	NaN	25.2642	24.4242	NaN	24.7168	24.8317	NaN	NaN	24.8401	24.5369	24.6668	4	4	4	33.3	33.3	33.3	11.922	0	38.712	2	3	2	2	4	2	3	3	4	3	1	4	3	2	1	0	0	0
P97372	P97372	Proteasome activator complex subunit 2	Psme2	0.894729	-0.160477	0.476964	7	7	24.2943	24.5148	24.0085	23.8946	25.046	24.5869	24.9369	24.0441	24.9313	24.7076	24.7736	24.3879	25.1674	24.3934	10	10	10	54	54	54	27.057	0	29.085	5	5	5	3	7	4	5	5	7	4	6	5	6	7	0	0	0	0
P84084	P84084	ADP-ribosylation factor 5	Arf5	0.895726	-0.15887	NaN	2	2	NaN	NaN	22.1966	NaN	NaN	NaN	22.5151	22.3656	NaN	NaN	NaN	NaN	22.6638	NaN	6	3	2	46.1	23.3	15.6	20.529	0	6.09	1	1	2	1	1	1	2	2	1	1	1	1	2	1	1	0	0	0
Q01853	Q01853	Transitional endoplasmic reticulum ATPase	Vcp	0.895753	-0.158827	0.660384	7	7	28.42	28.1508	27.0734	27.5592	29.2158	27.9443	28.1858	27.7941	28.9804	27.4404	27.9622	28.0404	29.2355	28.2082	37	37	37	62.9	62.9	62.9	89.321	0	323.31	27	24	21	22	25	22	22	22	27	23	23	27	32	24	1	1	0	0
Q8R555	Q8R555	Cartilage acidic protein 1	Crtac1	0.896777	-0.157179	0.662648	7	7	26.7967	26.1181	28.0118	27.8467	25.9186	27.1899	27.516	27.4871	27.0156	27.7283	27.628	27.2369	26.6077	26.7946	16	16	16	29.3	29.3	29.3	70.324	0	95.209	14	12	14	16	7	14	15	15	10	14	15	13	7	10	0	0	0	0
P10605	P10605	Cathepsin B;Cathepsin B light chain;Cathepsin B heavy chain	Ctsb	0.897176	-0.156537	0.549228	7	7	30.0858	29.5616	30.6069	30.4082	29.1874	30.5645	30.3566	30.2451	30.2446	30.6581	30.6526	30.4294	29.4956	30.1413	15	15	15	49	49	49	37.279	0	323.31	15	14	15	15	14	15	15	15	15	15	15	15	15	14	0	0	0	0
Q99PR8	Q99PR8	Heat shock protein beta-2	Hspb2	0.898123	-0.155015	0.652263	4	7	24.483	NaN	23.9734	23.8275	24.3084	NaN	NaN	23.8673	24.7061	23.6814	23.9251	24.4074	25.8515	23.6828	7	7	7	69.8	69.8	69.8	20.374	0	43.525	5	1	2	2	4	1	1	4	5	2	2	4	6	3	1	1	0	0
P56399	P56399	Ubiquitin carboxyl-terminal hydrolase 5	Usp5	0.899179	-0.15332	0.598421	7	7	25.5795	25.6417	24.7126	25.0155	26.29	25.0204	25.6402	25.2997	26.0955	24.7866	25.3752	25.6375	26.3693	25.4093	20	20	19	33.3	33.3	32.6	95.832	0	184.55	12	10	10	11	16	7	14	13	16	10	10	12	14	12	0	0	0	0
Q9WVA4;Q9R1Q8	Q9WVA4	Transgelin-2	Tagln2	0.899423	-0.152929	0.392418	7	7	27.4837	26.4267	26.9042	26.4917	27.2246	26.4853	26.5848	27.1018	26.9925	26.9245	27.1721	26.9567	26.6759	26.8481	11	11	11	61.3	61.3	61.3	22.395	0	128.24	10	8	10	10	9	9	10	11	11	11	9	11	9	10	0	0	0	0
O88685	O88685	26S protease regulatory subunit 6A	Psmc3	0.899801	-0.152322	0.814259	4	7	22.0889	NaN	21.3239	NaN	23.8074	NaN	22.2723	22.0806	23.6818	21.5103	22.0771	22.18	23.8437	22.3049	5	5	5	14	14	14	49.548	0	12.836	3	0	2	1	3	0	3	3	3	3	3	3	4	3	1	1	0	0
Q6AZB0	Q6AZB0	Brother of CDO	Boc	0.900065	-0.151898	0.33609	6	4	22.7698	23.0367	23.3462	23.4404	NaN	23.0784	23.258	23.0122	NaN	23.386	23.302	23.5271	NaN	NaN	1	1	1	2.4	2.4	2.4	121.33	0	7.3184	1	1	1	1	1	1	1	1	1	1	1	1	0	1	0	0	1	0
O89017	O89017	Legumain	Lgmn	0.900393	-0.151373	0.63227	7	7	26.8311	26.2335	27.2726	27.0031	25.4422	27.2046	27.1606	27.1825	26.6764	27.2743	27.2289	27.2659	26.2039	26.3754	11	11	11	42.3	42.3	42.3	49.372	0	117.9	9	6	10	9	6	10	10	10	9	11	9	10	5	8	0	0	0	0
Q3TXS7	Q3TXS7	26S proteasome non-ATPase regulatory subunit 1	Psmd1	0.90098	-0.150433	0.526246	4	4	23.2651	NaN	NaN	22.7401	23.3076	NaN	23.3203	NaN	23.456	NaN	NaN	22.886	23.6953	23.1976	5	5	5	8.2	8.2	8.2	105.73	0	9.3698	4	1	0	2	2	2	5	0	3	0	1	4	3	4	0	0	0	0
P47811	P47811	Mitogen-activated protein kinase 14	Mapk14	0.901882	-0.14899	NaN	1	3	22.8378	NaN	NaN	NaN	NaN	NaN	NaN	NaN	23.0301	NaN	NaN	22.9627	NaN	22.9675	4	4	4	15	15	15	41.287	0	8.5106	4	1	1	1	2	0	2	2	3	1	0	4	2	3	1	1	0	0
P12804	P12804	Fibroleukin	Fgl2	0.901937	-0.148901	0.683514	7	7	24.1016	24.3301	25.4051	25.4438	23.8209	24.824	25.1116	25.1201	24.0981	25.5287	25.6626	25.2928	24.2472	24.1299	6	6	6	18.5	18.5	18.5	48.95	0	42.79	4	3	4	4	3	3	5	4	4	6	4	3	4	2	0	0	0	0
Q8R2G4	Q8R2G4	Ecto-ADP-ribosyltransferase 3	Art3	0.902525	-0.147961	0.492479	7	7	23.4235	23.3777	24.2723	23.8884	23.3427	24.2583	23.9518	24.3697	24.0024	24.1364	23.872	24.2775	23.3809	23.5117	5	5	5	16.7	16.7	16.7	42.014	0	29.551	3	4	3	3	2	3	4	4	4	5	4	4	3	2	0	0	1	0
Q91VI7	Q91VI7	Ribonuclease inhibitor	Rnh1	0.902711	-0.147664	0.496027	7	7	27.5126	26.4572	26.7318	26.5087	27.5342	26.613	27.2158	26.7493	27.2554	26.6964	26.9354	27.2712	27.4469	27.2524	20	20	20	63.6	63.6	63.6	49.816	0	157.58	19	11	15	15	14	19	19	17	15	15	14	19	14	16	1	0	0	0
Q9CQQ7	Q9CQQ7	ATP synthase F(0) complex subunit B1, mitochondrial	Atp5f1	0.903207	-0.146872	0.825292	3	6	NaN	23.523	NaN	23.0417	24.8127	NaN	NaN	23.3101	24.4311	NaN	23.3846	23.4405	25.302	23.7678	5	5	5	21.1	21.1	21.1	28.948	0	7.1274	1	2	1	2	4	1	1	3	2	1	2	2	4	5	0	0	1	1
Q99L47	Q99L47	Hsc70-interacting protein	St13	0.903408	-0.14655	0.564824	6	6	24.8952	24.0643	23.8214	23.5764	24.0127	NaN	24.5726	24.0144	24.1521	24.0456	NaN	24.3022	24.9615	24.3461	8	8	8	25.3	25.3	25.3	41.655	0	21.695	7	3	5	3	4	2	4	3	4	3	3	4	6	6	1	0	0	0
P24527	P24527	LeuDKOtriene A-4 hydrolase	Lta4h	0.903758	-0.145991	0.557617	7	7	27.39	26.3551	26.3397	26.252	27.5466	26.7918	27.0472	26.4913	27.2864	26.582	26.7523	27.0065	27.3515	27.2743	25	25	25	48	48	48	69.05	0	180.77	22	15	17	15	19	15	21	14	20	13	17	16	21	19	1	0	0	0
Q8R146	Q8R146	Acylamino-acid-releasing enzyme	Apeh	0.903769	-0.145974	0.8063	7	7	25.5242	25.8999	23.8457	24.8267	27.419	25.6007	24.895	25.2027	26.8783	24.4645	24.8224	24.7757	27.1785	25.7111	17	17	17	44	44	44	81.58	0	208.84	8	6	3	7	13	8	10	8	12	5	8	8	14	8	1	0	0	0
P70168	P70168	Importin subunit beta-1	Kpnb1	0.904818	-0.1443	0.620942	7	7	24.9825	24.3911	23.6149	24.0102	25.3513	24.1657	24.7164	24.0885	25.1739	24.1914	24.2081	24.7115	25.1506	24.7182	9	9	9	14.3	14.3	14.3	97.183	0	36.948	9	5	5	8	5	5	7	8	6	5	7	9	7	5	1	1	0	0
Q8R121	Q8R121	Protein Z-dependent protease inhibitor	Serpina10	0.905089	-0.143869	0.809497	7	7	24.7207	27.3852	25.3099	26.4494	25.2157	24.5829	24.5584	25.2613	25.5956	26.8467	27.2741	24.0334	25.0479	25.1702	10	10	10	33	33	33	51.797	0	112.24	7	9	7	7	4	5	5	6	6	8	9	4	3	6	0	0	0	0
Q3UGR5	Q3UGR5	Haloacid dehalogenase-like hydrolase domain-containing protein 2	Hdhd2	0.905352	-0.143449	0.450225	7	7	25.5937	24.7095	25.1304	24.8696	25.1311	24.6167	24.6779	24.9486	24.8453	24.7994	25.0766	25.5562	25.6117	24.8953	8	8	8	60.2	60.2	60.2	28.73	0	41.024	7	5	2	4	4	3	4	6	5	6	6	6	7	6	0	0	0	0
P40142	P40142	Transketolase	Tkt	0.905542	-0.143147	0.670285	7	7	28.1107	27.3576	26.7294	26.7936	28.1505	27.2502	27.3357	26.8631	27.7683	26.8312	27.1547	27.398	28.5618	28.1525	33	33	33	59.4	59.4	59.4	67.63	0	305.66	28	17	18	20	21	17	24	19	25	19	17	22	32	23	0	0	0	0
P41105	P41105	60S ribosomal protein L28	Rpl28	0.906557	-0.14153	NaN	2	2	22.1071	NaN	NaN	NaN	NaN	NaN	23.0402	NaN	22.8105	NaN	NaN	NaN	22.6199	NaN	3	3	3	23.4	23.4	23.4	15.733	0	4.2595	3	2	2	2	2	1	2	2	3	1	2	1	2	1	0	0	0	0
P97371	P97371	Proteasome activator complex subunit 1	Psme1	0.907031	-0.140776	0.589995	7	7	26.1573	25.5478	25.0866	25.4675	26.484	25.8711	26.6447	25.5149	26.3983	25.7735	26.1761	25.7565	26.434	26.1912	10	10	10	56.6	56.6	56.6	28.673	0	46.158	8	3	9	8	8	6	10	8	8	8	10	9	7	7	0	0	0	0
P47199	P47199	Quinone oxidoreductase	Cryz	0.907362	-0.140249	0.52115	3	5	23.7518	NaN	NaN	NaN	23.6779	NaN	23.221	23.4692	23.5299	NaN	NaN	23.7352	24.0853	23.6326	5	5	5	22.4	22.4	22.4	35.268	0	14.24	4	0	1	1	2	0	2	2	3	2	2	3	3	2	1	0	0	0
Q99K51;Q3V0K9	Q99K51	Plastin-3	Pls3	0.907756	-0.139623	0.577965	6	7	24.891	NaN	24.3226	23.5443	24.8835	24.0173	24.031	24.352	24.3281	24.0119	24.3543	24.6636	24.3826	24.856	6	5	5	14.4	12.4	12.4	70.741	0	44.405	5	1	5	5	4	4	5	5	5	3	4	5	3	4	1	0	0	0
Q640N1;Q9D2L5	Q640N1	Adipocyte enhancer-binding protein 1	Aebp1	0.908029	-0.13919	0.744536	7	7	27.3324	27.03	28.8624	28.2894	26.3394	28.2103	28.8205	28.6253	27.4795	28.1087	28.2964	28.5147	27.4878	27.3464	25	25	25	29.3	29.3	29.3	128.36	0	323.31	18	18	23	24	11	22	24	23	17	22	23	20	14	18	1	1	0	0
Q9JM76	Q9JM76	Actin-related protein 2/3 complex subunit 3	Arpc3	0.908273	-0.138802	0.476466	6	7	24.4168	NaN	23.426	23.6861	23.8847	23.4956	24.1978	23.5927	24.2842	23.8435	24.0408	23.9783	23.8993	24.291	4	4	4	27	27	27	20.524	0	10.427	4	1	4	2	2	3	4	3	4	3	4	3	3	4	1	0	0	0
Q9WVJ3	Q9WVJ3	Carboxypeptidase Q	Cpq	0.908762	-0.138026	0.669908	7	7	27.2443	27.8689	28.2216	28.6798	26.8993	28.6956	27.8271	28.366	27.6496	28.4514	28.1983	28.4598	27.1702	28.1076	11	11	11	39.1	39.1	39.1	51.813	0	323.31	10	10	9	10	5	9	10	10	11	9	11	11	6	9	0	0	0	0
Q9R0P3	Q9R0P3	S-formylglutathione hydrolase	Esd	0.909715	-0.136513	0.617918	7	7	27.5336	27.15	26.9542	26.5825	28.1662	26.9063	27.1345	27.0622	27.6153	26.699	26.9554	27.4802	28.1576	27.4133	11	11	11	59.9	59.9	59.9	31.319	0	175.62	10	7	9	7	11	8	10	9	11	8	9	10	10	10	1	0	0	0
P80314	P80314	T-complex protein 1 subunit beta	Cct2	0.912823	-0.131593	0.675033	7	7	23.9622	22.3907	22.6508	22.613	23.1776	23.6794	23.5771	23.219	24.2794	22.5627	22.9403	23.1259	23.3943	23.4505	6	6	6	16.8	16.8	16.8	57.477	0	15.124	5	2	2	3	3	3	6	4	6	3	5	5	5	4	1	0	0	0
P63017;P17156	P63017	Heat shock cognate 71 kDa protein	Hspa8	0.913069	-0.131204	0.597965	7	7	29.1049	28.6945	28.1029	28.3722	29.2877	28.4034	29.0006	28.4883	29.3631	28.37	28.8368	28.3469	29.4962	28.9834	28	28	24	51.5	51.5	44.1	70.87	0	323.31	22	20	20	21	19	16	21	20	22	20	20	21	19	21	1	1	1	0
Q9DBB8	Q9DBB8	Trans-1,2-dihydrobenzene-1,2-diol dehydrogenase	Dhdh	0.914384	-0.129129	0.685488	7	7	25.184	24.6294	24.7604	24.3405	25.4717	24.1972	25.5259	25.1957	25.1013	24.2371	24.0564	25.5272	25.7374	25.1578	7	7	7	31.2	31.2	31.2	36.3	0	17.511	6	5	6	4	6	6	6	5	5	4	4	6	6	6	0	0	0	0
P53026	P53026	60S ribosomal protein L10a	Rpl10a	0.914655	-0.1287	NaN	1	2	NaN	NaN	NaN	NaN	NaN	NaN	22.5444	NaN	22.6182	NaN	NaN	NaN	22.728	NaN	2	2	2	11.1	11.1	11.1	24.916	0.0023753	2.8936	1	0	0	1	1	1	2	0	2	1	0	1	2	1	0	0	0	0
Q91V92	Q91V92	ATP-citrate synthase	Acly	0.91543	-0.127478	0.6559	6	6	24.9089	23.9254	NaN	24.296	25.0568	24.3045	24.9103	24.3607	24.4153	NaN	24.2414	24.5403	25.5483	25.0608	12	12	12	14.6	14.6	14.6	119.73	0	43.141	10	3	2	5	7	2	7	3	6	2	4	10	9	9	1	0	0	0
Q9JK42	Q9JK42	[Pyruvate dehydrogenase (acetyl-transferring)] kinase isozyme 2, mitochondrial	Pdk2	0.916667	-0.12553	NaN	1	1	NaN	NaN	NaN	NaN	22.3942	NaN	NaN	NaN	NaN	NaN	NaN	NaN	22.5197	NaN	2	2	2	3.9	3.9	3.9	46.04	0.0023669	2.8558	0	0	0	0	2	0	0	0	1	0	0	0	2	1	0	0	0	1
P62082	P62082	40S ribosomal protein S7	Rps7	0.91792	-0.12356	0.723549	5	7	23.6592	NaN	22.5172	22.7637	NaN	23.135	24.0529	22.845	24.1048	22.9969	22.899	23.2822	23.7964	23.5198	3	3	3	22.2	22.2	22.2	22.127	0	11.186	3	1	2	2	1	2	2	2	2	2	2	2	2	2	1	0	0	0
Q9DCT8	Q9DCT8	Cysteine-rich protein 2	Crip2	0.918564	-0.122547	0.500632	7	7	25.1832	24.2771	24.402	24.531	24.5539	23.8433	24.2412	24.6928	24.6939	24.3931	24.2097	24.8332	24.6441	24.4228	5	5	5	53.8	53.8	53.8	22.727	0	55.767	5	3	3	2	3	3	3	4	4	4	2	4	2	3	0	0	0	0
Q9JMH6;Q9JLT4	Q9JMH6	Thioredoxin reductase 1, cytoplasmic	Txnrd1	0.918927	-0.121977	0.664238	7	7	25.1509	24.1953	24.4017	24.3548	25.5212	24.3543	24.3959	24.3891	24.8987	24.1759	24.2458	24.9157	25.6693	24.9334	11	11	11	26.1	26.1	26.1	67.083	0	122.42	10	4	6	5	8	6	6	5	7	7	6	8	10	9	1	0	0	0
REV__Q6NS46;Q9D1H6	REV__Q6NS46;Q9D1H6	NADH dehydrogenase [ubiquinone] 1 alpha subcomplex assembly factor 4	Ndufaf4	0.919163	-0.121608	0.473519	5	7	NaN	26.5406	26.2219	26.5215	26.627	26.7497	NaN	26.6301	26.7587	26.227	26.2348	26.886	27.2585	26.581	2	2	2	3.5	3.5	3.5	207.78	0	5.0227	1	2	2	2	2	2	1	2	2	2	2	2	2	2	0	0	0	1
Q9R118	Q9R118	Serine protease HTRA1	Htra1	0.92021	-0.119964	0.678557	7	7	25.2718	24.4649	25.7025	25.2422	24.7778	25.636	25.7125	25.6224	25.2425	26.0554	25.7855	25.6833	24.5243	24.7341	9	9	9	29	29	29	51.213	0	18.444	5	3	8	6	2	4	7	6	5	8	5	7	4	4	1	0	0	0
P21180	P21180	Complement C2;Complement C2b fragment;Complement C2a fragment	C2	0.921498	-0.117947	0.650412	7	7	27.6472	28.3583	28.2851	28.2228	27.06	28.0655	28.1107	28.4088	27.986	28.6174	28.5372	28.0335	27.2404	27.7519	30	30	30	51.3	51.3	51.3	84.741	0	259.82	22	23	24	23	8	19	24	29	23	27	23	26	13	20	0	0	0	0
Q3U4G3	Q3U4G3	Xyloside xylosyltransferase 1	Xxylt1	0.921903	-0.117313	0.584454	7	7	25.8324	25.633	26.3836	26.3383	25.3982	26.416	26.4077	26.3855	26.1111	26.4623	26.3528	26.2989	26.1834	25.4362	11	11	11	35.5	35.5	35.5	43.838	0	85.654	8	6	8	8	4	8	8	10	7	10	7	10	3	7	0	0	1	0
P63001;Q05144;P60764	P63001;Q05144;P60764	Ras-related C3 botulinum toxin substrate 1;Ras-related C3 botulinum toxin substrate 2;Ras-related C3 botulinum toxin substrate 3	Rac1;Rac2;Rac3	0.922172	-0.116893	0.571756	7	7	27.11	26.1727	26.2376	26.0333	27.2516	26.3008	26.7665	26.3768	26.9023	26.5581	26.6471	26.5756	26.9225	26.7083	7	6	6	40.6	34.9	34.9	21.45	0	33.155	6	6	5	6	5	6	5	5	6	5	5	5	5	5	1	0	1	0
Q3TCN2	Q3TCN2	Putative phospholipase B-like 2;Putative phospholipase B-like 2 28 kDa form;Putative phospholipase B-like 2 40 kDa form;Putative phospholipase B-like 2 15 kDa form	Plbd2	0.922379	-0.116569	0.501645	6	5	NaN	23.2199	24.3389	23.8297	23.6369	24.0035	23.9747	23.9278	NaN	24.0768	24.0403	23.925	NaN	23.7826	6	6	6	14.8	14.8	14.8	66.289	0	17.494	3	3	4	4	2	5	4	5	3	3	4	4	2	3	0	0	0	0
Q9ET66	Q9ET66	Peptidase inhibitor 16	Pi16	0.922532	-0.116329	0.466155	7	6	24.0674	25.2377	24.6815	24.5333	24.6279	24.4304	24.7533	24.853	NaN	24.8069	24.8139	24.9238	24.5111	24.502	5	5	5	15.7	15.7	15.7	52.664	0	34.13	3	5	4	3	3	2	4	3	2	4	4	4	3	4	0	0	1	0
P09470	P09470	Angiotensin-converting enzyme;Angiotensin-converting enzyme, soluble form	Ace	0.923065	-0.115496	0.63612	7	7	27.8017	27.9863	28.3487	28.142	26.7838	28.2408	27.8548	27.9907	28.0138	28.4087	28.2763	28.1055	27.3376	27.834	32	32	32	31.6	31.6	31.6	150.92	0	125.37	29	23	31	28	16	30	30	28	27	26	29	30	18	24	1	0	1	0
Q9CQV8	Q9CQV8	14-3-3 protein beta/alpha;14-3-3 protein beta/alpha, N-terminally processed	Ywhab	0.923178	-0.115319	0.503125	7	7	27.0724	26.183	26.4894	26.0879	26.7757	26.5301	26.9168	26.4421	26.7699	26.7175	26.8824	26.5669	26.4022	27.0814	9	6	6	48.8	37.8	37.8	28.086	0	40.331	6	4	6	5	5	6	6	6	5	4	4	5	6	6	1	0	0	0
Q3U1J4	Q3U1J4	DNA damage-binding protein 1	Ddb1	0.923584	-0.114684	0.309624	5	7	23.5355	23.7023	23.8807	23.6653	NaN	NaN	23.7578	23.7498	24.1585	23.8835	23.4576	23.7981	24.0651	23.6482	5	5	5	6.3	6.3	6.3	126.85	0	11.338	4	3	3	4	2	2	4	4	4	4	2	5	4	4	1	1	0	0
Q9DBC7	Q9DBC7	cAMP-dependent protein kinase type I-alpha regulatory subunit;cAMP-dependent protein kinase type I-alpha regulatory subunit, N-terminally processed	Prkar1a	0.923798	-0.11435	NaN	1	2	NaN	NaN	NaN	NaN	22.8586	NaN	NaN	NaN	NaN	NaN	22.7555	NaN	23.1903	NaN	2	2	2	7.9	7.9	7.9	43.185	0.0023952	2.9706	1	1	0	1	2	1	1	1	1	1	2	1	2	1	0	0	1	0
Q9Z1Z2	Q9Z1Z2	Serine-threonine kinase receptor-associated protein	Strap	0.923856	-0.11426	NaN	2	2	23.3167	NaN	NaN	NaN	NaN	NaN	22.7707	NaN	23.0528	NaN	NaN	NaN	23.2631	NaN	4	4	4	14.3	14.3	14.3	38.442	0	9.0209	3	0	2	3	0	0	4	4	4	1	1	3	2	3	1	1	0	0
Q05793	Q05793	Basement membrane-specific heparan sulfate proteoglycan core protein;Endorepellin;LG3 peptide	Hspg2	0.925144	-0.11225	0.696228	7	7	27.1504	26.9049	27.8593	27.5384	26.1827	27.4495	27.5313	27.6572	27.0377	27.8633	27.7284	27.5975	26.5251	26.993	18	18	18	6.4	6.4	6.4	398.29	0	138.41	14	10	14	16	8	16	15	15	14	17	15	16	8	15	0	0	0	0
Q04646	Q04646	Sodium/potassium-transporting ATPase subunit gamma	Fxyd2	0.926046	-0.110845	0.745714	3	5	22.8063	NaN	23.5126	NaN	NaN	NaN	23.3676	23.8332	NaN	23.1484	23.5229	23.7142	22.4798	NaN	2	2	2	42.9	42.9	42.9	7.5194	0	6.0358	2	1	2	1	0	1	2	2	1	2	2	2	2	1	0	0	1	0
P45377	P45377	Aldose reductase-related protein 2	Akr1b8	0.927372	-0.10878	0.808819	3	3	24.888	24.5065	NaN	NaN	NaN	NaN	25.484	NaN	NaN	NaN	24.7864	NaN	25.6874	24.731	5	5	4	22.5	22.5	19.9	36.12	0	12.031	3	2	1	3	3	2	2	1	3	1	3	3	3	4	1	0	0	0
O88307	O88307	Sortilin-related receptor	Sorl1	0.928016	-0.107779	0.713221	7	7	26.4173	26.3584	26.8718	27.3224	25.765	27.4392	27.1333	27.2807	26.428	26.9951	26.9248	27.4554	26.1591	26.819	2	2	2	1.1	1.1	1.1	247.08	0	14.97	2	2	2	2	1	2	2	2	2	2	2	2	2	2	0	0	1	0
A3KMP2	A3KMP2	Tetratricopeptide repeat protein 38	Ttc38	0.928335	-0.107283	0.299409	5	7	22.1605	22.3537	NaN	NaN	22.2034	22.4916	22.5751	22.2166	22.6198	22.3761	22.5754	22.3986	22.5136	22.549	5	5	5	14.2	14.2	14.2	52.223	0	6.3938	2	2	0	1	2	2	2	3	4	2	3	2	4	4	0	0	0	0
Q9QY42	Q9QY42	Prosaposin receptor GPR37	Gpr37	0.928832	-0.106511	0.668897	6	7	25.1113	25.6243	26.2095	25.9648	NaN	26.0042	26.272	26.2073	25.6942	26.4203	26.1781	26.3391	25.2033	25.7538	6	6	6	9.8	9.8	9.8	66.775	0	32.043	5	4	5	5	2	3	5	5	6	5	5	6	4	5	0	0	1	0
P61161	P61161	Actin-related protein 2	Actr2	0.928856	-0.106473	0.583621	7	7	24.4359	23.8295	23.3535	23.2917	24.1217	23.7741	24.1298	23.7953	24.3327	23.5218	24.0121	23.8182	24.0471	24.1543	5	5	5	15	15	15	44.76	0	24.302	5	3	2	3	4	2	5	4	4	3	4	3	4	4	1	0	0	0
P62196	P62196	26S protease regulatory subunit 8	Psmc5	0.929225	-0.105901	0.451702	4	3	22.7486	NaN	NaN	NaN	23.0134	22.7028	22.7042	NaN	22.7468	NaN	NaN	NaN	23.0942	22.8535	5	5	5	18.5	18.5	18.5	45.626	0	29.531	2	2	1	1	3	3	4	2	2	1	2	2	2	4	1	1	0	0
P18760	P18760	Cofilin-1	Cfl1	0.929265	-0.105839	0.482784	7	7	28.5795	27.8457	27.8324	27.6467	28.2892	27.7576	28.2316	27.9428	28.3471	28.0598	28.3306	28.2058	27.9338	28.1038	16	16	15	65.1	65.1	58.4	18.559	0	323.31	14	12	11	11	8	12	13	13	14	13	12	14	11	14	1	1	1	0
Q9D358	Q9D358	Low molecular weight phosphotyrosine protein phosphatase	Acp1	0.930757	-0.103524	0.813795	7	7	25.9817	25.7751	25.1917	25.1949	27.5061	25.3219	25.0924	25.5843	26.4663	24.9702	25.2066	25.672	27.1576	25.7315	6	6	6	58.2	58.2	58.2	18.192	0	74.905	5	4	3	4	6	2	2	5	5	3	3	3	6	3	1	0	0	0
Q9EQG7	Q9EQG7	Ectonucleotide pyrophosphatase/phosphodiesterase family member 5	Enpp5	0.930886	-0.103324	0.753999	6	7	24.8812	NaN	25.4381	24.6377	24.2436	25.8172	24.2809	25.0937	25.3532	25.7438	25.0284	24.7631	24.1713	24.7515	5	5	5	13.8	13.8	13.8	54.386	0	21.046	4	1	4	5	2	3	4	5	5	5	3	4	3	4	0	0	1	0
P60335;P57724	P60335	Poly(rC)-binding protein 1	Pcbp1	0.931069	-0.10304	0.681662	7	7	25.0081	24.5084	24.327	24.2066	24.9708	24.1212	25.3859	24.6168	25.2458	24.0299	24.6272	24.8363	25.3123	24.5808	8	8	6	28.9	28.9	23.6	37.497	0	32.003	4	3	4	4	3	3	4	5	3	4	5	6	4	5	0	1	0	0
Q11011	Q11011	Puromycin-sensitive aminopeptidase	Npepps	0.931445	-0.102457	0.68905	7	7	27.4193	26.1465	26.2623	26.2819	27.3941	26.6773	26.9085	26.4898	26.9355	26.2614	26.5849	27.164	27.2982	27.0732	20	20	20	27.3	27.3	27.3	103.32	0	181.54	18	12	17	16	16	14	15	15	14	16	14	15	14	15	1	1	0	0
Q8BQ86	Q8BQ86	Carbohydrate sulfotransferase 8	Chst8	0.931708	-0.10205	0.663182	5	5	23.804	NaN	24.0887	24.2388	NaN	24.1197	24.9236	24.2252	23.9862	24.6814	24.2348	24.5576	NaN	NaN	2	2	2	7.2	7.2	7.2	48.282	0	8.9264	2	1	2	2	0	2	2	2	2	2	2	2	0	1	0	0	1	0
P99027	P99027	60S acidic ribosomal protein P2	Rplp2	0.932067	-0.101495	0.750672	6	7	24.6538	NaN	24.153	24.2015	25.4574	24.4488	25.0788	24.2245	25.4908	24.2452	24.4384	24.4963	25.7418	24.7324	4	4	4	70.4	70.4	70.4	11.651	0	19.861	4	2	3	4	4	4	4	4	4	4	4	4	4	4	0	0	0	0
P03953	P03953	Complement factor D	Cfd	0.932461	-0.100884	0.777474	7	7	28.9181	30.9406	30.1651	30.1665	30.5301	31.0242	30.6433	30.1347	30.0458	30.3653	30.1355	30.9488	29.9282	31.5358	13	13	13	47.5	47.5	47.5	28.057	0	323.31	11	12	10	12	11	11	12	11	10	12	11	11	11	12	0	0	0	0
Q99KB8	Q99KB8	Hydroxyacylglutathione hydrolase, mitochondrial	Hagh	0.932661	-0.100576	0.830867	7	7	25.7731	25.5466	24.7107	24.7861	27.1346	25.3071	24.6959	25.0729	26.1246	24.5407	24.8944	25.2917	27.0707	25.663	7	7	7	38.2	38.2	38.2	34.084	0	64.63	6	6	4	5	6	5	5	6	6	5	3	6	7	6	1	0	0	1
P35700	P35700	Peroxiredoxin-1	Prdx1	0.933806	-0.0988057	0.730021	7	7	29.3189	28.6663	28.0896	28.1498	29.427	28.3085	28.9016	28.5783	29.4208	28.1252	28.3516	28.7818	29.4392	28.8564	14	14	13	64.8	64.8	64.8	22.176	0	235.81	12	12	12	10	11	8	12	11	11	10	9	12	13	11	1	0	0	0
Q9D819	Q9D819	Inorganic pyrophosphatase	Ppa1	0.933806	-0.0988057	0.782147	7	7	25.9995	25.0411	24.9846	24.5858	26.1492	24.3576	25.2663	25.0324	25.8578	24.4321	24.9079	25.6409	26.2482	24.9566	11	11	11	60.9	60.9	60.9	32.667	0	73.602	8	6	4	5	5	4	8	5	9	4	5	7	8	6	1	0	0	0
P61961	P61961	Ubiquitin-fold modifier 1	Ufm1	0.934374	-0.0979283	0.557086	3	4	23.8259	NaN	NaN	23.3762	NaN	NaN	23.4852	NaN	23.6693	NaN	NaN	23.8155	23.5972	23.5595	2	2	2	58.8	58.8	58.8	9.1175	0	5.8892	2	2	1	2	2	0	2	2	2	1	1	2	2	2	1	1	0	0
Q9WVJ9	Q9WVJ9	EGF-containing fibulin-like extracellular matrix protein 2	Efemp2	0.93515	-0.09673	0.834451	7	7	26.6353	25.5527	27.3096	27.3404	24.6396	27.0218	26.9568	27.027	26.2629	27.1467	27.1803	26.7826	25.4941	26.2399	12	12	12	38.8	38.8	38.8	49.425	0	116.11	10	6	11	11	4	10	11	10	8	11	11	10	5	9	0	0	0	0
Q80XD8	Q80XD8	Proline-rich acidic protein 1	Prap1	0.935402	-0.0963419	0.729322	6	7	25.0005	24.4366	25.7286	25.4566	NaN	25.3727	25.5531	25.1644	24.9639	25.6018	25.6907	26.0607	24.5328	25.4663	7	7	7	69.8	69.8	69.8	16.798	0	34.394	6	3	6	6	1	6	6	5	4	7	6	5	2	5	0	0	0	0
P06801	P06801	NADP-dependent malic enzyme	Me1	0.936484	-0.0946743	0.800857	6	7	24.4455	NaN	23.5229	23.5053	24.687	23.447	23.5643	23.2651	23.8792	22.8788	23.5933	24.448	24.8021	24.8302	9	9	9	26.7	26.7	26.7	63.953	0	61.908	6	1	2	3	4	3	2	3	4	2	2	7	5	6	1	0	0	0
O35639	O35639	Annexin A3	Anxa3	0.937374	-0.0933031	0.759804	5	7	24.6372	NaN	23.2391	23.5398	NaN	24.1098	23.3317	23.4091	24.371	23.7534	24.1219	23.667	23.7167	24.0146	5	5	5	19.2	19.2	19.2	36.384	0	9.55	4	0	3	3	1	4	3	2	5	4	3	3	2	4	0	0	0	0
Q8VEK3	Q8VEK3	Heterogeneous nuclear ribonucleoprotein U	Hnrnpu	0.937779	-0.09268	NaN	2	2	22.3064	NaN	NaN	NaN	NaN	NaN	22.7122	NaN	NaN	NaN	NaN	22.3446	22.8594	NaN	3	3	3	4.1	4.1	4.1	87.917	0.0023433	2.7687	2	1	1	1	0	1	2	0	1	0	0	2	3	1	1	1	0	0
Q6NSR8	Q6NSR8	Probable aminopeptidase NPEPL1	Npepl1	0.93786	-0.092555	NaN	2	1	22.7066	NaN	NaN	NaN	23.1264	NaN	NaN	NaN	NaN	NaN	NaN	NaN	23.009	NaN	2	2	2	7.4	7.4	7.4	55.939	0	7.1818	2	0	0	0	2	0	0	0	1	0	1	0	2	1	0	0	0	0
P50429	P50429	Arylsulfatase B	Arsb	0.939026	-0.0907629	0.767068	7	7	25.561	24.6734	26.0068	25.9155	24.5941	26.3447	25.8979	25.7494	25.5145	26.1032	25.9294	25.9428	24.928	25.4614	9	9	9	21.7	21.7	21.7	59.646	0	31.964	7	4	6	7	5	8	7	6	6	6	5	7	5	6	0	0	0	0
P21237	P21237	Brain-derived neurotrophic factor	Bdnf	0.939461	-0.090095	0.785558	5	6	23.771	NaN	24.9435	24.7089	23.5484	24.4285	NaN	24.5065	24.3108	24.5629	24.0844	24.9885	23.768	NaN	5	5	5	26.5	26.5	26.5	28.123	0	29.723	4	2	5	5	3	3	3	5	4	5	5	4	3	2	0	0	0	0
Q9WVH9	Q9WVH9	Fibulin-5	Fbln5	0.941043	-0.0876671	0.766018	7	7	25.8922	25.5819	26.1173	26.0939	24.8726	26.3375	26.3362	26.3925	25.6212	26.3831	26.3605	26.328	24.9259	25.8341	9	9	9	22.8	22.8	22.8	50.193	0	32.714	8	4	6	8	3	8	6	7	7	8	8	8	6	7	0	0	0	0
Q810U3	Q810U3	Neurofascin	Nfasc	0.941699	-0.0866614	0.688591	7	7	26.3408	25.9567	26.4637	26.2802	25.664	26.7917	26.4117	26.4759	26.3734	26.7465	26.6378	26.5866	25.4926	26.2025	16	16	16	16.1	16.1	16.1	137.97	0	46.184	12	9	14	12	7	14	14	14	11	16	14	13	7	10	0	0	1	0
P56375	P56375	Acylphosphatase-2	Acyp2	0.942701	-0.0851271	0.861505	7	7	26.2917	24.7405	25.003	24.4703	27.269	24.6022	24.5819	25.0229	25.5909	24.8348	24.4978	25.7166	26.4665	25.4251	5	5	5	44.3	44.3	44.3	11.877	0	216.93	4	3	3	4	4	4	4	4	5	2	3	4	4	4	0	0	0	0
Q02053;P31254	Q02053	Ubiquitin-like modifier-activating enzyme 1	Uba1	0.94339	-0.0840743	0.706016	7	7	28.4272	28.0667	27.6581	27.4831	28.7468	27.7458	28.1228	27.9173	28.3816	27.563	27.8875	28.1479	28.6507	28.291	37	37	37	54.9	54.9	54.9	117.81	0	323.31	36	27	24	22	28	27	30	32	30	23	27	33	26	33	1	1	0	1
P14152	P14152	Malate dehydrogenase, cytoplasmic	Mdh1	0.943945	-0.0832257	0.797368	7	7	30.3917	29.0655	30.1301	29.6685	30.9496	29.1239	29.7007	29.6275	30.0291	29.5395	29.2928	30.1638	30.7095	30.2505	22	22	22	58.1	58.1	58.1	36.511	0	323.31	22	19	18	19	20	16	20	21	21	17	21	22	19	20	1	0	0	0
Q9WU78	Q9WU78	Programmed cell death 6-interacting protein	Pdcd6ip	0.944211	-0.0828195	0.781417	6	7	23.3373	NaN	22.9535	22.5554	24.0275	23.3135	23.5361	22.876	23.9624	22.7936	22.9544	23.2816	24.1831	23.5392	6	6	6	7.7	7.7	7.7	96.023	0	11.848	5	2	3	3	2	3	6	4	3	3	4	5	3	4	1	0	0	0
Q8BJD1	Q8BJD1	Inter-alpha-trypsin inhibitor heavy chain H5	Itih5	0.945556	-0.0807657	0.885629	7	7	26.9946	26.7272	28.0146	27.2835	24.0797	27.6425	27.7865	27.2041	26.7029	27.3327	27.362	27.6278	26.0519	26.8125	24	24	24	33.5	33.5	33.5	106.75	0	175.02	18	11	22	20	3	17	22	20	12	18	20	21	6	16	0	0	0	0
P31938	P31938	Dual specificity mitogen-activated protein kinase kinase 1	Map2k1	0.945989	-0.080105	NaN	2	2	22.3896	NaN	NaN	NaN	NaN	NaN	22.3945	22.2223	NaN	NaN	NaN	22.7221	NaN	NaN	3	3	3	9.2	9.2	9.2	43.474	0	8.5964	2	0	1	1	1	1	2	2	1	1	1	2	2	0	1	1	0	0
Q61468	Q61468	Mesothelin;Megakaryocyte-potentiating factor;Mesothelin, cleaved form	Msln	0.946167	-0.0798333	0.749119	6	6	23.5965	23.8775	24.1095	23.5799	NaN	23.3321	24.3095	24.3818	23.2462	23.8004	24.3827	24.0006	NaN	23.4723	5	5	5	10.4	10.4	10.4	69.422	0	9.2313	3	3	4	5	1	4	4	5	4	5	5	4	1	2	0	0	1	0
P80318	P80318	T-complex protein 1 subunit gamma	Cct3	0.946282	-0.0796583	NaN	2	3	23.9524	NaN	NaN	NaN	NaN	NaN	23.5804	NaN	24.1475	NaN	NaN	23.243	24.1477	NaN	5	5	5	11.4	11.4	11.4	60.629	0	21.949	3	1	0	1	1	2	2	1	3	1	2	4	2	1	1	0	0	0
Q9D8E6	Q9D8E6	60S ribosomal protein L4	Rpl4	0.946385	-0.0795014	0.851603	7	7	24.0759	22.3427	23.0834	22.358	24.6922	22.952	23.6704	22.5954	23.9062	23.1047	22.8031	23.4486	24.5139	23.3593	3	3	3	8.8	8.8	8.8	47.153	0	5.3465	3	3	2	3	3	3	2	3	2	2	3	2	2	2	0	0	0	0
Q93092	Q93092	Transaldolase	Taldo1	0.946927	-0.0786743	0.761883	7	7	27.2671	26.0865	26.4662	26.166	27.261	26.393	26.9045	26.4801	26.7341	26.0869	26.3628	27.0098	27.414	27.0072	15	15	15	37.1	37.1	37.1	37.387	0	56.8	12	9	10	10	9	11	12	10	12	10	11	13	11	14	1	0	0	0
Q9DD06	Q9DD06	Retinoic acid receptor responder protein 2	Rarres2	0.947049	-0.0784886	0.819403	7	7	25.3363	25.4933	26.6319	26.1466	24.7644	26.1526	26.679	26.5163	25.5856	26.3025	26.0614	26.5474	25.1733	25.5671	8	8	8	50	50	50	18.349	0	100.45	7	2	8	6	4	8	8	8	7	7	8	6	4	5	0	0	0	0
P70202	P70202	Latexin	Lxn	0.947053	-0.0784833	NaN	3	1	23.628	NaN	NaN	NaN	NaN	23.2525	23.1137	NaN	NaN	NaN	NaN	NaN	NaN	23.4099	2	2	2	13.5	13.5	13.5	25.492	0	4.6669	2	1	1	1	1	2	2	1	1	1	0	1	1	2	1	0	0	0
P51150	P51150	Ras-related protein Rab-7a	Rab7a	0.947705	-0.07749	0.545229	6	6	23.9899	23.6538	23.5771	23.7949	NaN	23.7845	24.0854	23.751	24.2447	23.6633	23.7079	23.8908	NaN	24.0929	4	4	4	26.1	26.1	26.1	23.489	0	10.328	4	2	3	3	1	4	3	3	3	4	4	4	0	4	0	0	1	0
Q6GQT1;CON__ENSEMBL:ENSBTAP00000024146;REV__Q6QNU9	Q6GQT1	Alpha-2-macroglobulin-P	A2mp	0.948633	-0.0760786	0.789108	7	7	31.4683	30.789	31.8819	31.811	30.6014	32.0282	32.0209	31.522	31.1738	31.6838	31.7805	32.0859	30.8872	32.0001	82	82	80	62.6	62.6	61.5	164.35	0	323.31	75	64	75	75	56	76	76	75	72	72	73	77	65	73	0	0	0	0
P50516	P50516	V-type proton ATPase catalytic subunit A	Atp6v1a	0.949778	-0.0743383	0.876006	3	4	23.2726	NaN	22.2628	NaN	NaN	NaN	23.0711	22.2971	23.2229	NaN	NaN	22.5139	23.7387	NaN	3	3	3	8.3	8.3	8.3	68.325	0	9.8355	2	1	2	1	1	1	3	2	2	0	1	3	2	1	0	0	0	0
Q5MJS3;Q8CID3	Q5MJS3	Extracellular serine/threonine protein kinase FAM20C	Fam20c	0.950029	-0.0739571	0.788711	7	7	26.3667	26.5943	27.3138	27.065	25.7665	27.1781	27.026	27.2192	26.5876	27.3669	27.0122	27.0931	26.1702	26.3788	14	14	14	33.2	33.2	33.2	65.765	0	82.699	13	8	12	12	5	12	13	13	11	12	13	13	9	10	0	0	0	0
P70670;Q60817	P70670	Nascent polypeptide-associated complex subunit alpha, muscle-specific form	Naca	0.950849	-0.0727125	0.869283	4	4	23.5421	NaN	NaN	22.8817	22.8155	NaN	23.2794	NaN	22.84	NaN	NaN	23.0197	24.3137	22.636	11	11	11	9.1	9.1	9.1	220.5	0	19.888	4	1	0	2	5	1	2	1	6	0	1	9	9	4	1	1	0	0
Q9CQ75	Q9CQ75	NADH dehydrogenase [ubiquinone] 1 alpha subcomplex subunit 2	Ndufa2	0.951414	-0.071855	NaN	2	3	22.3773	NaN	NaN	NaN	23.3713	NaN	NaN	NaN	22.9859	NaN	NaN	22.2959	23.5567	NaN	2	2	2	24.2	24.2	24.2	10.916	0	8.6195	2	0	0	0	2	0	0	1	2	0	0	2	2	1	0	0	1	1
Q8VCC9	Q8VCC9	Spondin-1	Spon1	0.951656	-0.0714886	0.845484	7	7	26.2632	25.549	26.8066	26.6647	24.8456	27.0533	26.8178	26.6835	26.2562	26.7231	26.6264	26.7725	25.4453	25.9934	15	15	15	25.5	25.5	25.5	90.82	0	99.881	13	8	14	13	3	13	13	13	9	14	13	12	6	8	0	0	0	0
P82198	P82198	Transforming growth factor-beta-induced protein ig-h3	Tgfbi	0.952513	-0.0701886	0.696446	7	7	27.183	27.2573	27.7112	27.4492	27.2928	27.7033	27.6076	27.7082	27.1928	27.7108	28.0807	27.7754	26.8912	27.3364	22	22	22	50.1	50.1	50.1	74.596	0	187.41	18	13	20	17	9	16	21	21	19	20	19	19	12	17	0	0	0	0
P47879	P47879	Insulin-like growth factor-binding protein 4	Igfbp4	0.952742	-0.0698429	0.816155	7	7	27.6412	28.072	28.5313	28.5859	27.0426	28.4102	28.6248	28.5636	27.9561	28.7439	28.4331	28.5803	27.5587	27.5611	9	9	9	55.1	55.1	55.1	27.807	0	196.18	7	8	8	8	5	7	8	8	7	8	8	7	7	7	0	0	0	0
P09103	P09103	Protein disulfide-isomerase	P4hb	0.953804	-0.0682357	0.748789	7	7	27.4123	26.3456	27.3092	26.6274	27.7075	26.7416	26.6563	27.1227	27.0197	26.6728	26.9142	27.0363	27.1642	27.3478	20	20	20	49.3	49.3	49.3	57.058	0	152.86	19	12	17	14	15	14	13	15	16	14	12	15	16	16	0	0	1	0
Q9QYB1;Q8BXK9;Q8BHB9	Q9QYB1	Chloride intracellular channel protein 4	Clic4	0.953815	-0.0682186	0.714063	7	7	26.6068	25.5476	25.8725	25.6218	25.9278	26.3134	26.3826	25.9997	26.2583	26.0815	26.2285	25.94	25.7161	26.526	10	10	10	56.1	56.1	56.1	28.729	0	104.16	10	4	8	7	4	7	7	7	7	7	7	8	5	6	1	1	1	1
P10630	P10630	Eukaryotic initiation factor 4A-II;Eukaryotic initiation factor 4A-II, N-terminally processed	Eif4a2	0.953817	-0.0682157	0.8133	7	7	25.3779	24.4769	24.327	24.0939	25.0807	24.223	24.9857	24.3949	24.7547	24.0837	24.1233	25.0914	25.6321	24.9625	12	4	4	36.9	15	15	46.402	0	27.956	4	3	4	4	3	3	4	3	3	3	3	4	3	4	0	0	0	0
Q99PT1	Q99PT1	Rho GDP-dissociation inhibitor 1	Arhgdia	0.954084	-0.0678114	0.694496	7	7	28.6057	27.9138	27.659	27.5521	28.4805	27.9629	28.192	27.9039	28.2928	27.8282	28.0498	28.1839	28.3189	28.2632	9	9	9	67.2	67.2	67.2	23.407	0	307.16	8	7	8	9	8	9	9	9	8	8	9	8	5	9	1	0	0	0
Q60631	Q60631	Growth factor receptor-bound protein 2	Grb2	0.955664	-0.0654253	0.769879	3	5	23.2157	NaN	NaN	NaN	23.4482	NaN	22.8835	22.9681	23.2317	NaN	NaN	23.2532	23.7316	23.0549	5	5	5	24.4	24.4	24.4	25.238	0	7.4493	3	1	1	1	2	1	2	3	4	1	1	3	4	2	1	1	0	0
Q6PE13	Q6PE13	Proline-rich transmembrane protein 3	Prrt3	0.956037	-0.0648614	0.776177	7	7	26.6056	26.2994	27.0159	27.0343	25.9851	27.3503	27.0307	26.8706	26.6212	27.2064	27.1371	27.0907	26.3941	26.4552	4	4	4	6.7	6.7	6.7	101.22	0	30.162	3	2	4	3	2	3	4	3	3	4	4	4	3	3	0	0	1	0
P61358	P61358	60S ribosomal protein L27	Rpl27	0.956471	-0.0642067	0.772833	3	3	23.0077	NaN	NaN	NaN	23.3399	NaN	23.6499	NaN	23.3879	NaN	NaN	23.2659	NaN	23.5363	4	4	4	36	36	36	15.798	0	5.2491	2	1	0	1	3	1	2	1	3	1	1	3	2	2	0	0	0	0
P34022	P34022	Ran-specific GTPase-activating protein	Ranbp1	0.957253	-0.0630286	0.861115	7	7	25.2453	25.1248	24.736	24.8008	26.5147	24.8725	25.1188	24.5771	26.0045	24.5247	25.2348	24.7417	26.3211	25.4502	5	5	5	30	30	30	23.596	0	38.271	4	4	3	5	5	5	5	4	5	5	5	4	5	5	0	0	0	0
Q8R2Z5	Q8R2Z5	von Willebrand factor A domain-containing protein 1	Vwa1	0.958064	-0.0618053	0.662797	3	5	23.2252	NaN	23.5269	NaN	NaN	NaN	23.563	23.6584	23.289	23.4725	23.3938	23.6874	NaN	NaN	4	4	4	17.1	17.1	17.1	44.708	0	8.6514	3	0	3	2	0	2	4	4	3	3	3	4	1	1	0	0	0	0
P54775	P54775	26S protease regulatory subunit 6B	Psmc4	0.958394	-0.0613095	0.834618	4	5	22.3726	NaN	NaN	21.9431	22.9226	NaN	22.0829	NaN	22.6827	NaN	22.0546	22.2776	22.9321	22.0109	3	3	3	12.4	12.4	12.4	47.408	0	4.8407	2	2	0	2	3	2	3	1	3	1	2	2	3	3	1	1	0	0
Q922R8	Q922R8	Protein disulfide-isomerase A6	Pdia6	0.958802	-0.0606952	0.816781	6	7	24.5063	23.7256	24.0351	23.6258	24.9646	NaN	23.8138	24.3635	24.2241	23.5421	23.797	24.3261	24.3782	24.5768	6	6	6	16.8	16.8	16.8	48.1	0	35.241	6	3	3	3	3	1	4	4	5	4	4	5	5	3	0	0	1	0
Q9Z2L6	Q9Z2L6	Multiple inositol polyphosphate phosphatase 1	Minpp1	0.959131	-0.0602	0.828939	7	7	27.6051	27.0471	28.1272	27.983	26.5493	28.0573	27.8507	27.7244	27.6693	28.1593	27.9147	27.8666	26.9051	27.4019	13	13	13	34.7	34.7	34.7	54.537	0	138.03	11	12	13	12	10	10	12	12	10	13	12	13	11	10	0	0	1	0
P14148	P14148	60S ribosomal protein L7	Rpl7	0.95935	-0.0598714	0.813735	7	7	24.2699	23.2528	22.7362	22.8072	23.3877	23.158	23.8379	23.1257	23.5265	23.1613	23.1812	23.2468	24.1398	23.4876	3	3	3	16.7	16.7	16.7	31.419	0	11.685	3	2	3	3	3	3	3	3	3	2	3	3	2	3	0	0	0	0
P24369	P24369	Peptidyl-prolyl cis-trans isomerase B	Ppib	0.959612	-0.0594771	0.763099	7	7	24.8578	23.9183	24.6541	24.3838	25.2771	24.6162	24.2274	24.8477	24.8116	24.5123	24.141	24.5925	24.6135	24.8326	5	5	5	28.7	28.7	28.7	23.713	0	18.358	5	2	5	4	4	2	5	4	4	4	5	5	4	4	0	0	0	0
Q8R0A6	Q8R0A6	V-set and transmembrane domain-containing protein 2A	Vstm2a	0.959831	-0.0591475	0.728793	4	4	NaN	24.6618	25.2421	25.1549	NaN	NaN	24.9201	25.2203	24.9855	25.1985	NaN	NaN	NaN	24.8111	4	4	4	28	28	28	25.876	0	15.875	2	3	2	3	1	1	3	2	2	2	2	2	1	2	0	0	0	0
P10649	P10649	Glutathione S-transferase Mu 1	Gstm1	0.959945	-0.0589757	0.788995	7	7	28.4588	27.3016	27.4902	27.496	28.3237	27.4792	28.505	27.7601	28.1491	27.7618	27.7351	28.0816	28.0415	27.9382	18	18	11	74.8	74.8	41.7	25.97	0	279.23	11	9	11	11	9	9	11	10	9	11	9	11	9	9	1	0	0	0
P13020;CON__Q3SX14	P13020	Gelsolin	Gsn	0.960299	-0.0584443	0.798102	7	7	32.0573	33.2709	32.8487	32.9011	32.0673	32.8463	32.9532	32.9228	32.4998	33.0026	33.0119	33.0588	32.0546	32.8034	52	52	52	60.3	60.3	60.3	85.941	0	323.31	46	46	48	49	41	44	48	49	46	46	48	48	46	48	1	0	0	0
P62141	P62141	Serine/threonine-protein phosphatase PP1-beta catalytic subunit	Ppp1cb	0.960446	-0.0582229	0.828973	7	7	24.1592	23.832	23.3387	23.2929	24.558	23.0864	23.8209	23.3533	23.8909	23.3152	23.4748	23.7102	24.5404	24.2107	11	11	4	41.9	41.9	16.2	37.186	0	76.768	3	2	2	3	4	3	3	3	4	2	2	3	2	4	1	1	0	0
Q62465	Q62465	Synaptic vesicle membrane protein VAT-1 homolog	Vat1	0.960784	-0.0577167	0.778683	3	6	23.6341	NaN	NaN	23.234	NaN	NaN	23.7203	23.2673	24.0575	23.3228	23.4553	23.6223	NaN	23.798	7	7	7	21.4	21.4	21.4	43.096	0	19.097	4	0	2	2	1	1	5	3	4	3	3	4	0	5	1	0	1	1
Q9WVJ2	Q9WVJ2	26S proteasome non-ATPase regulatory subunit 13	Psmd13	0.961134	-0.05719	NaN	1	1	NaN	NaN	NaN	NaN	24.1409	NaN	NaN	NaN	NaN	NaN	NaN	NaN	24.1981	NaN	2	2	2	6.6	6.6	6.6	42.809	0	12.04	1	1	1	1	2	1	1	1	1	1	1	1	2	1	0	0	0	0
Q6P5F9	Q6P5F9	Exportin-1	Xpo1	0.96143	-0.056747	NaN	2	5	23.1033	NaN	NaN	NaN	NaN	NaN	22.5434	22.168	23.3258	NaN	NaN	22.5931	23.7052	22.6083	4	4	4	5.3	5.3	5.3	123.09	0	9.4281	4	1	0	1	2	1	4	2	3	1	2	3	4	3	1	1	0	0
Q6P5F6	Q6P5F6	Zinc transporter ZIP10	Slc39a10	0.96215	-0.0556667	0.813562	6	6	24.4973	23.9638	24.8134	25.0441	NaN	24.884	24.8254	24.6318	25.1397	25.0932	24.8846	24.5653	NaN	24.0474	4	4	4	8.3	8.3	8.3	94.393	0	8.7972	3	2	2	4	0	2	4	2	4	3	4	4	0	2	0	0	1	0
Q61554;Q61555	Q61554	Fibrillin-1	Fbn1	0.962295	-0.0554495	0.795853	5	4	22.2798	NaN	23.4633	22.6918	NaN	22.6015	22.876	22.7527	NaN	22.766	22.9696	22.8634	NaN	NaN	4	4	4	2.1	2.1	2.1	312.26	0	7.7858	2	1	3	3	0	3	3	3	1	2	3	3	1	1	0	0	0	0
Q8BFR4	Q8BFR4	N-acetylglucosamine-6-sulfatase	Gns	0.962459	-0.0552033	0.819802	6	6	24.6648	NaN	25.3225	24.8566	23.8465	24.9827	25.1777	24.8837	24.5155	24.8166	24.8784	25.2194	NaN	24.8685	8	8	8	15.8	15.8	15.8	61.174	0	18.09	6	1	6	6	3	6	7	6	6	6	7	6	2	4	0	0	0	0
O35393	O35393	Ephrin-B3	Efnb3	0.962705	-0.0548343	0.853305	7	7	26.3778	26.3685	27.1931	27.0861	25.7883	27.3148	27.08	27.2028	26.5394	27.1592	27.2013	27.1889	25.9565	26.3442	10	10	10	36.8	36.8	36.8	35.884	0	88.39	7	7	8	10	4	7	8	7	9	9	10	9	5	9	0	0	1	0
Q09163	Q09163	Protein delta homolog 1;Fetal antigen 1	Dlk1	0.962921	-0.05451	NaN	2	2	23.048	NaN	NaN	22.8965	NaN	NaN	NaN	22.7533	23.3002	NaN	NaN	NaN	NaN	NaN	2	2	2	6.8	6.8	6.8	41.32	0	4.5886	2	1	1	2	1	1	1	2	2	1	1	1	1	1	0	0	1	0
P70290	P70290	55 kDa erythrocyte membrane protein	Mpp1	0.96303	-0.0543467	0.914884	3	3	NaN	23.63	NaN	NaN	24.0121	23.4589	NaN	NaN	23.9645	NaN	NaN	NaN	24.375	22.9245	6	6	6	22.3	22.3	22.3	52.227	0	17.847	0	2	0	0	5	3	0	0	6	0	0	0	5	2	0	0	1	0
P59999	P59999	Actin-related protein 2/3 complex subunit 4	Arpc4	0.963374	-0.0538314	0.75637	7	7	24.6285	24.0429	23.977	23.9725	24.993	24.0199	24.4315	24.386	24.7491	24.3325	24.3374	24.1859	24.1693	24.2818	5	5	5	33.9	33.9	33.9	19.667	0	9.7007	5	2	2	3	4	3	3	3	4	3	3	3	4	2	1	0	0	0
E9PV24;CON__P02672	E9PV24	Fibrinogen alpha chain;Fibrinopeptide A;Fibrinogen alpha chain	Fga	0.963456	-0.05371	0.903678	7	7	29.2144	30.7404	29.7629	30.8607	29.5154	29.4765	29.9703	29.7135	29.4028	30.9282	31.1578	28.7134	29.2437	30.7572	30	30	30	42.3	42.3	42.3	87.428	0	323.31	23	22	23	27	23	19	22	22	19	24	25	19	22	27	0	0	0	0
Q8K4Z3	Q8K4Z3	NAD(P)H-hydrate epimerase	Apoa1bp	0.963957	-0.05296	0.70898	7	7	25.9525	25.263	25.5217	25.2608	25.1736	25.4691	25.6106	25.6291	25.387	25.4009	25.597	25.8007	25.0712	25.7361	5	5	5	29.1	29.1	29.1	30.972	0	31.756	5	3	5	4	3	4	5	4	4	4	4	5	3	4	0	0	0	1
P34884	P34884	Macrophage migration inhibitory factor	Mif	0.964318	-0.0524186	0.87318	7	7	26.9007	26.4804	26.136	25.985	27.7176	26.2264	26.5898	26.2353	26.9568	26.0698	25.975	26.7599	27.7404	26.6657	5	5	5	71.3	71.3	71.3	12.504	0	115.8	5	3	2	2	4	2	2	4	3	2	2	3	4	4	1	0	0	0
O35516	O35516	Neurogenic locus notch homolog protein 2;Notch 2 extracellular truncation;Notch 2 intracellular domain	Notch2	0.964752	-0.05177	NaN	1	2	NaN	NaN	NaN	NaN	NaN	NaN	22.4745	NaN	NaN	22.4523	22.6002	NaN	NaN	NaN	2	2	2	0.8	0.8	0.8	265.33	0.0044818	2.3416	1	0	1	2	1	2	2	2	2	2	2	2	1	1	0	1	1	0
P34914	P34914	Bifunctional epoxide hydrolase 2;Cytosolic epoxide hydrolase 2;Lipid-phosphate phosphatase	Ephx2	0.965164	-0.0511533	0.892644	3	5	24.2459	NaN	NaN	23.9377	NaN	NaN	24.0217	23.894	23.9658	NaN	NaN	23.9617	25.4267	23.3496	8	8	8	29.8	29.8	29.8	62.515	0	40.759	5	1	0	2	2	1	3	4	3	1	1	4	8	2	1	0	0	0
Q922E4	Q922E4	Ethanolamine-phosphate cytidylyltransferase	Pcyt2	0.965198	-0.0511025	NaN	2	4	22.2695	NaN	NaN	NaN	22.5334	NaN	NaN	22.3199	22.1314	NaN	NaN	22.4396	22.9194	NaN	2	2	2	8.4	8.4	8.4	45.234	0	7.943	2	1	0	0	2	0	1	2	2	0	1	2	2	1	0	0	0	0
Q8R016	Q8R016	Bleomycin hydrolase	Blmh	0.965311	-0.0509343	0.805601	7	7	24.9935	24.8708	24.5936	25.2	25.1669	25.4043	24.6079	24.5189	25.4701	25.0105	24.744	24.5421	25.5401	25.3676	7	7	7	21.8	21.8	21.8	52.511	0	28.212	6	3	6	5	3	4	4	5	4	5	6	3	4	4	1	0	0	0
P0C192;Q8C031;Q99PH1	P0C192	Leucine-rich repeat-containing protein 4B	Lrrc4b	0.9656	-0.0505029	0.858266	7	7	27.0654	26.5653	27.8252	27.5821	26.2078	27.6681	27.4297	27.3882	27.0925	27.573	27.4982	27.6218	26.48	27.0433	15	15	15	26.1	26.1	26.1	76.155	0	211.37	11	9	15	13	5	14	11	14	10	13	11	13	8	11	0	0	1	0
Q8CDN6	Q8CDN6	Thioredoxin-like protein 1	Txnl1	0.965697	-0.0503571	0.88232	7	7	25.1396	24.3416	24.0144	23.9208	25.5699	24.0348	24.2737	23.9581	24.8541	23.9167	24.032	24.5245	25.5949	24.7669	9	9	9	47.8	47.8	47.8	32.237	0	38.965	7	3	2	3	8	2	4	3	8	2	4	7	8	5	1	1	0	0
P15508	P15508	Spectrin beta chain, erythrocytic	Sptb	0.965749	-0.05028	0.943091	3	3	NaN	24.9839	NaN	NaN	26.0673	25.431	NaN	NaN	26.3569	NaN	NaN	NaN	25.8294	24.4467	23	21	21	14.7	13.4	13.4	245.25	0	53.259	0	12	0	0	16	15	1	1	14	1	0	0	19	2	1	0	0	0
Q60854	Q60854	Serpin B6	Serpinb6	0.966031	-0.0498586	0.892945	7	7	28.5306	25.7399	27.8513	27.1839	27.6616	27.9062	27.9509	27.464	27.6816	27.4856	27.5978	28.1535	27.0802	27.7106	16	16	16	52.4	52.4	52.4	42.598	0	162.13	15	5	12	13	10	12	13	13	12	12	12	15	10	13	1	0	0	0
P54923	P54923	[Protein ADP-ribosylarginine] hydrolase	Adprh	0.966553	-0.0490797	0.851268	5	7	24.5782	23.4749	24.7806	24.2101	NaN	NaN	24.5709	24.6886	24.0539	24.6327	24.1705	24.541	24.3097	24.2077	7	7	7	25.7	25.7	25.7	40.068	0	12.36	4	4	7	3	3	4	5	6	4	4	4	4	3	3	0	0	0	0
P97821	P97821	Dipeptidyl peptidase 1;Dipeptidyl peptidase 1 exclusion domain chain;Dipeptidyl peptidase 1 heavy chain;Dipeptidyl peptidase 1 light chain	Ctsc	0.966821	-0.0486793	0.724302	5	6	23.9384	NaN	24.3301	23.9912	NaN	24.5087	24.1775	24.1108	24.2332	24.5071	24.2076	23.9603	NaN	24.4081	5	5	5	17.5	17.5	17.5	52.376	0	6.7095	2	0	3	4	1	3	4	4	3	5	3	4	1	2	0	0	0	0
Q61206	Q61206	Platelet-activating factor acetylhydrolase IB subunit beta	Pafah1b2	0.966951	-0.048485	0.798656	6	6	25.0365	24.4413	24.5445	NaN	25.0379	24.6791	25.2711	24.5921	25.3605	24.4975	25.0157	24.9907	NaN	24.8449	4	4	4	25.3	25.3	25.3	25.581	0	87.052	3	3	3	2	3	3	4	2	2	4	3	3	2	2	1	0	0	0
Q9DCL8	Q9DCL8	Protein phosphatase inhibitor 2	Ppp1r2	0.967224	-0.048078	NaN	2	5	NaN	NaN	NaN	NaN	NaN	22.8012	23.0624	22.9036	22.7067	22.613	NaN	23.062	23.614	NaN	2	2	2	17.5	17.5	17.5	23.119	0.00064977	4.0964	1	1	1	1	0	2	2	2	2	2	1	2	2	1	0	0	0	0
Q91V98	Q91V98	Endosialin	Cd248	0.967312	-0.0479473	0.670648	5	3	23.388	NaN	23.4535	23.2605	NaN	23.6627	23.2415	23.3798	NaN	23.3696	23.5982	NaN	NaN	NaN	3	3	3	4.6	4.6	4.6	81.812	0	6.4336	3	2	3	3	0	3	3	3	1	3	3	2	0	2	0	0	1	0
Q7TMR0	Q7TMR0	Lysosomal Pro-X carboxypeptidase	Prcp	0.967346	-0.0478963	0.721822	5	6	24.0055	NaN	24.3843	23.9874	NaN	24.5613	24.1809	24.3747	24.3593	24.4135	24.1308	24.3418	NaN	24.0106	6	6	6	18.7	18.7	18.7	55.026	0	15.511	3	1	4	4	0	6	4	2	2	3	4	4	2	2	0	0	0	0
Q99LJ1	Q99LJ1	Tissue alpha-L-fucosidase	Fuca1	0.968152	-0.046695	0.830967	6	6	23.2872	23.1407	24.1545	24.1941	NaN	23.9538	23.6924	23.8754	23.2818	23.929	23.8958	24.0199	NaN	23.7011	5	5	5	15.9	15.9	15.9	52.28	0	11.8	4	3	5	4	1	4	4	4	2	4	4	3	1	4	0	0	0	0
Q9ERK4	Q9ERK4	Exportin-2	Cse1l	0.968419	-0.0462967	NaN	2	3	22.4442	NaN	NaN	NaN	22.6535	NaN	NaN	NaN	22.3354	NaN	NaN	22.7203	22.7297	NaN	4	4	4	5.7	5.7	5.7	110.45	0	7.4748	4	1	0	2	2	2	2	2	2	1	1	3	3	1	1	1	0	0
P97290;CON__P50448	P97290	Plasma protease C1 inhibitor	Serping1	0.969729	-0.0443471	0.84619	7	7	30.186	31.2944	31.1279	31.1012	30.404	30.8583	30.9915	31.2835	30.5161	31.1101	31.3429	31.1444	30.2339	30.6429	18	18	18	41.3	41.3	41.3	55.584	0	323.31	16	18	18	18	16	18	17	18	16	17	17	17	15	18	0	0	0	0
Q7TMJ8	Q7TMJ8	Phosphoinositide-3-kinase-interacting protein 1	Pik3ip1	0.969885	-0.0441143	0.890652	7	7	27.6621	27.416	28.3202	28.3091	26.6831	28.4669	28.3522	28.1762	27.6398	28.4688	28.3551	28.175	27.0811	27.6225	7	7	7	34.1	34.1	34.1	28.567	0	59.801	7	6	7	7	5	7	6	7	7	7	6	7	6	7	0	0	1	0
Q9D020	Q9D020	Cytosolic 5-nucleotidase 3A	Nt5c3a	0.97035	-0.0434233	0.899548	6	6	23.7922	22.9462	22.6756	22.6887	24.0418	NaN	22.6339	23.3574	22.8409	NaN	22.6357	23.1643	24.1305	22.9101	5	5	5	23.9	23.9	23.9	37.252	0	17.006	4	1	3	3	3	1	3	5	4	1	3	5	2	2	1	0	0	0
Q9QUR6	Q9QUR6	Prolyl endopeptidase	Prep	0.970399	-0.04335	0.832674	7	7	25.8872	25.2723	25.12	24.9697	26.1296	25.5088	25.3689	25.373	25.7708	25.0326	25.1246	25.7362	25.8506	25.6721	18	18	18	36.3	36.3	36.3	80.751	0	70.238	16	5	11	10	7	9	12	11	11	11	10	15	10	10	1	0	0	0
Q9JKF6	Q9JKF6	Nectin-1	Pvrl1	0.970618	-0.043025	NaN	2	2	23.642	NaN	NaN	23.8391	NaN	NaN	NaN	NaN	NaN	23.9358	NaN	NaN	NaN	23.6313	3	3	3	4.5	4.5	4.5	57.034	0	4.4222	3	1	3	3	0	3	3	3	0	3	2	2	0	3	0	0	1	0
P28798	P28798	Granulins;Acrogranin;Granulin-1;Granulin-2;Granulin-3;Granulin-4;Granulin-5;Granulin-6;Granulin-7	Grn	0.970754	-0.0428229	0.871743	7	7	26.8071	26.4924	27.2268	27.3914	25.9678	27.4087	27.0674	27.0625	26.8517	27.4456	27.3294	26.9212	26.0922	26.9588	8	8	8	21.1	21.1	21.1	63.458	0	83.043	7	5	7	7	6	8	7	7	7	8	7	8	6	8	0	0	0	0
P11983	P11983	T-complex protein 1 subunit alpha	Tcp1	0.970908	-0.0425935	0.907481	4	5	23.4875	NaN	NaN	NaN	23.7493	22.8603	22.7371	NaN	23.6306	NaN	22.8306	22.8688	24.0759	22.8499	4	4	4	10.1	10.1	10.1	60.448	0	13.486	4	2	0	1	3	2	4	1	4	0	2	3	4	2	1	0	0	0
Q64105	Q64105	Sepiapterin reductase	Spr	0.971066	-0.0423586	0.881946	7	7	26.8666	25.9623	25.9274	25.8061	27.2286	26.2823	26.6859	26.0381	26.8406	25.8103	25.9331	26.7794	27.0681	26.5859	10	10	10	47.5	47.5	47.5	27.883	0	136.11	8	8	6	7	9	9	10	8	8	7	10	8	8	8	1	0	0	0
Q9JM14	Q9JM14	5(3)-deoxyribonucleotidase, cytosolic type	Nt5c	0.971173	-0.0422	NaN	1	1	23.4239	NaN	NaN	NaN	NaN	NaN	NaN	NaN	NaN	NaN	NaN	NaN	23.4661	NaN	2	2	2	15.5	15.5	15.5	23.076	0	10.579	2	0	1	0	2	1	1	2	2	2	0	1	2	0	1	0	0	0
Q922Q6;REV__Q922Q6;Q3UHU5	Q922Q6	Alpha/beta hydrolase domain-containing protein 14A	Abhd14a	0.971886	-0.0411405	0.706439	5	4	23.7985	23.8184	24.287	23.7534	NaN	NaN	23.9463	24.0621	NaN	23.9573	23.9189	23.9091	NaN	NaN	4	4	3	19.4	19.4	17	27.839	0	43.492	2	2	2	3	0	2	2	2	1	2	2	3	1	1	1	0	1	0
P62889	P62889	60S ribosomal protein L30	Rpl30	0.97324	-0.0391325	0.906092	4	6	22.8454	NaN	22.0031	NaN	NaN	22.2477	23.1019	22.4014	23.2189	21.9984	22.4146	22.417	NaN	23.0816	3	3	3	40.9	40.9	40.9	12.784	0	15.484	2	0	2	1	1	2	2	2	2	2	2	2	1	3	0	0	0	0
Q9D7F2	Q9D7F2	Ly6/PLAUR domain-containing protein 6B	Lypd6b	0.97434	-0.0375029	0.905925	5	7	25.0153	23.8046	24.4591	24.3332	NaN	NaN	24.3724	24.7999	24.9017	24.8997	24.9643	24.4022	23.525	23.5482	3	3	3	23	23	23	21.762	0	11.206	3	1	3	3	0	1	3	3	2	3	3	3	2	2	0	0	1	0
P62918	P62918	60S ribosomal protein L8	Rpl8	0.974353	-0.037484	0.924051	5	4	NaN	NaN	22.6941	22.6612	23.3897	23.0798	24.3933	22.8659	23.3624	NaN	23.0762	NaN	NaN	23.8199	2	2	2	10.5	10.5	10.5	28.024	0	6.3099	1	0	2	2	2	2	2	2	2	1	2	1	1	2	1	0	0	0
Q9Z1N5;Q8VDW0	Q9Z1N5;Q8VDW0	Spliceosome RNA helicase Ddx39b;ATP-dependent RNA helicase DDX39A	Ddx39b;Ddx39a	0.974639	-0.03706	0.904389	7	7	25.3756	24.5888	24.6103	24.1803	25.8596	23.903	25.2199	24.5299	25.0134	24.2049	24.9781	24.7681	25.2687	25.2337	9	9	9	24.1	24.1	24.1	49.035	0	34.631	8	7	6	7	7	3	7	8	8	7	8	9	6	8	1	1	0	0
P63005	P63005	Platelet-activating factor acetylhydrolase IB subunit alpha	Pafah1b1	0.974696	-0.0369757	0.906136	7	7	24.5644	23.8212	23.662	23.3218	25.0812	24.2037	23.9962	23.9223	24.5885	23.4364	23.6851	23.7656	24.8899	24.6216	7	7	7	24.1	24.1	24.1	46.67	0	17.397	6	3	4	4	5	3	5	4	5	4	5	5	7	5	1	1	1	0
P07214	P07214	SPARC	Sparc	0.975189	-0.0362457	0.903972	7	7	29.2659	29.016	30.3015	29.976	28.6336	29.905	29.9786	29.7313	29.3611	30.0009	30.0827	30.033	28.8	29.3212	14	14	14	48.7	48.7	48.7	34.45	0	176.62	13	11	14	14	11	13	14	13	13	13	14	13	12	13	0	0	0	0
P43274;P43275	P43274	Histone H1.4	Hist1h1e	0.975225	-0.0361933	NaN	2	3	24.2809	23.2268	NaN	NaN	NaN	NaN	NaN	NaN	NaN	23.5866	NaN	NaN	23.7402	24.0433	3	3	2	16.9	16.9	12.8	21.977	0	8.2067	2	2	0	0	1	1	0	0	1	2	1	0	2	2	0	1	0	0
P15626	P15626	Glutathione S-transferase Mu 2	Gstm2	0.975513	-0.0357671	0.87213	7	7	27.648	26.8919	26.9016	27.0318	27.9163	27.305	27.8628	26.933	27.5073	27.0012	27.1568	27.6529	27.8035	27.7531	18	15	12	79.8	64.2	54.6	25.716	0	118.83	10	7	9	8	9	8	10	9	8	9	9	12	9	10	1	0	0	0
Q61207	Q61207	Prosaposin	Psap	0.975633	-0.03559	0.902481	7	7	29.7427	29.0783	30.0729	30.0393	28.6317	30.2701	29.9893	29.8803	29.6784	30.0832	30.0088	29.9695	28.7788	29.6744	24	24	24	51.2	51.2	51.2	61.422	0	162.04	22	18	22	23	19	21	21	21	19	23	23	22	20	20	0	0	0	0
Q61330	Q61330	Contactin-2	Cntn2	0.975676	-0.0355257	0.892277	7	7	28.5824	27.9545	29.0015	28.9633	27.8884	29.204	28.8719	28.991	28.5157	29.081	28.7559	28.982	27.8282	28.561	29	29	29	38.8	38.8	38.8	113.22	0	216.41	26	19	26	26	16	24	28	26	24	27	26	29	17	22	0	0	1	0
P19157;P46425	P19157;P46425	Glutathione S-transferase P 1;Glutathione S-transferase P 2	Gstp1;Gstp2	0.97582	-0.0353129	0.879625	7	7	28.9876	27.9636	28.2257	27.8984	29.1895	28.1123	28.6949	28.2464	28.7653	28.0636	28.2035	28.6864	28.852	28.502	11	11	11	66.2	66.2	66.2	23.609	0	323.31	11	8	10	9	9	6	11	10	9	9	9	11	9	8	1	1	0	1
Q9DBE0	Q9DBE0	Cysteine sulfinic acid decarboxylase	Csad	0.97603	-0.0350025	0.920474	4	4	23.7291	NaN	22.5042	NaN	NaN	22.8888	23.3265	NaN	23.2548	NaN	NaN	22.6264	23.0938	23.6135	3	3	3	8.5	8.5	8.5	55.144	0	16.03	3	1	2	1	1	3	3	1	2	1	1	2	2	3	0	0	0	0
Q9JHR7	Q9JHR7	Insulin-degrading enzyme	Ide	0.976576	-0.034196	0.879426	4	5	23.1015	NaN	NaN	NaN	23.2076	22.7776	23.0444	NaN	23.0446	22.6598	NaN	22.8468	23.8008	22.9829	4	4	4	4.8	4.8	4.8	117.77	0	9.8593	2	1	0	1	4	2	2	1	3	3	1	2	3	3	1	0	1	0
Q7TQI3	Q7TQI3	Ubiquitin thioesterase OTUB1	Otub1	0.976768	-0.0339114	0.829587	7	7	26.2814	25.5472	25.5095	25.4891	26.0863	25.6754	25.8379	25.5674	26.1232	25.4148	25.6337	25.9721	25.9713	25.9815	8	8	8	37.6	37.6	37.6	31.27	0	27.423	8	5	6	7	8	6	8	8	8	6	7	7	6	8	1	0	0	0
Q9JII6	Q9JII6	Alcohol dehydrogenase [NADP(+)]	Akr1a1	0.977336	-0.0330729	0.875039	7	7	26.9604	25.9511	26.1833	25.8966	27.0319	26.1763	26.6492	26.2646	26.8369	26.1407	26.2339	26.3716	26.4641	26.7686	15	15	15	50.2	50.2	50.2	36.586	0	186.27	15	7	11	9	12	10	13	13	12	10	15	15	12	11	0	0	0	0
Q03137;Q60629	Q03137	Ephrin type-A receptor 4	Epha4	0.977459	-0.0328914	0.92007	7	7	27.7938	27.1612	27.8724	27.8504	26.4142	28.2701	27.6835	27.7824	27.8881	28.4586	27.7993	27.5759	26.5796	27.1918	14	14	14	22.2	22.2	22.2	109.81	0	221.23	14	10	14	13	9	13	13	13	11	14	14	14	10	11	0	0	1	0
P47212	P47212	Galanin peptides;Galanin;Galanin message-associated peptide	Gal	0.977594	-0.032692	0.916294	5	5	23.3099	23.953	24.7764	24.5771	NaN	NaN	24.4397	24.1831	23.7289	24.3266	24.5037	24.4772	NaN	NaN	3	3	3	29.8	29.8	29.8	13.47	0	16.477	2	2	3	3	0	1	3	3	2	2	2	2	1	1	0	0	0	0
O35350	O35350	Calpain-1 catalytic subunit	Capn1	0.977945	-0.032175	NaN	1	2	NaN	NaN	NaN	NaN	22.9617	NaN	NaN	NaN	22.8485	NaN	NaN	NaN	23.1392	NaN	3	3	3	5	5	5	82.105	0	5.5672	0	1	0	1	3	0	0	1	3	0	0	1	3	1	1	0	1	0
Q64387	Q64387	Prepronociceptin;Neuropeptide 1;Nociceptin;Neuropeptide 2	Pnoc	0.978346	-0.0315829	0.926521	7	7	26.9925	26.2233	27.44	27.1636	25.3972	27.2817	27.3118	27.0028	26.875	27.3859	27.2148	27.0878	26.0649	26.4	6	6	6	44.9	44.9	44.9	20.884	0	155.19	6	5	6	6	3	5	6	6	6	5	6	5	3	5	0	0	0	0
Q8BKV0	Q8BKV0	Testican-3	Spock3	0.978347	-0.0315814	0.914639	7	7	24.7077	24.7451	25.9857	25.3515	24.4593	25.7022	25.8659	25.4273	25.1033	25.6752	25.5269	25.8042	24.5678	24.9337	7	6	6	22.2	20	20	49.097	0	17.388	5	3	6	5	3	5	4	4	4	4	4	5	3	2	0	0	0	0
P62827;Q61820	P62827	GTP-binding nuclear protein Ran	Ran	0.979292	-0.0301886	0.935953	7	7	27.4443	27.4835	26.6179	26.7044	28.5949	26.8688	26.9653	26.9509	27.8991	26.3175	26.8417	27.2292	28.3971	27.2549	9	9	9	41.7	41.7	41.7	24.423	0	83.799	6	8	7	7	7	5	7	7	6	7	7	6	7	8	1	1	0	0
P84078;P61205;Q8BSL7	P84078;P61205;Q8BSL7	ADP-ribosylation factor 1;ADP-ribosylation factor 3;ADP-ribosylation factor 2	Arf1;Arf3;Arf2	0.979316	-0.0301536	0.82722	6	7	24.1939	24.4086	24.3795	24.1948	24.2342	NaN	24.8968	24.2956	24.6874	24.09	24.6228	24.4224	24.4892	24.2961	7	7	4	52.5	52.5	29.8	20.697	0	112.61	4	4	4	3	3	1	3	4	4	4	4	4	3	3	1	0	1	0
Q8VHY0	Q8VHY0	Chondroitin sulfate proteoglycan 4	Cspg4	0.979942	-0.029231	0.828781	5	4	22.8627	NaN	23.2487	23.0416	NaN	22.9177	22.8457	22.7855	NaN	23.2452	23.1266	22.8927	NaN	NaN	4	4	4	2.7	2.7	2.7	252.31	0	7.6758	3	0	3	3	0	2	3	3	1	2	3	3	1	0	0	0	1	0
Q9DC69	Q9DC69	NADH dehydrogenase [ubiquinone] 1 alpha subcomplex subunit 9, mitochondrial	Ndufa9	0.980561	-0.02832	NaN	2	4	22.1131	NaN	NaN	NaN	22.5091	NaN	NaN	21.7706	NaN	NaN	21.4104	NaN	23.9538	22.2227	3	3	3	9.3	9.3	9.3	42.525	0	9.2961	3	2	0	0	2	0	0	2	1	0	2	1	3	2	0	0	0	1
Q06890	Q06890	Clusterin;Clusterin beta chain;Clusterin alpha chain	Clu	0.983064	-0.0246429	0.941074	7	7	33.5128	33.5485	34.3219	34.2054	32.5029	33.8778	34.335	34.3267	33.6402	34.3244	33.8105	34.2088	32.8031	33.3629	26	26	26	45.5	45.5	45.5	51.655	0	323.31	26	26	26	26	21	26	26	26	25	25	26	26	25	24	1	1	1	1
Q6PHS9	Q6PHS9	Voltage-dependent calcium channel subunit alpha-2/delta-2;Voltage-dependent calcium channel subunit alpha-2-2;Voltage-dependent calcium channel subunit delta-2	Cacna2d2	0.98329	-0.0243114	0.929399	7	7	25.209	25.2536	25.7277	25.815	24.2936	25.8379	25.6322	25.8044	25.4012	25.9317	25.5019	25.6332	24.6461	25.0207	14	12	12	14.4	13.8	13.8	130.38	0	27.01	11	5	10	10	4	10	10	11	9	10	7	10	6	6	0	0	1	0
Q8QZS1	Q8QZS1	3-hydroxyisobutyryl-CoA hydrolase, mitochondrial	Hibch	0.983495	-0.0240105	0.971629	4	5	23.4487	23.0885	NaN	NaN	24.916	NaN	23.2147	23.1312	22.6399	NaN	NaN	23.6614	25.5469	23.4754	10	10	10	37.1	37.1	37.1	43.037	0	20.591	7	2	2	2	7	1	2	4	2	0	2	4	9	3	0	0	0	1
Q9CR16	Q9CR16	Peptidyl-prolyl cis-trans isomerase D	Ppid	0.983624	-0.0238207	0.928647	6	7	24.4204	23.0263	23.5642	23.2086	23.9121	NaN	23.6194	23.4283	23.4525	23.237	23.2908	24.1666	24.2973	23.6705	6	6	6	19.7	19.7	19.7	40.742	0	9.3196	4	3	3	2	3	1	4	3	3	3	3	5	4	2	1	1	0	0
O70318	O70318	Band 4.1-like protein 2	Epb41l2	0.983979	-0.0233	0.894968	6	6	23.7021	24.3535	23.5165	23.477	23.9795	NaN	24.2132	23.7712	23.7388	23.8618	24.0719	23.7225	NaN	24.2153	7	7	7	9.9	9.9	9.9	109.94	0	7.9791	6	4	5	6	5	2	7	6	5	6	4	6	2	4	1	0	1	0
Q60930	Q60930	Voltage-dependent anion-selective channel protein 2	Vdac2	0.984262	-0.022885	0.97189	3	6	24.1901	NaN	NaN	22.4701	23.6901	NaN	NaN	22.8152	23.6521	NaN	22.9633	22.6595	24.7287	24.019	4	4	4	16.9	16.9	16.9	31.732	0	15.971	3	1	1	2	3	0	0	4	3	1	2	3	2	4	0	0	1	1
Q8VI51	Q8VI51	VPS10 domain-containing receptor SorCS3	Sorcs3	0.985053	-0.0217271	0.940409	7	7	28.3639	27.9671	29.5566	29.1762	28.0888	29.1142	29.2331	29.2251	28.8184	29.1202	28.6547	29.2308	28.2678	28.3349	7	7	7	6.3	6.3	6.3	135.98	0	24.095	6	5	6	6	2	6	6	6	4	7	3	6	2	6	0	0	1	0
Q9CU62	Q9CU62	Structural maintenance of chromosomes protein 1A	Smc1a	0.985466	-0.021122	0.930166	6	5	24.6311	NaN	24.8628	24.0581	23.9207	25.2438	24.9413	24.6854	NaN	24.8702	24.7705	24.3864	NaN	24.4413	2	2	2	1.9	1.9	1.9	143.23	0.001221	3.2055	2	1	2	2	2	2	2	2	1	2	2	2	1	2	0	1	0	0
P14685	P14685	26S proteasome non-ATPase regulatory subunit 3	Psmd3	0.98624	-0.01999	NaN	2	4	NaN	NaN	NaN	NaN	23.0425	NaN	22.9105	NaN	23.1591	NaN	NaN	22.7575	23.1571	22.9123	7	7	7	14.7	14.7	14.7	60.718	0	17.054	4	1	0	1	3	0	4	2	5	0	0	3	3	3	0	0	0	0
Q08879;CON__ENSEMBL:ENSBTAP00000016046	Q08879	Fibulin-1	Fbln1	0.986245	-0.0199814	0.955064	7	7	29.6453	29.361	30.3801	30.1539	28.4726	30.169	30.0392	30.0461	29.4506	30.222	30.4428	30.1623	28.6104	29.4266	30	30	30	49.1	49.1	49.1	78.032	0	323.31	26	22	25	25	16	25	24	27	24	28	27	28	20	23	0	0	0	0
A2AVA0	A2AVA0	Sushi, von Willebrand factor type A, EGF and pentraxin domain-containing protein 1	Svep1	0.987397	-0.0182983	0.9458	6	6	23.5627	23.4435	24.1911	23.7872	NaN	23.8156	24.3841	24.1995	23.3019	24.6008	24.1143	23.8185	NaN	23.259	9	9	9	2.9	2.9	2.9	387.45	0	12.033	6	2	7	6	1	5	7	5	5	6	6	7	1	3	1	0	1	0
Q91YR9	Q91YR9	Prostaglandin reductase 1	Ptgr1	0.987876	-0.0175983	0.889423	3	6	22.8773	NaN	22.9564	NaN	NaN	NaN	23.1925	22.7552	22.9396	23.0098	23.2239	23.2249	NaN	23.0044	4	4	4	17.9	17.9	17.9	35.56	0	12.298	4	0	2	0	0	1	3	2	2	3	3	2	1	2	1	0	0	0
Q9EQU5	Q9EQU5	Protein SET	Set	0.988697	-0.0164	NaN	2	2	23.805	NaN	NaN	NaN	NaN	NaN	23.7202	NaN	NaN	NaN	NaN	23.7375	NaN	23.8205	2	2	2	14.5	14.5	14.5	33.377	0	6.3692	2	0	1	0	1	1	2	1	1	1	1	2	1	2	1	1	0	0
O70435	O70435	Proteasome subunit alpha type-3	Psma3	0.988751	-0.016321	NaN	2	5	23.169	NaN	NaN	NaN	NaN	NaN	23.5603	NaN	24.2574	22.6732	22.9741	22.576	24.4243	NaN	4	4	4	20	20	20	28.405	0	10.912	2	0	1	1	3	2	2	1	4	2	2	2	4	1	1	1	0	0
P62838;P61079;Q6ZWY6;P61080	P62838;P61079	Ubiquitin-conjugating enzyme E2 D2;Ubiquitin-conjugating enzyme E2 D3	Ube2d2;Ube2d3	0.98878	-0.0162786	0.946317	7	7	24.8683	24.4945	24.5315	24.3624	25.0739	24.4779	24.1541	24.6742	24.7914	23.6287	24.4271	24.7668	25.4141	24.3744	3	3	3	36.1	36.1	36.1	16.735	0	47.94	3	3	2	2	3	2	2	3	2	2	2	3	3	3	0	0	1	0
Q8VBW6	Q8VBW6	NEDD8-activating enzyme E1 regulatory subunit	Nae1	0.989345	-0.0154542	0.960388	3	4	22.6669	NaN	NaN	NaN	22.7555	NaN	22.2573	22.2323	NaN	NaN	NaN	22.3647	23.3247	22.3796	3	3	3	7.7	7.7	7.7	60.273	0	5.9365	3	0	0	0	2	0	2	2	1	0	1	3	2	2	0	0	1	0
Q60590;Q63805	Q60590	Alpha-1-acid glycoprotein 1	Orm1	0.990316	-0.0140386	0.960457	7	7	29.6888	30.3588	29.7309	30.0417	29.2166	29.4139	29.5542	29.4426	29.5605	30.452	30.6584	29.139	29.0468	29.8038	13	13	10	36.7	36.7	23.2	23.895	0	257.24	10	10	8	9	9	8	9	9	9	9	9	8	9	10	0	0	0	0
Q61171	Q61171	Peroxiredoxin-2	Prdx2	0.99079	-0.0133486	0.981713	7	7	29.5127	30.6854	28.8809	29.7399	31.8556	30.032	29.1344	29.7985	31.346	28.707	29.4256	29.2071	31.7017	29.7483	11	11	11	66.2	66.2	66.2	21.778	0	323.31	10	9	9	9	11	9	9	10	10	9	10	10	11	9	1	0	0	0
Q04519	Q04519	Sphingomyelin phosphodiesterase	Smpd1	0.991668	-0.012071	0.954112	6	7	23.6123	NaN	23.8678	23.8787	23.3051	24.1259	24.1851	24.2113	23.6064	24.207	23.5417	24.3562	23.2936	23.6724	5	5	5	8.8	8.8	8.8	69.926	0	11.34	5	1	5	5	2	4	5	4	4	5	5	5	4	3	0	0	0	0
Q61292;P02469	Q61292	Laminin subunit beta-2	Lamb2	0.991737	-0.01197	0.973619	7	7	27.2622	26.3985	27.7151	27.6555	25.9047	28.0643	27.6701	27.3916	27.0539	27.6224	27.8178	27.418	26.287	27.1636	43	43	43	33.6	33.6	33.6	196.58	0	236.24	26	18	35	33	12	30	35	29	29	35	30	31	18	28	0	0	0	0
Q99020	Q99020	Heterogeneous nuclear ribonucleoprotein A/B	Hnrnpab	0.99184	-0.01182	0.965143	3	3	23.6094	NaN	NaN	NaN	NaN	23.2285	23.7969	NaN	23.2214	NaN	NaN	23.5657	23.8833	NaN	4	4	4	17.2	17.2	17.2	30.831	0	6.8037	3	1	2	2	2	3	3	2	3	2	1	4	3	2	1	1	0	0
P04247	P04247	Myoglobin	Mb	0.992809	-0.0104114	0.984539	7	7	34.327	32.1732	33.1768	32.5335	34.7327	31.6644	32.4775	32.9564	33.0578	31.9922	32.0202	33.7827	34.0765	33.272	22	22	22	95.5	95.5	95.5	17.069	0	323.31	19	19	18	19	19	17	17	19	21	17	17	21	22	18	0	0	0	0
Q62313;Q62314	Q62313;Q62314	Trans-Golgi network integral membrane protein 1;Trans-Golgi network integral membrane protein 2	Tgoln1;Tgoln2	0.993127	-0.00995	NaN	2	4	22.9953	NaN	NaN	NaN	NaN	NaN	22.4216	22.6288	22.9865	NaN	NaN	22.6949	NaN	22.5634	2	2	2	7.6	7.6	7.6	37.848	0.0023392	2.7557	2	0	1	2	0	1	2	2	2	1	2	2	1	2	0	0	1	0
Q9CPY7	Q9CPY7	Cytosol aminopeptidase	Lap3	0.993215	-0.00982167	0.957224	6	6	24.8409	24.037	23.9107	NaN	24.5482	24.5934	24.3281	NaN	24.6173	24.1114	24.1698	24.2124	24.491	24.7152	9	9	9	21.4	21.4	21.4	56.141	0	14.17	8	4	4	4	7	6	6	5	5	4	4	7	6	6	1	0	0	0
Q9CZX8	Q9CZX8	40S ribosomal protein S19	Rps19	0.993299	-0.0097	0.973753	4	4	23.2877	NaN	NaN	22.1209	22.9373	NaN	23.028	NaN	22.849	NaN	22.6834	22.6935	23.1869	NaN	2	2	2	12.4	12.4	12.4	16.085	0.0023242	2.6889	2	1	1	2	2	1	2	1	2	1	2	2	2	1	0	0	0	0
Q61865	Q61865	Melanoma-derived growth regulatory protein	Mia	0.993371	-0.00959533	0.957559	5	6	24.0966	NaN	24.8493	24.7441	NaN	24.7882	24.4893	24.8263	NaN	24.3638	24.378	24.966	24.6887	24.3957	3	3	3	19.2	19.2	19.2	14.593	0	5.4838	3	1	3	3	0	3	3	3	2	3	3	3	2	3	0	0	0	0
P14602	P14602	Heat shock protein beta-1	Hspb1	0.993446	-0.00948714	0.975404	7	7	28.1372	26.6759	26.5848	27.0399	27.302	27.583	28.0061	26.8615	27.9858	26.5734	27.1097	27.6755	27.4536	27.7358	12	12	12	72.7	72.7	72.7	23.014	0	118.69	10	8	8	8	7	9	9	8	11	10	10	11	10	11	1	1	0	0
P30416	P30416	Peptidyl-prolyl cis-trans isomerase FKBP4;Peptidyl-prolyl cis-trans isomerase FKBP4, N-terminally processed	Fkbp4	0.993569	-0.0093075	NaN	2	4	22.9671	NaN	NaN	NaN	NaN	NaN	22.9074	NaN	22.9165	NaN	22.6856	22.7949	23.3892	NaN	4	4	4	10.3	10.3	10.3	51.572	0	7.8916	4	1	2	1	2	2	4	2	2	1	2	3	3	0	1	1	0	1
Q9JI75	Q9JI75	Ribosyldihydronicotinamide dehydrogenase [quinone]	Nqo2	0.993893	-0.00883714	0.979507	7	7	25.4211	24.8533	24.4933	23.9918	25.6046	24.4114	24.7785	24.1458	25.1561	24.2529	23.9359	25.3876	25.7106	25.0269	10	10	10	53.7	53.7	53.7	26.248	0	39.537	8	4	5	4	7	4	4	5	5	6	2	5	4	4	1	0	0	0
Q8R242	Q8R242	Di-N-acetylchitobiase	Ctbs	0.993898	-0.00883033	0.94967	6	5	25.0998	25.3872	25.785	25.5116	NaN	25.7248	25.3324	25.6309	NaN	25.4702	25.4476	25.6788	NaN	25.184	5	5	5	20.2	20.2	20.2	41.295	0	33.924	4	3	5	3	1	5	5	4	1	5	2	4	1	4	0	0	0	0
P99024	P99024	Tubulin beta-5 chain	Tubb5	0.994573	-0.00785143	0.974418	7	7	27.3177	25.9025	27.0137	26.4762	26.3847	26.6094	27.5128	26.9637	26.7221	26.8753	26.7308	27.0403	26.1927	26.747	23	5	4	69.1	19.4	16	49.67	0	173.56	4	4	4	4	4	4	4	4	4	4	4	4	4	3	1	0	0	0
O55023	O55023	Inositol monophosphatase 1	Impa1	0.995056	-0.00715	0.982848	7	7	26.1081	24.7189	25.4167	24.3062	26.3934	25.3396	25.0741	24.8244	25.8649	24.8013	25.1005	25.3991	25.8143	25.6027	9	9	9	34.7	34.7	34.7	30.436	0	28.59	8	4	6	5	7	4	9	7	8	5	8	8	6	7	1	0	0	0
Q9CQ60	Q9CQ60	6-phosphogluconolactonase	Pgls	0.996114	-0.00561714	0.980438	7	7	26.6285	26.0599	26.2114	25.8491	27.3072	26.2544	26.374	26.3897	26.6647	25.7548	26.4312	26.3101	26.8973	26.2761	12	12	12	69.6	69.6	69.6	27.254	0	149.07	10	8	6	8	10	8	10	9	11	7	9	9	10	10	1	0	0	0
Q9JKR6	Q9JKR6	Hypoxia up-regulated protein 1	Hyou1	0.996545	-0.00499333	NaN	1	3	22.0515	NaN	NaN	NaN	NaN	NaN	NaN	NaN	21.9898	NaN	22.0298	22.1498	NaN	NaN	2	2	2	3.4	3.4	3.4	111.18	0.0023909	2.959	2	0	1	1	1	0	0	1	2	1	2	2	1	1	0	0	0	0
Q9QXV0	Q9QXV0	ProSAAS;KEP;Big SAAS;Little SAAS;Big PEN-LEN;PEN;PEN-20;PEN-19;Little LEN;Big LEN	Pcsk1n	0.996833	-0.00457571	0.990667	7	7	31.3973	31.3451	32.5087	32.3188	30.3876	32.0111	32.5482	32.1757	32.0664	32.3462	32.137	32.0498	30.7138	31.06	13	13	13	64.3	64.3	64.3	27.27	0	323.31	11	12	12	12	10	13	13	13	12	11	12	13	11	11	0	0	0	0
Q60692	Q60692	Proteasome subunit beta type-6	Psmb6	0.996862	-0.004535	0.989244	4	6	23.69	23.8067	NaN	23.3645	24.6573	NaN	NaN	23.416	24.2041	NaN	23.5529	23.6576	24.4237	24.0507	5	5	5	34.5	34.5	34.5	25.378	0	13.679	4	3	1	3	4	2	2	3	4	2	3	3	4	4	1	1	0	0
Q80TS3	Q80TS3	Latrophilin-3	Lphn3	0.997079	-0.00422	NaN	1	2	23.2874	NaN	NaN	NaN	NaN	NaN	NaN	NaN	22.8489	NaN	NaN	23.7344	NaN	NaN	5	5	5	4.3	4.3	4.3	171.08	0	12.091	4	2	2	1	1	4	3	1	3	0	1	3	0	2	0	0	1	0
Q7TNG5	Q7TNG5	Echinoderm microtubule-associated protein-like 2	Eml2	0.997564	-0.00351857	0.98897	7	7	25.5836	24.6082	24.2153	24.3506	25.0755	25.0648	25.7631	24.757	25.426	24.6182	25.152	24.8075	24.8549	25.0701	10	10	10	25.7	25.7	25.7	70.733	0	109.64	8	2	3	4	4	6	7	5	4	4	7	6	5	7	1	0	0	0
O88544	O88544	COP9 signalosome complex subunit 4	Cops4	0.998134	-0.002695	NaN	1	2	NaN	NaN	NaN	NaN	22.9391	NaN	NaN	NaN	NaN	NaN	NaN	22.8442	23.0394	NaN	3	3	3	11.3	11.3	11.3	46.284	0	6.4252	3	1	0	1	2	0	2	0	1	0	1	3	3	0	1	1	0	0
Q61200;Q61199	Q61200;Q61199	Neurexophilin-1;Neurexophilin-2	Nxph1;Nxph2	0.998315	-0.00243333	0.991447	6	6	24.4807	23.9198	25.0525	24.9283	NaN	25.0523	24.9269	24.8766	24.3884	25.1182	24.7032	24.9196	NaN	24.3691	2	2	2	5.5	5.5	5.5	31.048	0.0023188	2.6549	2	2	2	2	1	2	2	2	2	2	2	2	1	2	0	0	0	0
Q10470	Q10470	Beta-1,4-mannosyl-glycoprotein 4-beta-N-acetylglucosaminyltransferase	Mgat3	0.998449	-0.00224	NaN	3	1	NaN	NaN	22.214	22.2255	NaN	22.5169	NaN	NaN	NaN	NaN	NaN	22.321	NaN	NaN	2	2	2	4.1	4.1	4.1	62.002	0.0045172	2.3951	1	0	2	2	1	2	1	1	1	1	1	2	0	0	0	0	1	0
O88569	O88569	Heterogeneous nuclear ribonucleoproteins A2/B1	Hnrnpa2b1	0.998798	-0.00173571	0.994374	7	7	26.7137	25.6509	26.3148	25.5968	26.2181	25.8023	27.0965	26.0379	25.8565	25.8273	26.4615	26.2923	26.4976	26.4324	15	15	15	38.2	38.2	38.2	37.402	0	120.35	13	8	10	10	9	7	12	9	7	10	9	11	9	14	1	1	0	0
Q61581	Q61581	Insulin-like growth factor-binding protein 7	Igfbp7	0.99905	-0.00137143	0.996229	7	7	26.452	26.6239	27.4533	27.2854	25.9018	27.2354	27.4572	27.0475	26.4833	27.1524	27.4521	27.3937	26.3653	26.5245	10	10	10	48.4	48.4	48.4	28.969	0	41.048	9	5	8	8	7	10	8	8	9	8	8	8	8	10	0	0	0	0
Q9QUM9	Q9QUM9	Proteasome subunit alpha type-6	Psma6	0.999403	-0.000861429	0.997468	7	7	25.2093	25.1438	24.3621	24.7469	25.8434	24.9294	24.8128	24.6117	25.745	24.4557	24.799	24.6792	25.7313	25.032	6	6	6	28	28	28	27.372	0	53.55	5	4	5	5	6	4	5	4	5	5	4	5	4	6	1	1	0	0
P10493	P10493	Nidogen-1	Nid1	0.999781	-0.000315714	0.999209	7	7	26.6234	26.3776	27.6046	27.2494	25.7988	27.3291	27.1846	27.1109	26.6232	27.1782	27.6315	27.0422	26.0193	26.5646	25	25	25	32	32	32	136.54	0	82.746	19	13	22	19	10	20	22	21	14	21	19	18	9	16	0	0	0	0
Q9CWK8	Q9CWK8	Sorting nexin-2	Snx2	0.99992	-0.000116	0.999201	5	5	23.7271	23.5482	NaN	23.4245	23.9039	NaN	23.924	23.6337	23.63	NaN	NaN	23.7336	23.6289	23.902	8	8	8	21	21	21	58.47	0	11.682	5	2	2	4	2	1	7	5	6	3	3	7	2	5	0	0	1	0
P26043	P26043	Radixin	Rdx	1.00067	0.00097	0.997704	3	5	23.9896	NaN	NaN	NaN	23.9781	NaN	23.454	23.6179	23.4934	NaN	NaN	23.6836	24.868	23.3685	16	7	7	28.3	14.1	14.1	68.542	0	51.175	6	0	2	0	4	1	4	4	4	2	3	7	5	4	1	0	1	0
Q8VHC3	Q8VHC3	Selenoprotein M	Selm	1.00089	0.00128333	0.995441	6	6	23.8514	23.3255	24.4344	24.4383	NaN	24.396	24.637	24.1367	24.2667	24.3472	24.2494	24.252	23.8229	NaN	2	2	2	19.3	19.3	19.3	16.377	0	18.688	2	2	2	2	1	2	2	2	2	2	2	2	2	1	1	0	0	0
Q8CHT0	Q8CHT0	Delta-1-pyrroline-5-carboxylate dehydrogenase, mitochondrial	Aldh4a1	1.00101	0.0014575	NaN	2	4	23.602	NaN	NaN	NaN	24.9193	NaN	NaN	23.7781	NaN	NaN	NaN	23.466	25.4586	24.334	7	7	7	18.5	18.5	18.5	61.84	0	34.696	3	1	2	2	3	2	1	4	1	2	1	5	7	5	0	0	0	1
Q62188	Q62188	Dihydropyrimidinase-related protein 3	Dpysl3	1.00141	0.00202714	0.996355	7	7	25.8878	23.4747	24.682	24.3633	25.1659	24.4625	25.3477	24.7102	25.0859	24.057	24.566	25.9736	23.492	25.4849	12	11	10	30.7	29.3	28.1	61.936	0	62.802	9	3	9	6	5	5	10	7	9	6	8	8	4	5	1	0	0	0
P47753	P47753	F-actin-capping protein subunit alpha-1	Capza1	1.00158	0.00227633	0.987387	5	6	23.2007	NaN	22.682	22.9714	23.2771	NaN	23.2381	NaN	23.4013	22.9447	23.2574	22.9255	22.9687	22.9319	4	3	3	22	18.5	18.5	32.939	0	10.707	2	1	2	3	2	0	3	2	2	2	3	3	2	3	1	0	0	0
Q9CPT4	Q9CPT4	Myeloid-derived growth factor	Mydgf	1.00188	0.00271	0.985164	6	6	25.3091	NaN	25.299	25.5912	25.0576	25.8311	25.7813	25.4919	25.2964	25.3566	25.4719	25.7641	25.4721	NaN	4	4	4	24.1	24.1	24.1	17.982	0	10.691	3	2	4	3	2	3	3	3	2	2	2	2	2	1	0	0	0	0
O54782	O54782	Epididymis-specific alpha-mannosidase	Man2b2	1.00214	0.00308286	0.99082	7	7	25.4243	25.0609	26.0312	25.7847	24.3767	26.0011	25.7693	25.577	25.4497	25.8295	25.7773	25.7166	24.8816	25.1949	10	10	10	14.7	14.7	14.7	115.61	0	28.718	8	4	10	9	3	8	8	10	6	9	7	9	5	6	0	0	0	0
Q04857	Q04857	Collagen alpha-1(VI) chain	Col6a1	1.00247	0.00355667	0.987591	6	7	24.4996	24.1108	24.9987	24.4337	NaN	24.7746	25.0912	24.9678	24.343	24.9416	25.0357	25.0085	24.1881	24.0505	8	8	8	12.6	12.6	12.6	108.49	0	22.214	7	2	6	8	2	6	8	8	4	7	7	7	4	3	0	0	0	0
Q9CWJ9	Q9CWJ9	Bifunctional purine biosynthesis protein PURH;Phosphoribosylaminoimidazolecarboxamide formyltransferase;IMP cyclohydrolase	Atic	1.00274	0.00395286	0.991536	7	7	26.7067	26.55	25.7698	25.8005	27.7897	26.3564	26.26	26.146	27.1162	25.5599	25.8692	26.3776	27.4921	26.6444	23	23	23	60.1	60.1	60.1	64.217	0	213.01	17	13	10	13	18	13	20	17	19	10	14	18	16	17	0	0	0	0
P26638	P26638	Serine--tRNA ligase, cytoplasmic	Sars	1.00283	0.0040775	0.976099	4	4	23.2835	22.7556	NaN	NaN	23.0362	NaN	23.0879	NaN	23.0407	NaN	NaN	22.8486	23.1874	23.0703	4	4	4	11.1	11.1	11.1	58.388	0	8.022	3	2	0	0	3	0	3	1	3	1	0	2	3	3	1	0	0	0
P17047	P17047	Lysosome-associated membrane glycoprotein 2	Lamp2	1.00294	0.00423	NaN	2	2	NaN	NaN	24.2066	NaN	NaN	NaN	24.0368	NaN	24.0559	24.1791	NaN	NaN	NaN	NaN	3	3	3	6.7	6.7	6.7	45.681	0	6.7427	2	2	2	3	1	3	3	2	3	3	2	3	0	2	0	0	1	0
Q9WUC3	Q9WUC3	Lymphocyte antigen 6H	Ly6h	1.00346	0.00498714	0.991162	7	7	27.1852	27.9902	28.7912	28.9074	26.365	28.4406	28.3808	28.4271	28.161	28.6338	28.5265	28.2685	27.2008	26.8078	5	5	5	35.3	35.3	35.3	14.669	0	46.767	3	3	4	4	3	4	4	5	5	5	4	4	3	3	0	0	1	0
P12399;P12400	P12399	Protein CTLA-2-alpha	Ctla2a	1.0036	0.00518286	0.991956	7	7	25.6723	23.6268	26.2318	25.2501	23.2614	25.3812	25.6383	25.0521	24.7015	25.3567	26.3728	24.9346	24.2983	24.3097	6	6	6	47.4	47.4	47.4	15.883	0	30.846	6	4	5	4	2	6	5	5	4	4	6	5	4	3	0	0	0	0
Q91XQ5	Q91XQ5	Carbohydrate sulfotransferase 15	Chst15	1.00371	0.00534967	0.981556	5	6	23.8475	NaN	24.7553	24.5081	NaN	24.5987	24.4687	24.7889	24.0762	24.742	24.5705	24.6041	23.8002	NaN	7	7	7	13.9	13.9	13.9	64.986	0	16.142	5	0	6	5	1	5	4	5	3	6	7	6	2	1	0	0	1	0
Q6PCX7	Q6PCX7	Repulsive guidance molecule A	Rgma	1.00399	0.00574286	0.982687	7	7	26.0326	25.5776	26.5207	26.8883	25.4632	26.8327	26.5717	26.5482	26.0285	26.8624	26.3185	26.0564	26.2333	25.7992	11	11	11	37.4	37.4	37.4	49.675	0	73.744	10	5	10	11	7	10	11	10	10	10	10	10	4	7	0	0	1	0
Q61592;P39655	Q61592	Growth arrest-specific protein 6	Gas6	1.00407	0.00586429	0.98671	7	7	26.805	26.5629	27.5007	27.1506	25.0786	27.1517	27.3247	26.9294	26.2329	27.1983	26.8381	27.2409	26.3794	26.7141	18	18	18	37.2	37.2	37.2	74.609	0	146.59	11	6	16	10	4	11	13	13	10	15	14	15	12	10	0	0	0	0
Q9WUA3	Q9WUA3	ATP-dependent 6-phosphofructokinase, platelet type	Pfkp	1.00443	0.00638	NaN	2	2	23.0522	NaN	NaN	NaN	NaN	NaN	22.6072	NaN	23.248	NaN	NaN	22.3987	NaN	NaN	6	4	4	9.1	6.8	6.8	85.454	0	4.8125	3	1	1	1	2	1	3	1	3	1	3	3	2	1	1	0	0	0
P21956	P21956	Lactadherin	Mfge8	1.00506	0.00728714	0.977835	7	7	25.7358	24.8523	25.9469	25.6838	24.6558	26.1977	25.6105	25.8111	25.3866	25.7923	25.5818	25.4431	24.778	25.8388	13	13	13	40.2	40.2	40.2	51.24	0	29.297	10	6	8	7	5	11	9	9	10	11	10	7	8	10	0	0	1	0
Q61112	Q61112	45 kDa calcium-binding protein	Sdf4	1.00564	0.00810714	0.98123	7	7	25.6595	25.6546	26.934	27.0471	25.066	26.5992	26.942	26.5398	26.0081	26.3408	26.6026	26.7303	25.7246	25.8995	8	8	8	28.5	28.5	28.5	42.064	0	43.283	8	6	7	8	3	7	8	8	8	8	8	6	8	7	0	0	0	0
P46638;P62492	P46638;P62492	Ras-related protein Rab-11B;Ras-related protein Rab-11A	Rab11b;Rab11a	1.00575	0.00827833	0.964875	6	7	24.7321	24.0587	23.9348	23.6687	24.6327	NaN	24.3092	24.1688	24.3534	23.9481	24.1678	24.2639	24.4881	24.1108	7	7	7	35.8	35.8	35.8	24.489	0	10.774	5	5	2	3	4	2	4	3	6	5	6	6	6	4	0	0	1	0
Q64471	Q64471	Glutathione S-transferase theta-1	Gstt1	1.0059	0.00848	0.966917	7	7	26.1643	25.2814	25.77	25.4837	26.0864	26.0591	26.4364	25.8514	25.9568	26.1487	26.188	25.3308	25.5442	26.2021	8	8	8	36.2	36.2	36.2	27.374	0	46.871	8	4	6	7	6	6	8	6	6	7	7	7	6	7	1	1	0	0
P09581	P09581	Macrophage colony-stimulating factor 1 receptor	Csf1r	1.00605	0.00870429	0.973145	7	7	27.1359	27.6079	27.3178	27.6919	26.644	27.8449	27.4088	27.2934	27.553	28.0256	27.9593	26.9713	26.5166	27.2712	9	9	9	9.6	9.6	9.6	109.18	0	71.735	8	9	8	8	8	7	7	7	8	7	8	8	6	7	0	0	1	0
P68254	P68254	14-3-3 protein theta	Ywhaq	1.00617	0.00887714	0.96627	7	7	26.9105	26.0299	25.6779	25.9344	26.4088	26.4945	26.7581	26.138	26.542	26.1143	26.5242	26.2033	25.89	26.7402	9	7	7	40.8	33.5	33.5	27.778	0	70.102	6	7	4	5	4	6	5	4	5	4	7	5	5	5	1	0	0	0
Q9JKB1;P58321	Q9JKB1;P58321	Ubiquitin carboxyl-terminal hydrolase isozyme L3;Ubiquitin carboxyl-terminal hydrolase isozyme L4	Uchl3;Uchl4	1.00624	0.00896943	0.984751	5	7	24.4114	NaN	23.2535	23.4556	25.2926	NaN	23.7701	23.7338	24.1013	23.4555	23.4462	24.1878	25.4713	23.7978	8	8	8	51.7	51.7	51.7	26.151	0	36.295	6	1	1	1	5	1	2	3	2	3	2	5	6	3	1	0	0	0
Q91YT0	Q91YT0	NADH dehydrogenase [ubiquinone] flavoprotein 1, mitochondrial	Ndufv1	1.00651	0.009355	NaN	1	2	NaN	NaN	NaN	NaN	24.5886	NaN	NaN	NaN	NaN	NaN	NaN	NaN	24.682	24.4766	8	8	8	30.8	30.8	30.8	50.834	0	40.164	5	0	1	1	4	0	0	3	4	0	1	4	7	5	0	0	1	1
Q8C9W3	Q8C9W3	A disintegrin and metalloproteinase with thrombospondin motifs 2	Adamts2	1.0069	0.00992738	0.968655	6	7	24.7112	24.655	25.4351	25.2569	NaN	25.3429	25.429	25.4665	24.8231	25.557	25.3883	25.7102	24.4114	24.5426	7	7	7	10.5	10.5	10.5	135.3	0	63.77	6	3	6	7	1	6	7	7	5	7	6	7	2	5	0	0	0	0
Q9R0M0	Q9R0M0	Cadherin EGF LAG seven-pass G-type receptor 2	Celsr2	1.00742	0.0106714	0.979733	7	7	27.177	26.8471	27.9125	27.9658	25.7226	28.0186	28.0045	27.7846	27.2384	28.0904	27.5324	27.7703	26.1076	27.0498	8	8	8	4.7	4.7	4.7	317.59	0	74.544	6	4	7	7	3	7	8	7	6	7	7	8	4	7	0	0	1	0
Q9JJZ2	Q9JJZ2	Tubulin alpha-8 chain	Tuba8	1.00753	0.01082	0.967778	3	5	22.8695	22.5763	NaN	NaN	22.761	NaN	NaN	22.3775	22.3975	NaN	NaN	23.2409	23.3713	22.2365	15	2	2	38.8	5.8	5.8	50.051	0	4.9464	2	2	1	1	2	0	1	2	2	0	1	2	2	2	1	0	0	0
P80560	P80560	Receptor-type tyrosine-protein phosphatase N2	Ptprn2	1.00754	0.0108371	0.977206	7	7	27.8091	27.4344	28.6618	28.6799	26.5294	28.3329	28.5356	28.3016	28.052	28.6171	28.3968	28.1468	27.1244	27.2685	17	17	17	18.4	18.4	18.4	111.5	0	294.55	14	10	15	15	6	13	16	14	15	16	14	14	9	10	0	0	1	0
Q60963	Q60963	Platelet-activating factor acetylhydrolase	Pla2g7	1.00781	0.0112229	0.978946	7	7	29.2963	27.872	29.6089	29.7357	28.291	30.0314	30.3215	29.6254	29.5071	29.736	28.7865	29.9713	28.1716	29.2803	20	20	20	51.6	51.6	51.6	49.258	0	292.06	19	16	19	18	15	18	18	19	18	20	18	19	13	17	0	0	0	0
Q61362	Q61362	Chitinase-3-like protein 1	Chi3l1	1.00816	0.0117243	0.966349	7	7	26.0122	25.1233	26.5457	25.9517	25.05	26.5206	26.0656	26.3993	25.7953	26.3543	25.9072	25.7954	25.2804	25.6551	14	14	14	39.6	39.6	39.6	43.893	0	46.306	13	8	13	12	7	9	11	12	8	14	12	13	8	7	1	0	0	0
Q8BQB4	Q8BQB4	Four-jointed box protein 1	Fjx1	1.00852	0.0122443	0.972487	7	7	23.9334	23.4189	24.9528	24.7115	23.1409	24.7407	24.8007	24.6788	24.1808	24.7625	24.1102	24.7915	23.419	23.6703	3	3	3	8.9	8.9	8.9	50.395	0	12.034	3	2	3	3	2	3	3	3	3	3	3	3	2	3	0	0	0	0
Q00612;P97324	Q00612	Glucose-6-phosphate 1-dehydrogenase X	G6pdx	1.00854	0.0122667	0.946829	4	6	24.2575	24.419	NaN	NaN	24.7463	NaN	24.282	24.0173	24.9245	24.0879	NaN	24.3468	24.6081	24.4992	10	10	10	23.7	23.7	23.7	59.262	0	15.748	7	5	1	4	8	3	7	6	8	5	4	6	10	7	0	0	0	0
P61979	P61979	Heterogeneous nuclear ribonucleoprotein K	Hnrnpk	1.00878	0.0126057	0.955691	7	7	25.9935	25.3459	25.2927	25.171	26.0326	25.0243	26.3285	25.7021	25.622	25.0644	25.315	25.7402	25.8658	25.7905	11	11	11	30.9	30.9	30.9	50.976	0	166.36	10	7	6	4	7	8	11	9	7	7	7	9	9	9	1	1	0	0
P62264	P62264	40S ribosomal protein S14	Rps14	1.00906	0.0130113	0.961772	3	5	23.2387	NaN	NaN	NaN	22.9517	NaN	23.4963	NaN	23.0696	NaN	23.9697	22.7542	22.9891	23.2967	2	2	2	15.9	15.9	15.9	16.273	0.0012594	3.6166	2	1	1	0	2	1	2	1	2	1	2	2	2	2	0	0	0	0
Q01279	Q01279	Epidermal growth factor receptor	Egfr	1.00949	0.0136314	0.982644	7	7	26.5874	28.6896	27.0992	27.6264	25.479	25.4381	24.854	26.944	26.8449	27.1844	27.2611	25.3373	25.2525	26.8538	16	16	16	15.5	15.5	15.5	134.85	0	270.18	12	14	13	15	6	8	6	8	9	10	12	9	5	14	0	1	1	0
P39061	P39061	Collagen alpha-1(XVIII) chain;Endostatin	Col18a1	1.00952	0.0136675	0.9029	4	4	22.5191	NaN	22.647	22.8187	NaN	22.8661	NaN	NaN	NaN	22.7183	22.7808	22.8061	NaN	22.4912	2	2	2	1.5	1.5	1.5	182.17	0	5.6578	2	0	2	2	1	2	2	2	1	2	2	2	0	2	0	0	0	0
P47757	P47757	F-actin-capping protein subunit beta	Capzb	1.01036	0.0148729	0.931119	7	7	25.4549	25.111	24.6466	24.5707	25.6369	25.1471	25.0965	25.1717	25.309	24.6669	25.1277	25.1606	24.9288	25.195	9	9	9	44	44	44	31.345	0	70.111	7	3	6	4	8	3	6	6	8	4	8	7	5	8	1	0	0	0
Q91VH6	Q91VH6	Protein MEMO1	Memo1	1.01065	0.015278	0.976845	3	5	22.7578	NaN	21.8868	NaN	23.2832	NaN	NaN	22.3011	22.7937	NaN	21.9657	22.466	23.6102	NaN	3	3	3	15.5	15.5	15.5	33.692	0	13.554	2	1	2	1	3	0	1	2	3	1	2	2	3	1	0	0	0	0
P07901	P07901	Heat shock protein HSP 90-alpha	Hsp90aa1	1.01083	0.0155343	0.951755	7	7	27.5635	26.9222	26.0279	26.5589	26.8371	26.8129	27.487	26.1765	27.1491	26.4774	27.0098	26.8666	27.139	27.2826	28	15	15	40.4	25	25	84.787	0	193.23	13	12	9	10	9	11	10	9	12	9	11	12	10	13	1	0	1	0
Q9WTX5	Q9WTX5	S-phase kinase-associated protein 1	Skp1	1.01091	0.015653	0.948362	5	4	24.3448	NaN	23.8178	23.7392	NaN	23.939	24.1764	23.5293	NaN	NaN	24.1037	NaN	24.4731	23.8451	4	4	4	40.5	40.5	40.5	18.672	0	17.525	4	1	2	2	1	2	3	2	1	2	2	2	2	2	0	0	0	0
Q8CF93	Q8CF93	Polypeptide N-acetylgalactosaminyltransferase 13	Galnt13	1.01143	0.0164025	0.945031	4	3	23.239	NaN	24.012	24.1996	NaN	NaN	24.0632	23.787	NaN	23.892	NaN	23.9072	NaN	NaN	3	3	3	4.3	4.3	4.3	63.982	0.0012438	3.4822	3	1	2	3	0	1	3	2	0	2	1	2	0	0	0	0	1	0
O89051	O89051	Integral membrane protein 2B;BRI2, membrane form;BRI2 intracellular domain;BRI2C, soluble form;Bri23 peptide	Itm2b	1.01146	0.0164457	0.96043	7	7	26.8301	26.6213	27.83	27.5146	25.7304	27.3034	27.3803	27.5243	26.6384	27.3849	27.2948	27.3778	26.3366	26.5382	8	8	8	41	41	41	30.26	0	49.263	7	3	7	7	4	5	8	7	6	7	7	6	4	6	0	0	1	0
P36993	P36993	Protein phosphatase 1B	Ppm1b	1.01172	0.0168121	0.951778	4	7	23.3422	NaN	NaN	22.9929	23.9699	NaN	23.1554	23.2175	23.4635	23.3163	22.8764	23.3691	24.189	23.0063	5	5	4	20	20	16.9	42.795	0	25.241	4	1	1	2	3	1	3	3	3	2	2	3	3	3	1	0	1	0
Q9WV32;Q9R0Q6	Q9WV32	Actin-related protein 2/3 complex subunit 1B	Arpc1b	1.0136	0.0194907	0.891017	4	7	23.6371	NaN	NaN	NaN	23.4699	23.6947	23.7981	23.4901	24.2489	23.2239	23.5516	23.6751	23.4946	23.7289	4	4	4	17.2	17.2	17.2	41.063	0	11.657	3	1	1	1	2	2	4	2	4	3	3	3	2	3	1	0	0	0
P35979	P35979	60S ribosomal protein L12	Rpl12	1.01393	0.0199575	NaN	1	4	23.6273	NaN	NaN	NaN	NaN	NaN	NaN	NaN	23.729	23.2704	NaN	NaN	23.3233	24.1068	5	5	5	43	43	43	17.804	0	25.528	3	1	0	0	3	1	3	2	3	2	1	3	3	5	0	0	0	0
Q9ET22	Q9ET22	Dipeptidyl peptidase 2	Dpp7	1.01503	0.0215157	0.934788	7	7	24.951	24.0745	25.4985	25.364	24.3084	25.6064	25.144	25.0814	24.7183	25.0826	25.1901	25.2051	24.332	25.1866	6	6	6	17	17	17	56.253	0	43.054	6	3	5	5	4	4	6	6	5	6	6	4	4	5	0	0	0	0
P60766;P84096;Q8R527;Q9ER71	P60766	Cell division control protein 42 homolog	Cdc42	1.01509	0.0216029	0.891873	7	7	25.9538	25.8106	25.4171	25.2376	26.1117	25.3194	25.9446	25.3738	25.9743	25.4837	25.5954	25.6136	25.7473	25.8554	8	8	7	57.1	57.1	51.3	21.258	0	65.781	7	4	6	4	4	4	6	5	6	5	5	5	5	5	1	0	1	0
Q9R1E6	Q9R1E6	Ectonucleotide pyrophosphatase/phosphodiesterase family member 2	Enpp2	1.01539	0.02204	0.938701	7	7	34.4824	33.9015	35.1888	34.8114	33.4887	34.776	34.757	34.6776	34.1442	35.1145	34.8362	34.53	33.8991	34.0499	69	69	69	71.8	71.8	71.8	98.884	0	323.31	61	56	64	60	52	60	61	63	58	64	66	63	56	55	0	0	0	0
Q9Z2U1	Q9Z2U1	Proteasome subunit alpha type-5	Psma5	1.01594	0.022815	0.95245	4	3	24.5831	NaN	NaN	24.0097	25.4808	NaN	24.4724	NaN	24.8658	NaN	24.2353	NaN	24.7399	NaN	4	4	4	19.9	19.9	19.9	26.411	0	15.766	4	3	2	4	3	3	4	3	3	3	4	4	4	3	1	1	0	0
Q03517	Q03517	Secretogranin-2;Secretoneurin;Manserin	Scg2	1.01671	0.0239086	0.949368	7	7	30.8725	30.5517	31.7132	31.6811	29.5092	31.379	31.7228	31.1562	31.2202	31.5278	31.3746	31.3695	30.1742	30.4398	29	29	29	48.8	48.8	48.8	70.643	0	323.31	26	22	29	29	20	29	27	28	26	28	26	29	24	27	0	0	0	0
Q64487	Q64487	Receptor-type tyrosine-protein phosphatase delta	Ptprd	1.01752	0.0250513	0.862615	5	6	23.151	NaN	23.4063	23.5491	NaN	23.5779	23.4687	23.7983	23.4559	23.3926	23.4363	23.4514	NaN	22.8988	4	4	4	2.2	2.2	2.2	214.41	0	8.3166	4	1	3	4	0	4	4	4	3	3	4	4	1	3	0	0	1	0
O35367	O35367	Keratocan	Kera	1.01819	0.026005	NaN	2	1	23.0918	NaN	NaN	NaN	NaN	NaN	22.4254	22.7326	NaN	NaN	NaN	NaN	NaN	NaN	2	2	2	10	10	10	40.403	0	7.1871	2	1	1	1	1	1	2	2	0	0	0	1	1	1	0	0	0	0
Q9CQI6	Q9CQI6	Coactosin-like protein	Cotl1	1.01866	0.0266771	0.883406	7	7	26.8237	25.6474	26.0865	25.9422	26.3599	26.2447	26.7301	25.9963	26.4559	26.2534	26.3551	26.3134	25.9026	26.3712	8	8	8	65.5	65.5	65.5	15.944	0	112.84	8	7	7	6	5	6	8	7	6	7	7	8	4	8	1	1	1	0
Q9DBJ1	Q9DBJ1	Phosphoglycerate mutase 1	Pgam1	1.01872	0.02676	0.864186	7	7	28.1796	27.6108	27.3073	27.5203	27.8475	27.6317	28.2138	27.3466	28.0408	27.6899	27.7749	27.6089	27.784	27.8786	13	10	10	69.7	61.8	61.8	28.832	0	255.03	9	8	8	8	8	9	9	8	9	7	9	9	9	8	0	0	0	0
P10126	P10126	Elongation factor 1-alpha 1	Eef1a1	1.0189	0.0270186	0.905901	7	7	27.7146	27.1567	27.1688	26.9836	27.3298	27.1369	28.4578	27.1006	27.9168	27.1289	27.3753	27.4619	27.2	27.5756	16	16	7	53.2	53.2	31.2	50.113	0	323.31	6	3	7	5	5	4	7	7	4	6	4	6	4	5	1	1	0	0
Q61792	Q61792	LIM and SH3 domain protein 1	Lasp1	1.01902	0.0271886	0.927704	3	7	23.8007	NaN	NaN	22.9748	NaN	NaN	23.4434	23.2156	23.6166	23.2651	23.7965	22.9433	22.9522	23.8643	4	4	4	16.7	16.7	16.7	29.994	0	6.5441	3	2	2	4	1	1	3	3	2	3	3	3	2	3	1	0	0	0
Q61361	Q61361	Brevican core protein	Bcan	1.01913	0.0273343	0.926929	7	7	29.9282	29.3795	30.3211	30.1638	28.5898	30.349	30.1577	30.1338	29.8181	30.2283	29.9751	30.018	29.0123	29.5121	37	37	37	43.3	43.3	43.3	95.814	0	323.31	34	24	35	34	22	34	35	35	32	35	34	34	24	24	0	0	0	0
Q8C1B7	Q8C1B7	Septin-11	2011-09-01	1.01943	0.027762	0.905421	5	5	23.4185	NaN	22.7023	22.7447	22.5786	NaN	22.8654	22.3748	NaN	23.0151	NaN	23.1516	22.462	23.1673	6	6	4	18.1	18.1	14.2	49.694	0	9.1812	3	1	3	2	3	1	3	3	2	3	2	2	4	3	1	0	0	0
Q63912	Q63912	Oligodendrocyte-myelin glycoprotein	Omg	1.01981	0.0283	0.927353	7	7	27.2776	26.3637	27.5079	27.5629	26.1801	27.9022	27.264	27.2464	27.3734	27.5856	27.4262	27.3331	26.253	26.6425	7	7	7	19.1	19.1	19.1	49.283	0	73.826	6	6	7	7	4	7	7	7	7	7	6	6	4	7	0	0	1	0
P48774	P48774	Glutathione S-transferase Mu 5	Gstm5	1.0203	0.0289929	0.869843	7	7	26.0299	25.2561	25.3292	24.8578	25.5637	25.2122	25.69	25.2888	25.3375	25	25.2623	25.5503	25.8092	25.4877	13	12	12	64.7	60.7	60.7	26.635	0	39.777	11	5	7	6	7	8	8	8	7	8	6	9	8	6	1	0	0	0
O54962	O54962	Barrier-to-autointegration factor;Barrier-to-autointegration factor, N-terminally processed	Banf1	1.02071	0.0295769	0.801101	5	7	23.6738	NaN	23.675	23.1754	NaN	23.2741	23.4553	23.3305	23.4569	23.2334	23.4179	23.3827	23.6181	23.5086	3	3	3	48.3	48.3	48.3	10.102	0	6.9777	3	1	3	2	1	2	2	2	2	2	2	2	2	2	1	1	0	0
Q8K1M6	Q8K1M6	Dynamin-1-like protein	Dnm1l	1.02107	0.0300783	0.947649	3	6	22.1799	NaN	NaN	21.6159	NaN	NaN	22.9422	21.6385	22.2608	22.0383	NaN	22.2659	22.9069	22.1852	4	4	4	8	8	8	82.657	0	15.696	3	1	0	2	1	0	4	2	3	2	2	3	3	2	1	0	1	1
Q61598	Q61598	Rab GDP dissociation inhibitor beta	Gdi2	1.02174	0.0310271	0.885944	7	7	28.2674	27.3047	27.2716	27.2	28.1914	27.4554	27.7717	27.3122	27.9125	27.1026	27.519	27.6776	28.0961	27.6251	24	24	19	66.3	66.3	51.2	50.537	0	323.31	16	14	14	15	15	13	17	15	18	14	14	19	16	17	1	0	1	0
P02468;Q9R0B6	P02468	Laminin subunit gamma-1	Lamc1	1.02193	0.0312914	0.92333	7	7	26.2274	25.4568	26.8391	26.5779	25.1106	26.8606	26.6819	26.4241	26.1318	26.6081	26.6578	26.3023	25.2809	26.1303	23	23	23	18.7	18.7	18.7	177.3	0	81.715	21	9	15	17	6	18	18	18	14	19	16	18	6	15	0	0	0	0
Q9CR68	Q9CR68	Cytochrome b-c1 complex subunit Rieske, mitochondrial;Cytochrome b-c1 complex subunit 11	Uqcrfs1	1.02225	0.0317467	NaN	2	3	24.1041	NaN	NaN	NaN	24.6588	NaN	NaN	23.5995	23.8231	NaN	NaN	NaN	25.6266	NaN	5	5	5	19.7	19.7	19.7	29.367	0	26.743	4	0	1	0	3	0	0	3	3	0	2	1	5	2	0	0	1	1
P29268	P29268	Connective tissue growth factor	Ctgf	1.02247	0.03206	0.915125	5	7	25.1924	NaN	25.5407	25.4293	NaN	24.9712	24.9231	25.6033	24.7175	25.5795	25.8127	25.7506	23.9255	24.8658	3	3	3	11.8	11.8	11.8	37.824	0	4.7068	3	1	3	3	1	3	3	3	3	3	3	3	2	3	0	0	0	0
Q8BG05	Q8BG05	Heterogeneous nuclear ribonucleoprotein A3	Hnrnpa3	1.0228	0.0325243	0.910891	7	7	25.9809	24.9971	25.7093	24.76	25.999	24.695	26.3218	25.4012	25.4541	24.7864	25.3684	25.7642	25.7103	25.7508	6	6	6	20.1	20.1	20.1	39.652	0	57.364	5	3	5	5	4	4	5	4	3	4	5	5	5	5	0	1	0	0
P50247	P50247	Adenosylhomocysteinase	Ahcy	1.0236	0.0336471	0.871713	7	7	27.6162	26.8744	26.8027	26.8243	27.6905	27.0811	27.7679	26.7508	27.4431	26.8741	27.0979	27.2057	27.4755	27.5745	18	18	18	46.3	46.3	46.3	47.688	0	126.72	18	15	15	14	16	15	17	16	16	15	15	18	15	16	1	0	0	0
P28654;REV__Q91VC4	P28654	Decorin	Dcn	1.02406	0.0342971	0.886796	7	7	28.9248	27.5677	28.6926	28.1758	28.4364	28.7898	28.5682	29.0129	28.0702	28.1618	28.1581	28.5446	28.0172	28.9504	14	14	14	47.7	47.7	47.7	39.809	0	190.61	12	9	13	11	10	11	14	12	9	12	12	10	10	10	0	0	0	0
Q61696;P17879	Q61696;P17879	Heat shock 70 kDa protein 1A;Heat shock 70 kDa protein 1B	Hspa1a;Hspa1b	1.02475	0.03527	0.843612	6	7	24.619	24.0187	NaN	23.8585	24.0864	24.1993	24.4489	23.7697	24.6871	24.0243	24.4722	24.0324	23.8257	24.3778	14	11	8	35.4	27.9	22	70.078	0	65.051	8	3	1	4	2	4	7	4	5	6	5	6	3	6	1	0	0	0
O55241	O55241	Orexin;Orexin-A;Orexin-B	Hcrt	1.02489	0.0354686	0.897464	7	7	27.7465	27.2551	28.1649	28.238	26.6079	27.9208	27.9146	27.9179	27.5156	28.1962	27.4248	28.0117	26.9654	27.5678	2	2	2	10.8	10.8	10.8	13.503	0	14.274	2	2	2	2	2	2	2	2	2	2	2	2	2	2	0	0	0	0
Q69Z23	Q69Z23	Dynein heavy chain 17, axonemal	Dnah17	1.02526	0.0359883	NaN	3	2	NaN	31.3049	NaN	NaN	NaN	32.5113	32.4542	31.9162	NaN	32.1921	NaN	NaN	NaN	NaN	3	3	3	0.9	0.9	0.9	511.6	0.0012477	3.5036	2	2	1	2	2	2	2	1	2	3	1	2	2	2	1	0	0	0
Q9CQI3;Q9ERL7	Q9CQI3	Glia maturation factor beta	Gmfb	1.02554	0.0363817	0.868535	6	6	24.8964	23.7096	NaN	24.4735	24.7034	24.4359	25.0627	24.6635	24.8099	24.5853	24.3582	24.3443	NaN	24.3021	4	4	4	32.4	32.4	32.4	16.723	0	25.793	3	3	1	3	2	3	4	3	2	4	2	2	1	3	0	0	0	0
Q9D1Q6	Q9D1Q6	Endoplasmic reticulum resident protein 44	Erp44	1.0256	0.0364655	0.671875	4	5	NaN	NaN	23.5271	23.4136	NaN	23.3761	23.6153	23.4354	NaN	23.3516	23.2781	23.556	NaN	23.6116	4	4	4	14.8	14.8	14.8	46.852	0	9.4214	2	0	2	3	1	2	3	2	1	2	2	2	2	2	0	0	0	0
Q9CR00	Q9CR00	26S proteasome non-ATPase regulatory subunit 9	Psmd9	1.02562	0.0364934	0.935707	5	7	23.4283	NaN	NaN	22.9304	24.2456	22.4559	22.7071	22.7651	23.6326	22.3335	22.7403	23.027	24.7089	22.6114	6	6	6	30.2	30.2	30.2	24.72	0	10.632	5	1	1	3	4	2	5	4	5	4	4	4	6	3	0	0	0	0
Q3TW96;Q6P549	Q3TW96	UDP-N-acetylhexosamine pyrophosphorylase-like protein 1	Uap1l1	1.02664	0.0379257	0.914278	7	7	25.3763	23.399	23.9232	23.7944	24.2043	24.4428	25.1335	24.1815	24.9514	24.2784	24.3771	24.7756	23.1924	24.2516	11	11	10	29.4	29.4	26.8	56.613	0	40.76	8	2	4	3	3	3	9	6	8	6	6	8	2	6	0	0	0	0
Q921V5	Q921V5	Alpha-1,6-mannosyl-glycoprotein 2-beta-N-acetylglucosaminyltransferase	Mgat2	1.02703	0.0384783	0.865068	6	6	24.5136	24.2196	25.3373	25.1186	NaN	25.1605	25.0774	25.1326	24.8428	25.0162	24.9498	25.0071	NaN	24.2476	6	6	6	22.2	22.2	22.2	51.029	0	59.3	4	4	4	4	1	5	6	4	4	4	5	5	0	3	0	0	1	0
Q62179	Q62179	Semaphorin-4B	Sema4b	1.02714	0.0386371	0.917134	7	7	25.4196	24.6562	25.7697	25.6286	23.5007	25.6081	25.3713	25.3025	24.9756	25.5609	25.6068	25.3808	24.2058	24.6513	9	9	9	15.6	15.6	15.6	91.391	0	31.476	8	3	9	8	2	7	8	7	4	7	6	7	5	6	0	0	1	0
O88507	O88507	Ciliary neurotrophic factor receptor subunit alpha	Cntfr	1.02787	0.039656	0.855824	5	5	24.3343	NaN	24.3042	24.5652	NaN	24.9027	24.2117	24.6876	24.4448	24.6726	NaN	24.548	NaN	23.7667	4	4	4	15.6	15.6	15.6	40.801	0	14.361	4	1	4	4	2	4	3	4	3	4	2	4	1	4	0	0	1	0
Q9D154;Q8VHP7;Q9JK88	Q9D154	LeuDKOcyte elastase inhibitor A	Serpinb1a	1.02806	0.03993	0.86062	7	7	25.0123	23.8605	24.7131	23.841	25.1125	24.5615	24.5806	24.1726	24.7965	24.2339	24.2378	24.8105	24.7838	24.3671	8	8	8	23.2	23.2	23.2	42.574	0	17.177	6	3	6	5	4	5	4	5	5	4	6	7	3	4	1	0	0	0
P08003	P08003	Protein disulfide-isomerase A4	Pdia4	1.02988	0.04248	0.835835	5	5	23.9651	NaN	23.7086	23.2757	24.167	23.5354	NaN	24.0276	23.4111	23.6791	23.4376	NaN	NaN	23.8841	5	5	5	8.8	8.8	8.8	71.982	0	14.251	3	0	4	3	3	2	2	3	3	3	3	3	1	4	0	0	0	0
P61164;Q8R5C5	P61164;Q8R5C5	Alpha-centractin;Beta-centractin	Actr1a;Actr1b	1.03043	0.04325	0.795966	7	7	23.7178	23.2946	23.1355	23.0929	23.3867	23.4297	23.7383	23.0409	23.7158	23.1091	23.0983	23.2677	23.3042	23.9568	5	5	5	19.9	19.9	19.9	42.613	0	19.119	5	2	3	1	3	2	3	3	2	1	3	4	2	3	1	0	0	0
Q68FD5	Q68FD5	Clathrin heavy chain 1	Cltc	1.03078	0.04374	0.863931	7	7	28.6597	27.9219	27.3575	27.5171	28.3597	28.1599	28.8737	27.5766	28.4904	27.8924	28.1625	27.9967	27.9051	28.5196	47	47	47	34.9	34.9	34.9	191.55	0	323.31	42	24	29	31	30	26	42	33	39	36	38	40	23	40	0	0	1	0
Q9QXS1;Q8R0W0	Q9QXS1	Plectin	Plec	1.0313	0.0444593	0.785453	5	6	23.8151	NaN	NaN	23.1257	23.5708	23.49	23.3742	23.1217	23.4539	NaN	23.3027	23.6702	23.2161	23.8197	9	9	9	3.2	3.2	3.2	534.18	0	20.408	5	1	1	3	2	3	4	3	4	1	3	8	3	8	1	0	0	0
P15535	P15535	Beta-1,4-galactosyltransferase 1;Lactose synthase A protein;N-acetyllactosamine synthase;Beta-N-acetylglucosaminylglycopeptide beta-1,4-galactosyltransferase;Beta-N-acetylglucosaminyl-glycolipid beta-1,4-galactosyltransferase;Processed beta-1,4-galactosyltransferase 1	B4galt1	1.03143	0.044649	0.814471	6	7	23.181	23.8589	24.2427	23.6151	NaN	23.9525	23.9511	23.9733	23.605	23.875	23.9651	24.0851	23.4675	23.3181	5	5	5	17.3	17.3	17.3	44.411	0	10.484	4	4	4	2	0	4	5	5	3	5	5	4	3	3	0	0	1	0
P13595	P13595	Neural cell adhesion molecule 1	Ncam1	1.0316	0.0448843	0.881027	7	7	30.0359	29.1075	30.0102	30.1176	28.8057	30.3154	29.9424	29.8723	29.8712	30.2753	30.0486	29.8422	28.6593	29.4516	24	24	24	28.8	28.8	28.8	119.43	0	323.31	20	12	20	17	12	21	20	18	19	19	19	19	13	16	0	0	1	0
Q9CYR6	Q9CYR6	Phosphoacetylglucosamine mutase	Pgm3	1.03276	0.04651	NaN	2	2	23.5884	NaN	NaN	NaN	NaN	NaN	23.5885	NaN	23.5859	NaN	NaN	23.498	NaN	NaN	5	5	5	11.3	11.3	11.3	59.452	0	12.285	3	0	1	2	3	1	3	3	3	1	2	3	2	1	0	0	0	0
Q08890	Q08890	Iduronate 2-sulfatase	Ids	1.03307	0.0469357	0.864129	7	7	27.2143	26.4019	27.6773	27.589	26.3501	27.626	27.5716	27.3629	27.0954	27.6718	27.2154	27.3821	26.4182	26.9559	16	16	16	39.5	39.5	39.5	62.185	0	122.68	13	10	15	14	6	13	13	10	11	14	12	11	12	9	0	0	0	0
Q8BMS1	Q8BMS1	Trifunctional enzyme subunit alpha, mitochondrial;Long-chain enoyl-CoA hydratase;Long chain 3-hydroxyacyl-CoA dehydrogenase	Hadha	1.03311	0.04699	0.926721	3	6	23.7101	NaN	NaN	NaN	24.6655	23.534	NaN	23.7158	23.6771	23.1674	NaN	23.406	25.4981	24.0728	6	6	6	11.4	11.4	11.4	82.669	0	36.196	3	1	1	1	4	2	1	2	3	2	0	3	5	4	0	0	0	1
Q7M6Z0	Q7M6Z0	Reticulon-4 receptor-like 2	Rtn4rl2	1.03359	0.0476657	0.831714	6	7	24.3155	23.3773	24.3342	24.4389	NaN	24.6432	24.0156	24.1108	24.01	24.5888	24.3263	24.2565	23.5641	24.122	7	7	7	20.7	20.7	20.7	46.075	0	16.807	5	3	3	6	0	5	6	4	6	6	3	5	4	3	0	0	1	0
P27546	P27546	Microtubule-associated protein 4	Map4	1.03414	0.04843	0.892322	7	7	24.5945	22.8142	23.1831	23.1369	24.2947	23.5384	24.7907	23.6458	23.7507	23.0439	23.2417	23.7762	24.075	24.4801	9	9	9	11.7	11.7	11.7	117.43	0	18.031	7	3	4	5	7	4	6	4	5	5	4	3	8	4	1	0	0	0
P12382	P12382	ATP-dependent 6-phosphofructokinase, liver type	Pfkl	1.03476	0.0492967	0.840995	3	3	22.8366	22.2885	NaN	NaN	NaN	22.6263	NaN	NaN	22.3023	NaN	NaN	NaN	22.8561	22.4451	7	3	3	10.5	5.6	5.6	85.359	0	7.9047	3	2	1	1	2	3	2	0	3	1	1	2	2	3	1	0	0	0
Q64674	Q64674	Spermidine synthase	Srm	1.03498	0.0496079	0.750816	6	7	23.5609	23.1782	23.775	NaN	23.7647	23.187	23.1842	23.1491	23.7647	23.2419	23.2469	23.2259	23.4114	23.7045	4	4	4	22.8	22.8	22.8	33.995	0	7.4407	4	2	3	1	3	3	4	3	2	2	3	3	2	3	0	0	0	0
Q7TNR6	Q7TNR6	Immunoglobulin superfamily member 21	Igsf21	1.03505	0.049705	NaN	2	2	NaN	NaN	22.5624	NaN	NaN	NaN	22.5914	NaN	NaN	22.5315	NaN	22.5229	NaN	NaN	2	2	2	4.5	4.5	4.5	51.937	0.00063898	3.8426	1	1	2	1	0	1	2	1	1	2	1	2	1	1	0	0	0	0
Q91WP6;Q5I2A0;Q6P4P1	Q91WP6	Serine protease inhibitor A3N	Serpina3n	1.03594	0.0509357	0.893401	7	7	29.2748	29.9589	29.8763	29.6416	28.2272	29.4885	29.6644	29.4862	28.8902	30.0732	30.6225	29.4857	28.2412	28.9762	23	19	18	47.1	40.7	37.8	46.717	0	323.31	18	17	17	18	13	16	16	17	13	17	17	16	13	14	0	0	0	0
Q91VW3	Q91VW3	SH3 domain-binding glutamic acid-rich-like protein 3	Sh3bgrl3	1.03679	0.052125	NaN	1	2	25.0755	NaN	NaN	NaN	NaN	NaN	NaN	NaN	NaN	NaN	NaN	NaN	24.9487	25.098	4	4	4	32.3	32.3	32.3	10.477	0	10.977	4	1	2	2	1	1	2	2	1	2	2	2	2	3	1	1	0	0
Q99J08	Q99J08	SEC14-like protein 2	Sec14l2	1.03709	0.052535	NaN	1	2	NaN	NaN	NaN	NaN	23.7927	NaN	NaN	NaN	23.6	NaN	NaN	NaN	23.8804	NaN	4	4	4	16.6	16.6	16.6	46.3	0	7.3247	0	0	0	0	3	0	0	0	2	0	0	0	4	1	1	1	0	0
Q61508	Q61508	Extracellular matrix protein 1	Ecm1	1.03771	0.05341	0.860164	7	7	27.5483	28.2588	28.3955	28.3166	27.0416	28.3822	28.3669	28.4048	27.7506	28.4362	28.44	28.3984	27.0294	27.4765	20	20	20	47.6	47.6	47.6	62.832	0	233.59	15	16	16	15	10	17	16	18	16	18	16	18	12	13	0	0	0	0
P08226;CON__Q03247;Q8VHG0	P08226	Apolipoprotein E	Apoe	1.03784	0.0535886	0.867762	7	7	34.9471	34.4352	35.1674	35.2555	33.6478	35.2085	35.1248	35.0844	34.8297	35.5357	34.9642	34.9385	33.6943	34.3646	27	27	27	70.1	70.1	70.1	35.866	0	323.31	25	24	25	23	22	24	24	24	24	22	25	26	21	23	0	0	0	0
P36536	P36536	GTP-binding protein SAR1a	Sar1a	1.03791	0.0536867	0.77758	6	6	22.5377	22.6147	23.1191	22.5635	22.3464	NaN	23.1439	22.7871	22.6816	22.3018	NaN	22.9679	22.9774	22.2874	3	2	2	21.2	15.7	15.7	22.371	0	5.3601	2	2	2	2	2	1	2	2	2	2	1	2	2	2	0	0	0	0
Q9EQ80	Q9EQ80	NIF3-like protein 1	Nif3l1	1.03802	0.0538375	0.899971	4	4	21.9225	21.5861	NaN	NaN	22.2382	NaN	21.6223	21.3403	21.2252	NaN	NaN	NaN	22.8565	21.7317	4	4	4	14.9	14.9	14.9	41.745	0	7.2596	2	2	1	0	2	1	2	2	3	0	0	2	3	2	1	0	0	0
Q99LD8	Q99LD8	N(G),N(G)-dimethylarginine dimethylaminohydrolase 2	Ddah2	1.03884	0.0549771	0.744328	7	7	25.2686	24.7649	25.0079	24.26	24.9015	24.5714	24.9806	24.5214	24.9486	24.6147	24.8597	24.8823	24.3516	25.1917	8	8	7	41.8	41.8	38.9	29.645	0	29.501	6	5	4	6	3	5	5	5	5	5	4	5	5	7	1	0	0	1
Q9D892	Q9D892	Inosine triphosphate pyrophosphatase	Itpa	1.03886	0.0549957	0.761606	7	7	24.8769	24.3771	24.7456	24.1444	25.1934	24.5987	24.3578	24.4665	24.8331	24.2282	24.2907	24.6921	25.0387	24.3596	6	6	6	49	49	49	21.897	0	39.558	4	5	5	4	5	4	4	5	5	5	4	5	5	5	1	0	0	0
Q9CXI5	Q9CXI5	Mesencephalic astrocyte-derived neurotrophic factor	Manf	1.03944	0.0558033	0.664826	6	6	24.771	24.4468	25.0653	24.681	NaN	25.1483	24.7781	24.8823	24.8804	24.5696	24.886	24.8009	NaN	24.5365	5	5	5	31.3	31.3	31.3	20.373	0	11.402	4	2	3	3	1	2	4	3	2	4	3	3	1	4	0	0	0	0
P09528	P09528	Ferritin heavy chain;Ferritin heavy chain, N-terminally processed	Fth1	1.03966	0.0561186	0.659938	7	7	25.318	24.8775	25.6956	25.4222	25.0418	25.4328	25.4506	25.3184	25.0196	25.4622	25.1048	25.4889	25.2936	25.158	8	8	8	53.8	53.8	53.8	21.066	0	17.588	8	4	6	7	4	3	7	7	6	5	7	8	6	5	0	0	0	0
P62983;P62984;P0CG49;P0CG50	P62983;P62984;P0CG49;P0CG50	Ubiquitin-40S ribosomal protein S27a;Ubiquitin;40S ribosomal protein S27a;Ubiquitin-60S ribosomal protein L40;Ubiquitin;60S ribosomal protein L40;Polyubiquitin-B;Ubiquitin;Polyubiquitin-C;Ubiquitin;Ubiquitin-related 1;Ubiquitin-related 2	Rps27a;Uba52;Ubb;Ubc	1.04	0.0565871	0.923602	4	7	22.9142	NaN	23.5851	NaN	NaN	23.929	25.1931	23.3971	23.705	23.6958	25.5547	23.4762	23.9074	23.2052	6	6	6	35.3	35.3	35.3	17.951	0	59.204	3	2	2	1	1	2	6	2	2	2	2	2	2	2	1	1	0	0
P50428	P50428	Arylsulfatase A	Arsa	1.04026	0.0569375	NaN	4	2	23.5811	NaN	23.5815	23.4028	NaN	NaN	23.438	NaN	NaN	23.4601	NaN	23.4276	NaN	NaN	2	2	2	7.7	7.7	7.7	53.748	0	14.511	2	0	2	2	1	1	2	1	1	2	1	2	1	1	0	0	0	0
Q8BTZ7	Q8BTZ7	Mannose-1-phosphate guanyltransferase beta	Gmppb	1.04103	0.0580167	NaN	3	2	22.5871	NaN	NaN	NaN	22.411	NaN	22.3686	NaN	22.3292	NaN	NaN	NaN	NaN	22.4659	3	3	3	11.7	11.7	11.7	39.916	0.0012188	3.1958	2	2	1	1	3	1	2	1	2	1	1	1	2	3	1	0	0	0
P26040	P26040	Ezrin	Ezr	1.04161	0.0588217	0.833268	4	6	23.2489	22.8035	NaN	NaN	22.9083	NaN	23.1826	22.5757	23.3314	23.03	NaN	21.9753	23.6061	23.3435	15	7	7	26.5	13.7	13.7	69.406	0	12.178	6	5	3	3	2	3	3	3	5	2	2	4	6	4	1	0	1	0
P06683	P06683	Complement component C9	C9	1.04201	0.0593729	0.93278	7	7	28.2162	29.9063	28.9139	29.0223	26.2269	26.2416	27.3217	28.8055	27.9334	29.0216	29.1843	26.8096	26.3427	27.3362	24	24	24	48.4	48.4	48.4	62.002	0	305.77	19	21	20	19	7	8	16	20	15	21	21	17	8	14	0	0	1	0
P05201	P05201	Aspartate aminotransferase, cytoplasmic	Got1	1.04214	0.0595557	0.817504	7	7	31.1062	29.483	30.9301	30.8446	31.0536	30.8296	30.0057	30.3035	30.5105	30.4962	30.2392	30.7396	30.898	30.6489	43	43	43	76.8	76.8	76.8	46.247	0	323.31	38	30	36	37	35	31	33	39	36	36	34	39	32	36	1	0	0	0
Q9DBP5	Q9DBP5	UMP-CMP kinase	Cmpk1	1.04274	0.0603757	0.841834	7	7	25.8204	24.9474	25.0694	24.6007	26.2267	24.7915	25.1739	24.743	25.7363	24.3633	25.034	25.4705	25.7786	25.0816	9	9	9	59.7	59.7	59.7	22.165	0	40.108	7	7	7	4	6	5	6	4	7	5	6	6	7	5	1	1	0	0
P53994;P59279	P53994;P59279	Ras-related protein Rab-2A;Ras-related protein Rab-2B	Rab2a;Rab2b	1.0435	0.0614262	0.648414	6	7	23.6748	23.4013	23.0101	23.196	23.4661	NaN	23.3713	23.1644	23.3458	22.8716	23.5063	23.2077	23.3316	23.6155	5	5	5	32.1	32.1	32.1	23.547	0	12.068	5	2	3	2	2	2	4	3	4	2	3	5	3	3	0	0	1	0
P68510	P68510	14-3-3 protein eta	Ywhah	1.04358	0.06154	0.770219	7	7	26.8101	26.0989	25.655	25.3087	25.9682	25.6415	25.9716	25.6106	25.9762	25.5034	25.7396	25.9934	25.9301	26.2699	13	11	10	44.3	37	32.9	28.211	0	169.75	7	7	8	8	7	7	9	9	8	9	9	9	8	9	1	0	0	0
Q60866	Q60866	Phosphotriesterase-related protein	Pter	1.04386	0.06193	NaN	2	2	22.1226	NaN	NaN	NaN	22.3908	NaN	NaN	NaN	NaN	NaN	NaN	22.0855	22.304	NaN	3	3	3	11.7	11.7	11.7	39.218	0	6.7024	2	1	1	1	2	1	1	1	1	1	0	3	2	1	0	0	0	0
P51885	P51885	Lumican	Lum	1.04522	0.0638014	0.726973	7	7	29.3225	28.933	29.2521	28.5449	29.1298	28.9684	28.9263	29.5769	28.6297	28.745	28.7682	28.9175	28.5778	29.4153	13	13	8	44.1	44.1	26.9	38.265	0	223.32	8	8	7	7	7	8	8	8	6	7	8	7	7	7	0	0	0	0
Q64726	Q64726	Zinc-alpha-2-glycoprotein	Azgp1	1.04563	0.0643714	0.806892	7	7	27.9042	29.3926	28.7593	28.8274	27.9055	28.335	28.1636	28.562	28.2771	28.9749	28.6328	28.0016	27.8121	28.5765	19	19	19	59	59	59	35.332	0	241.2	15	17	16	16	14	15	16	16	16	16	16	14	14	15	0	0	0	0
Q99KP3	Q99KP3	Lambda-crystallin homolog	Cryl1	1.04564	0.06439	0.790898	5	5	23.2597	22.2491	22.6765	NaN	NaN	22.5139	23.042	22.5518	22.7381	22.5533	NaN	22.3498	NaN	23.2262	3	3	3	12.9	12.9	12.9	35.208	0	14.595	3	2	2	2	1	3	2	3	2	2	1	2	1	3	1	0	0	0
Q03734	Q03734	Serine protease inhibitor A3M	Serpina3m	1.04588	0.0647114	0.834258	7	7	30.7544	32.6299	32.2556	32.186	31.5628	31.9767	32.0988	32.0103	30.9394	32.3864	32.4858	31.8653	31.5717	31.7523	25	25	14	71.1	71.1	46.4	47.064	0	323.31	11	13	11	13	9	11	13	11	8	12	14	12	9	11	0	0	0	0
Q62261	Q62261	Spectrin beta chain, non-erythrocytic 1	Sptbn1	1.04611	0.0650343	0.86886	7	7	25.6725	25.024	24.444	24.7524	25.7544	25.239	27.006	25.3221	25.3283	24.4626	25.2872	25.7204	25.0231	26.2933	30	30	28	18.5	18.5	17.4	274.22	0	76.939	18	11	9	11	11	4	26	13	13	9	11	16	7	17	1	0	1	0
O88998	O88998	Noelin	Olfm1	1.04618	0.0651271	0.807111	7	7	25.1706	25.5477	25.9703	26.0024	24.6872	26.0193	25.9866	25.8751	25.5082	25.8421	25.8026	25.99	24.7824	25.1278	6	6	6	13.2	13.2	13.2	55.397	0	13.649	4	3	4	6	2	5	5	6	4	6	4	6	4	4	0	0	0	0
Q9QUI0;P62746	Q9QUI0	Transforming protein RhoA	Rhoa	1.04634	0.0653533	NaN	3	1	22.6827	NaN	NaN	NaN	23.776	NaN	22.8857	NaN	NaN	NaN	23.0494	NaN	NaN	NaN	9	9	2	57	57	18.7	21.782	0	23.642	2	0	1	1	2	0	2	1	1	1	2	1	1	1	1	0	1	0
Q8BIJ6	Q8BIJ6	Isoleucine--tRNA ligase, mitochondrial	Iars2	1.04664	0.0657625	NaN	2	4	20.9973	NaN	NaN	NaN	21.5619	NaN	NaN	NaN	NaN	20.2921	20.6979	21.2578	22.6075	NaN	2	2	2	3.9	3.9	3.9	112.8	0.00064558	3.963	2	0	0	0	2	0	0	1	1	2	2	2	2	1	0	0	0	1
P10639	P10639	Thioredoxin	Txn	1.04715	0.0664714	0.797229	7	7	27.862	27.1833	27.57	26.7127	28.3242	27.0664	27.4533	27.1465	27.8991	26.8522	27.1162	27.6501	27.8252	27.2172	6	6	6	55.2	55.2	55.2	11.675	0	87.241	5	4	5	5	5	5	5	5	5	5	4	5	5	5	1	1	0	0
Q60668;Q9Z130	Q60668	Heterogeneous nuclear ribonucleoprotein D0	Hnrnpd	1.04729	0.0666597	0.835415	5	7	24.2485	23.5074	NaN	23.2092	NaN	24.0129	24.7528	23.5897	24.1702	23.508	23.3828	24.0999	24.3638	24.0421	5	5	5	15.2	15.2	15.2	38.354	0	9.2315	4	4	2	3	2	3	4	4	3	3	2	3	3	5	1	1	0	0
Q9R062	Q9R062	Glycogenin-1	Gyg1	1.0485	0.06832	NaN	2	5	24.2213	NaN	NaN	NaN	25.4889	NaN	NaN	24.3058	24.7053	NaN	NaN	24.7928	25.8248	24.3052	5	5	5	18.3	18.3	18.3	37.402	0	19.027	3	0	1	0	3	1	0	2	3	0	1	2	5	3	0	0	0	0
P70389	P70389	Insulin-like growth factor-binding protein complex acid labile subunit	Igfals	1.05027	0.0707643	0.84184	7	7	25.9026	28.4548	26.6613	27.3564	26.7562	26.5428	26.6759	26.741	26.1665	26.9571	26.6234	26.8674	26.8919	27.6072	20	20	20	40.1	40.1	40.1	66.959	0	323.31	11	18	16	17	8	9	14	14	10	13	15	14	12	17	0	0	0	0
P47963	P47963	60S ribosomal protein L13	Rpl13	1.05064	0.0712627	0.839774	5	3	23.7399	NaN	NaN	23.0283	23.9386	23.4648	23.9555	22.9983	NaN	NaN	NaN	NaN	23.8557	23.8085	4	4	4	17.1	17.1	17.1	24.305	0	16.066	3	1	1	3	3	3	4	3	2	2	2	3	3	4	0	0	0	0
Q9D6Y9	Q9D6Y9	1,4-alpha-glucan-branching enzyme	Gbe1	1.05071	0.0713614	0.838614	7	7	25.024	23.7361	23.7021	23.702	24.9282	23.7299	23.8659	23.8637	24.1337	23.1185	23.4966	24.391	25.2394	23.9458	9	9	9	17.4	17.4	17.4	80.363	0	25.387	9	2	3	2	7	2	5	5	5	5	2	6	8	3	0	0	0	0
Q60648	Q60648	Ganglioside GM2 activator	Gm2a	1.05098	0.0717314	0.839769	7	7	30.5304	29.8542	31.2492	30.8373	29.3904	31.2253	31.1878	30.8622	30.6082	30.9369	30.8253	30.9576	29.5055	30.0767	8	8	8	41.5	41.5	41.5	20.824	0	205.36	8	8	8	8	8	8	8	8	8	8	8	8	8	8	0	0	0	0
Q9R1V7	Q9R1V7	Disintegrin and metalloproteinase domain-containing protein 23	Adam23	1.0512	0.07204	0.716533	5	5	24.5669	NaN	24.953	25.0658	NaN	25.3373	25.017	24.9907	24.381	25.0655	24.895	25.2476	NaN	NaN	5	5	5	8.6	8.6	8.6	91.547	0	24.612	5	3	5	5	2	4	4	4	4	5	4	5	1	2	0	0	1	0
P63101	P63101	14-3-3 protein zeta/delta	Ywhaz	1.05186	0.0729443	0.65699	7	7	28.9649	28.1366	28.2152	28.2409	28.7292	28.4432	28.9986	28.2733	28.6365	28.2622	28.6542	28.4425	28.2216	28.7275	11	9	9	45.3	38	38	27.771	0	222.58	9	8	9	9	8	9	9	9	9	9	9	9	8	9	1	0	0	0
Q921M7	Q921M7	Protein FAM49B	Fam49b	1.0519	0.073	NaN	1	3	NaN	NaN	NaN	NaN	22.5275	NaN	NaN	NaN	NaN	NaN	22.2574	22.598	22.508	NaN	2	2	2	9.3	9.3	9.3	36.776	0.00065147	4.1261	1	0	1	1	2	0	1	0	1	0	2	2	2	1	0	0	0	0
Q8BKC5;Q8BIV3	Q8BKC5	Importin-5	Ipo5	1.05269	0.0740831	0.870112	5	7	23.7182	NaN	NaN	22.772	24.5273	22.6029	22.929	22.9526	24.1158	22.6136	22.5496	23.3153	24.1511	22.9525	9	9	9	11.4	11.4	11.4	123.59	0	52.848	6	1	1	4	3	3	6	5	7	2	4	5	8	4	1	1	0	0
Q9EPR5	Q9EPR5	VPS10 domain-containing receptor SorCS2	Sorcs2	1.05271	0.0741087	0.847468	6	5	23.0921	21.893	23.7644	23.2401	NaN	23.4529	23.3641	23.2427	NaN	23.9457	23.0693	NaN	22.5398	22.5042	2	2	2	2.8	2.8	2.8	128.9	0	13.884	2	2	2	2	1	2	2	2	1	2	2	1	2	2	0	0	1	0
Q922P8	Q922P8	Transmembrane protein 132A	Tmem132a	1.05327	0.0748757	0.871868	7	7	27.728	27.1473	28.3141	28.1992	25.3339	28.4642	27.8725	27.6666	27.7365	28.034	27.7557	27.5519	26.5054	27.2849	23	23	23	33.6	33.6	33.6	110.24	0	273.96	19	15	20	21	3	20	22	19	17	19	17	20	10	16	0	0	1	0
Q9Z1Q5	Q9Z1Q5	Chloride intracellular channel protein 1	Clic1	1.05389	0.07573	0.627515	7	7	26.5111	25.522	25.9604	25.9827	26.4663	26.0329	26.3738	25.7991	26.2864	25.8993	26.1353	26.0733	25.8908	26.2349	10	10	10	64.3	64.3	64.3	27.013	0	85.321	10	6	9	8	7	8	9	8	9	9	10	9	7	10	1	1	1	0
P18572	P18572	Basigin	Bsg	1.05427	0.076245	NaN	1	2	24.3365	NaN	NaN	NaN	NaN	NaN	NaN	NaN	NaN	NaN	NaN	NaN	24.592	23.9285	2	2	2	5.4	5.4	5.4	42.444	0	7.5268	2	1	1	1	1	1	1	1	1	1	1	1	2	2	0	0	1	0
Q8BLY1	Q8BLY1	SPARC-related modular calcium-binding protein 1	Smoc1	1.05479	0.07696	NaN	2	2	NaN	NaN	NaN	23.3433	NaN	NaN	23.5892	NaN	NaN	23.511	NaN	23.2676	NaN	NaN	3	3	3	8	8	8	51.076	0	5.7851	1	0	1	2	0	1	3	1	0	2	1	3	0	1	0	0	0	0
P61087	P61087	Ubiquitin-conjugating enzyme E2 K	Ube2k	1.05505	0.077318	NaN	2	5	23.5744	NaN	NaN	NaN	NaN	NaN	22.7815	22.7207	23.045	NaN	NaN	23.5645	23.6061	22.5669	4	4	4	21.5	21.5	21.5	22.406	0	7.294	2	2	1	1	2	1	2	2	3	1	1	2	4	2	1	0	0	0
P97494	P97494	Glutamate--cysteine ligase catalytic subunit	Gclc	1.05547	0.0778792	0.936452	4	6	22.7235	NaN	21.9757	NaN	25.6205	23.087	NaN	22.3899	23.9063	NaN	22.4452	22.1335	25.2912	23.4768	7	7	7	13.3	13.3	13.3	72.571	0	14.574	3	1	2	1	5	4	1	5	5	2	2	2	5	3	0	0	0	0
P12961	P12961	Neuroendocrine protein 7B2;N-terminal peptide;C-terminal peptide	Scg5	1.05603	0.0786457	0.832137	7	7	29.3252	29.4436	30.5318	30.545	28.5104	30.0863	30.5256	30.0652	29.8793	30.3776	30.0363	30.0556	28.9267	29.0768	13	13	13	54.2	54.2	54.2	23.866	0	323.31	11	10	13	12	9	11	11	12	11	12	12	11	11	10	0	0	0	0
Q9Z0E6;Q8CFB4	Q9Z0E6	Interferon-induced guanylate-binding protein 2	Gbp2	1.05628	0.0789917	0.727522	3	6	22.985	NaN	NaN	NaN	22.9989	NaN	23.5673	22.9697	23.2605	22.9324	23.1552	23.0055	NaN	23.3052	6	6	4	15.8	15.8	10	66.739	0	25.718	4	1	2	1	2	1	4	3	3	2	2	3	1	2	1	1	1	0
P05017	P05017	Insulin-like growth factor I	Igf1	1.05643	0.0791925	0.740551	4	7	NaN	NaN	26.1441	25.8279	NaN	25.6996	25.7573	26.3251	25.5214	26.1313	26.2829	26.0443	24.9844	25.1568	4	4	4	27.5	27.5	27.5	17.093	0	62.667	2	2	4	3	1	4	4	3	3	4	4	4	3	3	0	0	0	0
P70274	P70274	Selenoprotein P	Sepp1	1.05658	0.0793957	0.761739	7	7	27.0223	27.953	27.322	27.4895	26.0853	27.4168	27.352	27.2754	26.8173	27.5457	27.5519	26.904	26.7041	27.2867	11	11	11	29.5	29.5	29.5	42.705	0	89.649	10	9	9	9	8	10	10	9	9	9	8	10	6	10	0	0	0	0
Q8VCR7	Q8VCR7	Alpha/beta hydrolase domain-containing protein 14B	Abhd14b	1.05658	0.0794057	0.69118	7	7	26.3034	25.6408	25.5975	25.7933	25.7967	26.0233	26.6934	25.6445	26.2947	25.9292	26.0466	25.9644	25.3012	26.1119	6	6	6	41.9	41.9	41.9	22.45	0	84.184	6	5	5	6	3	6	6	6	5	6	6	6	4	6	1	1	0	0
Q7TPG7	Q7TPG7	Protein FAM19A2	Fam19a2	1.05729	0.0803773	0.704754	5	3	22.5157	NaN	23.1009	23.0081	NaN	23.2912	23.3468	22.9266	22.7608	23.229	NaN	NaN	NaN	NaN	2	2	2	19.1	19.1	19.1	14.647	0	5.7675	2	1	2	2	1	2	2	2	2	2	1	2	1	1	1	0	0	0
P56380	P56380	Bis(5-nucleosyl)-tetraphosphatase [asymmetrical]	Nudt2	1.05894	0.08262	NaN	1	2	22.7823	NaN	NaN	NaN	NaN	NaN	NaN	NaN	NaN	NaN	NaN	23.0389	NaN	22.3604	2	2	2	15	15	15	16.989	0.001816	3.08	2	0	1	1	0	1	1	1	1	1	0	2	1	2	0	0	0	0
Q9CPW0	Q9CPW0	Contactin-associated protein-like 2	Cntnap2	1.05911	0.082846	0.681588	5	5	24.161	NaN	24.2161	23.8606	NaN	24.5286	24.0636	24.1578	23.5754	24.515	24.2608	23.9067	NaN	NaN	6	6	6	6.6	6.6	6.6	148.2	0	18.206	3	0	5	5	1	3	4	2	4	6	4	4	1	1	0	0	1	0
Q62361	Q62361	Pro-thyrotropin-releasing hormone;Thyrotropin-releasing hormone	Trh	1.06029	0.0844633	0.811603	6	7	25.1995	24.8592	26.3185	26.1994	NaN	25.7215	26.5789	25.9568	24.8499	26.0508	25.8821	26.5096	25.273	25.5764	4	4	4	21.9	21.9	21.9	29.194	0	139.79	2	3	4	4	1	4	4	4	3	4	4	4	3	2	0	0	0	0
Q9R1P3	Q9R1P3	Proteasome subunit beta type-2	Psmb2	1.06039	0.0845971	0.801955	7	7	24.1692	24.484	24.0752	23.6646	25.0646	23.7261	23.8713	23.4825	24.818	23.4225	23.5831	23.7708	25.2721	24.1137	6	6	6	45.3	45.3	45.3	22.906	0	30.54	5	2	4	3	6	4	3	4	4	1	3	2	4	3	1	1	0	0
P02816	P02816	Prolactin-inducible protein homolog	Pip	1.06046	0.084695	NaN	1	2	NaN	NaN	NaN	NaN	NaN	23.7717	NaN	NaN	NaN	NaN	25.349	NaN	22.0251	NaN	3	3	3	17.8	17.8	17.8	16.823	0	5.1398	1	2	1	0	0	2	1	1	2	0	2	1	2	1	0	0	0	0
P17182	P17182	Alpha-enolase	Eno1	1.06057	0.0848457	0.71269	7	7	30.8022	29.8855	29.5455	29.6675	30.3536	30.1276	30.5771	29.6627	30.3576	29.6267	29.8197	30.0647	30.5861	30.2476	32	24	23	79	63.4	63.4	47.14	0	323.31	21	18	18	18	17	20	18	19	18	17	17	20	19	18	1	0	1	0
Q8BWP8	Q8BWP8	Beta-1,4-glucuronyltransferase 1	B4gat1	1.06168	0.0863514	0.822805	7	7	28.2319	28.073	29.2029	29.0185	27.0076	28.9435	29.0451	28.9083	28.1662	29.0299	28.662	28.8548	27.4146	27.8823	12	12	12	43.6	43.6	43.6	47.384	0	224.88	12	9	12	12	9	12	12	12	11	11	12	12	9	10	0	0	1	0
Q8VDM4	Q8VDM4	26S proteasome non-ATPase regulatory subunit 2	Psmd2	1.06267	0.0877	0.801954	6	7	23.9329	23.9239	NaN	23.0757	24.4928	23.322	23.4102	22.9049	24.4044	22.7991	23.1504	23.5116	24.5618	23.9042	9	9	9	13.4	13.4	13.4	100.2	0	21.09	6	5	1	5	8	6	6	5	7	3	5	7	8	6	0	0	0	0
O08842	O08842	GDNF family receptor alpha-2	Gfra2	1.06304	0.0882	0.782393	7	7	25.972	25.8547	26.3576	26.5858	24.8765	26.3648	26.5051	26.4209	25.9795	26.5919	26.0956	26.2707	24.8731	25.6674	10	10	9	23.1	23.1	21.8	51.726	0	55.14	8	5	8	9	2	9	8	9	8	9	8	8	5	6	0	0	1	0
P17427	P17427	AP-2 complex subunit alpha-2	Ap2a2	1.06429	0.0898888	0.441364	6	7	23.8794	23.7532	23.5158	23.3525	NaN	23.4357	23.711	23.4649	23.6415	23.1918	23.4217	23.8356	23.5734	23.4974	8	8	5	14.2	14.2	10.4	104.02	0	39.177	4	2	4	3	1	3	4	3	5	3	3	4	3	4	0	0	1	0
P17742	P17742	Peptidyl-prolyl cis-trans isomerase A;Peptidyl-prolyl cis-trans isomerase A, N-terminally processed	Ppia	1.06443	0.0900786	0.583165	7	7	30.5162	29.7463	29.728	29.66	30.2646	29.6961	30.271	29.678	30.217	29.5552	29.8978	29.8426	30.0532	30.008	12	12	12	73.8	73.8	73.8	17.971	0	323.31	11	12	10	10	11	9	10	11	12	11	9	11	10	10	1	0	0	0
Q9CX56	Q9CX56	26S proteasome non-ATPase regulatory subunit 8	Psmd8	1.06467	0.0904	NaN	1	1	22.3451	NaN	NaN	NaN	NaN	NaN	NaN	NaN	22.2547	NaN	NaN	NaN	NaN	NaN	3	3	3	9.1	9.1	9.1	39.93	0.0012143	3.1262	2	0	0	0	1	1	2	1	2	0	0	1	3	1	0	0	0	0
Q99KK7	Q99KK7	Dipeptidyl peptidase 3	Dpp3	1.06507	0.090955	0.682457	5	6	23.6795	NaN	NaN	23.2552	24.1446	23.2238	23.4868	NaN	23.4751	22.9408	23.7473	23.2314	23.6582	23.7495	8	8	8	18.6	18.6	18.6	82.897	0	47.195	6	1	1	2	5	3	4	3	4	2	2	4	3	5	1	0	0	0
P25785	P25785	Metalloproteinase inhibitor 2	Timp2	1.06541	0.09141	0.746023	7	7	26.3901	26.4818	27.4633	27.0382	25.756	26.7718	27.2716	26.9618	26.2883	26.9751	27.1376	26.8735	26.195	26.1017	10	10	10	33.2	33.2	33.2	24.328	0	170.62	7	6	8	7	4	5	6	8	6	7	8	7	7	7	0	0	0	0
O35188	O35188	Fractalkine;Processed fractalkine	Cx3cl1	1.06587	0.0920357	0.670104	7	7	27.084	26.9503	27.1598	26.9605	26.4033	27.391	27.0012	27.1278	26.8666	27.611	27.2813	26.5713	26.283	26.5648	3	3	3	9.9	9.9	9.9	42.098	0	97.256	2	2	2	3	2	2	2	2	3	3	2	3	2	2	0	0	1	0
Q9JJK2	Q9JJK2	LanC-like protein 2	Lancl2	1.06609	0.092325	NaN	2	2	NaN	NaN	23.7728	NaN	23.9392	NaN	NaN	NaN	23.5062	NaN	NaN	NaN	24.0212	NaN	4	4	4	9.6	9.6	9.6	50.777	0	6.4196	2	2	2	1	3	2	2	2	2	2	1	2	4	2	1	1	1	0
Q9DBF1	Q9DBF1	Alpha-aminoadipic semialdehyde dehydrogenase	Aldh7a1	1.06722	0.0938571	0.727027	7	7	26.6844	25.7927	25.1489	25.5145	26.3308	26.143	26.889	25.7751	26.2005	25.5134	26.0407	25.9913	25.9347	26.3909	14	14	14	33.6	33.6	33.6	58.861	0	47.677	10	5	6	7	7	9	12	8	11	8	8	9	8	7	1	1	0	1
O08709	O08709	Peroxiredoxin-6	Prdx6	1.06833	0.0953629	0.707911	7	7	28.9781	28.6298	28.4182	28.2929	29.5381	28.4586	28.4593	28.2083	28.81	28.0742	28.0706	28.7432	29.3956	28.8056	19	19	19	80.4	80.4	80.4	24.87	0	323.31	19	17	18	16	18	16	17	16	17	13	15	16	16	17	1	0	0	0
P32648	P32648	VIP peptides;Intestinal peptide PHI-42;Intestinal peptide PHI-27;Vasoactive intestinal peptide	Vip	1.06976	0.0972874	0.594392	5	7	23.6208	NaN	24.0446	24.0367	NaN	23.4283	23.9213	23.5307	23.994	24.1676	23.8918	23.7873	23.3141	23.306	2	2	2	21.8	21.8	21.8	19.048	0	8.741	2	1	2	2	0	2	2	2	2	2	2	2	2	2	0	0	0	0
P33587	P33587	Vitamin K-dependent protein C;Vitamin K-dependent protein C light chain;Vitamin K-dependent protein C heavy chain;Activation peptide	Proc	1.07022	0.0979129	0.738652	7	7	23.5429	25.12	23.9152	23.9897	23.453	23.6205	23.4509	23.7825	23.5834	24.5408	24.1401	23.4933	23.0602	23.8066	5	5	5	13.7	13.7	13.7	51.818	0	15.298	3	4	3	5	2	3	3	4	3	3	4	4	3	3	0	0	0	0
Q9CQM5	Q9CQM5	Thioredoxin domain-containing protein 17	Txndc17	1.07067	0.0985143	0.671313	7	7	25.8699	24.9393	25.1646	24.9791	26.0802	25.3778	25.2489	24.797	25.4409	24.9736	24.9604	25.1975	25.7726	25.8283	6	6	6	61.8	61.8	61.8	14.015	0	60.503	5	3	5	3	5	3	3	4	4	5	4	5	3	4	1	0	0	0
Q9ER58	Q9ER58	Testican-2	Spock2	1.07078	0.09866	0.796729	7	7	27.0107	26.1702	27.9431	27.5584	25.6325	27.6617	27.6349	27.1759	26.7225	27.1834	27.4245	27.4317	26.1462	26.8369	12	12	12	37.4	37.4	37.4	46.863	0	63.255	10	6	10	10	5	10	11	10	7	10	10	12	4	9	0	0	0	0
Q6ZQ38	Q6ZQ38	Cullin-associated NEDD8-dissociated protein 1	Cand1	1.07095	0.0988929	0.702736	7	7	25.4645	25.3682	24.5564	24.6136	26.1066	25.179	25.5318	24.8685	25.5905	24.7738	24.8646	24.9966	25.7655	25.2684	16	16	16	17.5	17.5	17.5	136.33	0	48.595	13	10	8	11	9	11	12	11	12	11	9	12	11	11	1	1	0	0
Q8CG76	Q8CG76	Aflatoxin B1 aldehyde reductase member 2	Akr7a2	1.07104	0.0990075	0.733628	4	4	23.1238	NaN	22.8745	NaN	23.121	NaN	22.897	NaN	22.8557	NaN	22.1931	23.3456	23.2259	NaN	4	4	4	13.9	13.9	13.9	40.612	0	17.008	4	1	2	0	2	1	4	1	2	1	3	3	2	1	1	0	0	0
Q5XJY5	Q5XJY5	Coatomer subunit delta	Arcn1	1.07173	0.099946	0.80243	5	5	22.3908	21.7794	22.025	NaN	21.5637	NaN	23.5925	NaN	22.4279	21.8149	22.0315	22.4654	22.1119	NaN	3	3	3	7	7	7	57.229	0	6.526	3	2	2	1	2	1	3	1	3	2	2	2	3	2	1	0	1	0
P56376	P56376	Acylphosphatase-1	Acyp1	1.07186	0.100118	0.428645	6	7	25.1866	NaN	25.3735	25.1009	25.5454	25.0013	25.1556	25.0891	25.0959	24.8856	24.9781	25.254	25.6048	24.9819	4	4	4	46.5	46.5	46.5	11.241	0	17.263	3	1	4	4	4	3	4	3	4	4	3	4	4	3	0	0	0	0
O09114	O09114	Prostaglandin-H2 D-isomerase	Ptgds	1.07222	0.100597	0.730455	7	7	34.6206	34.0219	35.1644	34.937	34.0115	35.4215	34.9675	34.7623	34.5682	35.1916	34.9257	34.7263	33.544	34.7222	17	17	17	74.1	74.1	74.1	21.066	0	323.31	17	15	15	15	14	14	15	17	15	16	15	16	15	15	1	1	1	0
P40124	P40124	Adenylyl cyclase-associated protein 1	Cap1	1.07256	0.101064	0.543563	7	7	24.6185	24.5108	24.8632	24.3606	25.0437	24.7874	25.1476	24.9474	24.7986	24.5132	25.1103	24.3115	24.6891	24.2543	11	11	11	33.5	33.5	33.5	51.564	0	38.573	8	6	4	5	5	7	9	8	9	5	8	8	5	7	0	0	1	0
Q9JLJ2	Q9JLJ2	4-trimethylaminobutyraldehyde dehydrogenase	Aldh9a1	1.07302	0.101677	0.728655	7	7	24.2911	23.275	23.1909	22.9262	24.262	23.4912	24.4086	23.454	23.7177	22.9676	23.4459	23.253	24.1448	24.1502	5	5	5	13.2	13.2	13.2	53.514	0	26.542	4	2	3	2	4	5	3	2	4	3	5	2	4	3	1	0	0	0
Q8BLC3	Q8BLC3	Ly6/PLAUR domain-containing protein 1	Lypd1	1.07324	0.101968	NaN	5	2	23.3196	NaN	23.9772	23.6522	NaN	23.5095	23.612	NaN	NaN	23.4387	23.5856	NaN	NaN	NaN	2	2	2	30.5	30.5	30.5	15.261	0	8.0098	2	1	2	2	0	2	2	1	0	2	2	1	0	1	0	0	1	0
O70622	O70622	Reticulon-2	Rtn2	1.07367	0.102556	NaN	2	5	24.2791	NaN	NaN	NaN	25.0511	NaN	NaN	24.3819	24.5987	NaN	NaN	24.2697	25.4811	24.0813	3	3	3	11.7	11.7	11.7	51.346	0	39.582	2	1	1	1	2	0	1	2	3	1	1	3	2	3	0	0	1	0
Q9CPQ1	Q9CPQ1	Cytochrome c oxidase subunit 6C	Cox6c	1.07451	0.10368	NaN	1	2	25.2019	NaN	NaN	NaN	NaN	NaN	NaN	NaN	NaN	NaN	NaN	24.3015	25.8949	NaN	3	3	3	34.2	34.2	34.2	8.4689	0	7.0495	3	1	0	2	2	2	0	2	3	1	2	3	3	2	0	0	1	1
A2ASQ1	A2ASQ1	Agrin;Agrin N-terminal 110 kDa subunit;Agrin C-terminal 110 kDa subunit;Agrin C-terminal 90 kDa fragment;Agrin C-terminal 22 kDa fragment	Agrn	1.07526	0.10468	0.735492	7	7	26.3346	25.8051	26.7434	26.6772	25.1409	26.8359	26.6648	26.3536	26.2825	26.7247	26.5075	26.5179	25.2913	25.7918	9	9	9	7.5	7.5	7.5	207.54	0	54.553	6	6	7	8	5	7	7	6	6	5	7	6	4	4	0	0	1	0
P23506	P23506	Protein-L-isoaspartate(D-aspartate) O-methyltransferase	Pcmt1	1.07526	0.104685	0.598074	6	5	23.5254	NaN	23.2935	23.0057	23.9645	23.9508	23.3265	23.2795	NaN	23.2571	23.2106	23.4803	23.8045	NaN	3	3	3	18.9	18.9	18.9	24.634	0	9.7132	2	1	3	3	3	3	3	3	1	2	3	2	3	1	1	0	0	0
P51910;REV__Q9R0Y8	P51910	Apolipoprotein D	Apod	1.07553	0.105044	0.746094	7	7	30.7662	30.3103	30.6152	30.9234	29.2047	31.2012	30.4258	30.5372	30.418	30.7479	30.0752	30.569	29.3535	31.0106	10	10	10	40.7	40.7	40.7	21.53	0	200	9	9	10	10	8	9	10	9	9	10	10	10	9	9	0	0	0	0
P01831	P01831	Thy-1 membrane glycoprotein	Thy1	1.07565	0.105211	0.706903	7	7	29.0793	28.2837	29.5386	28.9657	27.7983	29.3299	28.9774	28.6951	28.9632	29.0707	28.8825	28.9593	27.9242	28.7415	5	5	5	32.7	32.7	32.7	18.08	0	122.49	5	5	5	5	4	5	5	5	4	5	4	5	5	5	0	0	1	0
Q8VCF1	Q8VCF1	Soluble calcium-activated nucleotidase 1	Cant1	1.07598	0.105651	0.640667	7	7	26.1305	26.3026	26.7685	26.7728	25.7582	26.9547	26.7219	26.7275	26.2748	26.6327	26.4364	26.7259	25.6167	26.2556	13	13	13	42.4	42.4	42.4	45.652	0	60.58	11	7	10	12	4	11	13	12	11	11	10	11	4	9	0	0	1	0
Q80SW1;Q68FL4	Q80SW1;Q68FL4	Putative adenosylhomocysteinase 2;Putative adenosylhomocysteinase 3	Ahcyl1;Ahcyl2	1.07631	0.106091	0.760237	5	3	23.8616	22.6183	22.2365	NaN	NaN	22.8213	21.9864	NaN	22.5851	NaN	NaN	22.6573	NaN	22.5537	4	4	4	8.7	8.7	8.7	58.951	0	8.0908	3	2	2	1	0	2	3	1	2	1	1	2	1	2	0	0	0	0
Q8BX43	Q8BX43	Tumor necrosis factor receptor superfamily member 19L	Relt	1.07645	0.106287	0.757078	3	5	NaN	24.443	24.5966	24.3672	NaN	NaN	NaN	24.7384	NaN	24.7462	24.6944	24.5234	23.1109	NaN	2	2	2	13.5	13.5	13.5	46.518	0	6.1789	2	2	2	2	1	1	1	2	1	2	2	2	2	1	1	0	1	0
P24549	P24549	Retinal dehydrogenase 1	Aldh1a1	1.07731	0.10744	0.745463	7	7	29.2271	29.0339	28.2257	28.6781	29.323	28.9301	30.5601	28.4752	29.7027	28.6029	29.4614	28.8042	29.0572	29.1222	24	22	15	57.9	56.1	38.9	54.467	0	323.31	15	11	12	12	12	13	14	13	15	11	13	13	12	14	1	0	0	0
Q91WQ3	Q91WQ3	Tyrosine--tRNA ligase, cytoplasmic;Tyrosine--tRNA ligase, cytoplasmic, N-terminally processed	Yars	1.07742	0.10758	NaN	1	2	22.5273	NaN	NaN	NaN	NaN	NaN	NaN	NaN	NaN	NaN	NaN	21.9412	22.8983	NaN	2	2	2	4.4	4.4	4.4	59.105	0.00064062	3.8966	2	1	1	1	2	2	1	2	2	0	0	2	2	1	1	0	0	0
Q61735	Q61735	LeuDKOcyte surface antigen CD47	Cd47	1.07764	0.107877	NaN	1	3	NaN	NaN	NaN	22.905	NaN	NaN	NaN	22.4524	23.1416	NaN	NaN	22.7973	NaN	NaN	2	2	2	8.9	8.9	8.9	33.097	0	6.3577	1	1	1	2	1	1	1	2	2	1	1	2	2	1	0	0	1	0
O09010	O09010	Beta-1,3-N-acetylglucosaminyltransferase lunatic fringe	Lfng	1.07789	0.108214	0.7426	7	7	26.7469	26.8721	27.3949	27.4981	25.9488	27.5111	27.4164	27.3569	26.296	27.4748	27.1839	27.5953	25.9628	26.761	16	16	16	53.4	53.4	53.4	41.952	0	138.17	11	7	14	14	6	11	15	12	9	13	13	13	5	10	0	0	1	0
P62192	P62192	26S protease regulatory subunit 4	Psmc1	1.0784	0.108887	0.744935	4	5	24.1273	23.7609	NaN	NaN	24.6431	NaN	24.2898	NaN	24.8501	NaN	23.7611	23.4165	24.5551	23.8991	6	6	6	15.7	15.7	15.7	49.184	0	16.298	6	4	1	2	4	1	4	2	5	1	3	5	5	5	1	1	0	0
P97298;CON__Q95121	P97298	Pigment epithelium-derived factor	Serpinf1	1.07897	0.109659	0.60972	7	7	30.3259	30.4436	30.9721	30.8249	29.6755	30.7667	30.5535	30.5345	30.211	30.6884	30.8032	30.5979	29.8638	30.096	18	18	18	56.6	56.6	56.6	46.233	0	323.31	16	16	17	18	14	15	17	17	17	18	15	16	16	16	0	0	0	0
P97467	P97467	Peptidyl-glycine alpha-amidating monooxygenase;Peptidylglycine alpha-hydroxylating monooxygenase;Peptidyl-alpha-hydroxyglycine alpha-amidating lyase	Pam	1.07914	0.109876	0.740127	7	7	29.1358	28.7373	29.5628	29.5245	27.9789	29.7669	29.682	29.3766	29.1864	29.6841	29.3651	29.3065	28.0076	28.6928	34	34	34	46.7	46.7	46.7	108.96	0	323.31	31	26	31	32	18	27	32	31	27	28	30	30	23	23	0	0	1	0
Q8CFV4	Q8CFV4	Neuritin	Nrn1	1.07924	0.11001	0.582814	6	6	25.4877	25.46	26.1038	26.1685	NaN	25.5291	26.2797	25.6633	25.7392	26.1166	25.7068	25.8704	NaN	25.2725	3	3	3	36.6	36.6	36.6	15.353	0	50.879	3	2	3	3	0	3	3	2	2	3	3	3	1	2	0	0	1	0
P50396	P50396	Rab GDP dissociation inhibitor alpha	Gdi1	1.07961	0.110506	0.287181	7	7	27.4355	27.0596	26.8582	26.8293	27.1556	26.8686	27.0901	26.9012	27.1371	26.7255	27.0505	26.857	27.034	26.818	17	12	12	59.1	44.1	44.1	50.521	0	189.25	11	11	11	10	10	10	12	11	12	12	12	11	11	11	1	0	0	0
Q9R0N0	Q9R0N0	Galactokinase	Galk1	1.07973	0.110673	0.649288	6	6	24.143	NaN	23.3026	23.4703	24.3777	23.316	23.9605	23.1166	24.0284	23.4094	23.8226	23.585	NaN	23.9441	4	4	4	11.5	11.5	11.5	42.295	0	8.0886	3	1	3	4	2	3	4	3	4	4	4	3	1	3	0	0	0	0
Q9CZM2	Q9CZM2	60S ribosomal protein L15	Rpl15	1.0802	0.111293	0.829808	3	5	23.6181	NaN	NaN	22.3547	23.7308	NaN	NaN	NaN	23.4945	22.6737	22.9246	23.1032	23.4201	NaN	2	2	2	10.3	10.3	10.3	24.146	0	5.2192	2	0	1	2	2	1	1	1	2	2	2	2	2	1	0	0	0	0
Q9CR86	Q9CR86	Calcium-regulated heat stable protein 1	Carhsp1	1.08083	0.11214	NaN	1	3	24.001	NaN	NaN	NaN	NaN	NaN	NaN	NaN	24.0479	NaN	NaN	23.9057	NaN	23.713	2	2	2	35.1	35.1	35.1	16.062	0	9.1466	2	1	1	1	0	1	1	1	2	1	1	2	1	2	1	0	0	0
Q8K2I4	Q8K2I4	Beta-mannosidase	Manba	1.08105	0.112433	NaN	2	6	NaN	NaN	23.686	23.6051	NaN	NaN	NaN	23.4803	23.3178	23.7538	23.7919	23.6458	NaN	23.2093	5	5	5	5.9	5.9	5.9	100.83	0	6.452	3	1	5	5	1	2	4	4	4	4	4	3	3	2	0	0	0	0
P49222	P49222	Erythrocyte membrane protein band 4.2	Epb42	1.08147	0.11299	NaN	1	2	NaN	NaN	NaN	NaN	23.3685	NaN	NaN	NaN	23.1526	NaN	NaN	NaN	23.3585	NaN	6	5	5	9.1	8.1	8.1	76.755	0	7.3069	0	1	0	0	4	2	0	1	4	0	0	0	2	1	1	0	1	0
P00493	P00493	Hypoxanthine-guanine phosphoribosyltransferase	Hprt1	1.08283	0.11481	0.583353	6	7	24.2763	23.5165	23.5893	23.3261	23.6121	NaN	24.1193	23.4288	24.1497	23.9049	23.396	23.4786	23.1432	23.8747	6	6	6	27.5	27.5	27.5	24.57	0	8.5285	6	4	4	4	2	2	4	5	6	4	3	5	3	5	1	0	0	0
Q8CJH3	Q8CJH3	Plexin-B1	Plxnb1	1.08331	0.115447	0.52391	5	6	22.3207	NaN	22.6579	22.4798	NaN	22.8903	21.9878	22.0529	22.4656	22.4747	22.4552	22.4782	NaN	22.1844	3	3	3	1.9	1.9	1.9	231.37	0	5.5154	3	1	2	2	0	2	3	3	2	2	2	3	0	2	0	0	1	0
P48758	P48758	Carbonyl reductase [NADPH] 1	Cbr1	1.08366	0.115916	0.651505	7	7	27.2733	26.4971	26.439	26.2885	27.7035	26.6802	26.9526	26.5182	27.0444	26.2652	26.18	26.6583	27.2199	27.1368	15	15	14	65.3	65.3	62.5	30.641	0	144.31	11	10	9	10	11	9	11	9	11	10	9	11	11	12	1	0	0	0
Q9Z2U0;Q9CWH6	Q9Z2U0;Q9CWH6	Proteasome subunit alpha type-7;Proteasome subunit alpha type-7-like	Psma7;Psma8	1.08422	0.116654	0.66745	7	7	24.5482	24.1441	24.2711	23.7866	25.2598	24.4457	24.5242	23.6268	24.7184	23.9659	24.2058	24.1279	25.2644	24.254	6	6	6	32.7	32.7	32.7	27.855	0	26.968	5	4	3	4	4	5	5	4	5	3	5	4	3	4	1	1	0	0
Q7TSV4	Q7TSV4	Phosphoglucomutase-2	Pgm2	1.0854	0.11823	0.564725	6	7	24.1735	NaN	23.3001	23.0177	23.3773	23.3511	23.5915	23.1247	23.6202	23.1937	23.3507	23.4064	22.9173	23.839	7	7	7	15.2	15.2	15.2	68.747	0	18.796	7	1	2	4	3	4	6	3	2	2	4	4	3	5	1	0	0	0
Q8K4G1	Q8K4G1	Latent-transforming growth factor beta-binding protein 4	Ltbp4	1.08564	0.118549	0.690829	7	7	26.9568	26.663	27.47	27.3922	25.9881	27.7578	27.5079	27.1783	26.9502	27.4317	27.0751	27.457	26.1471	26.6667	31	31	31	24.7	24.7	24.7	178.64	0	95.283	25	19	28	29	14	25	25	28	23	28	23	26	14	19	0	0	0	0
Q9QZE5;Q9QXK3	Q9QZE5;Q9QXK3	Coatomer subunit gamma-1;Coatomer subunit gamma-2	Copg1;Copg2	1.08596	0.11897	0.730335	3	6	22.2814	NaN	NaN	NaN	NaN	21.7722	22.773	21.8753	22.3143	21.8593	22.5976	22.1168	NaN	22.1761	2	2	2	2.6	2.6	2.6	97.512	0.00064309	3.9317	2	1	1	1	1	2	2	2	2	2	2	2	2	2	1	0	1	0
Q921I1;CON__Q29443;CON__Q0IIK2	Q921I1	Serotransferrin	Tf	1.08626	0.11937	0.640604	7	7	34.4434	35.0164	34.3644	34.8631	34.3164	34.8288	35.0255	34.5287	34.4879	35.3977	34.3779	34.3729	33.659	35.1984	74	74	71	72	72	70.7	76.723	0	323.31	65	69	66	66	61	64	68	66	63	64	66	67	59	68	0	0	0	0
Q9D0K2	Q9D0K2	Succinyl-CoA:3-ketoacid coenzyme A transferase 1, mitochondrial	Oxct1	1.0866	0.119823	0.712916	5	6	26.4253	26.0368	26.0266	26.3645	26.9365	NaN	NaN	26.2114	25.8866	NaN	25.6379	26.3551	27.4651	25.8729	13	13	13	39.4	39.4	39.4	55.988	0	80.885	11	4	4	4	7	1	1	8	8	1	5	10	8	8	0	0	0	1
P14106	P14106	Complement C1q subcomponent subunit B	C1qb	1.08717	0.120574	0.585077	7	7	26.4619	26.4029	27.0326	27.1723	26.1911	27.2888	26.9678	26.7791	26.4873	27.1142	26.9814	26.5049	25.9988	26.8077	7	7	7	28.5	28.5	28.5	26.717	0	36.911	7	6	6	6	5	6	5	6	5	6	6	6	6	6	0	0	0	0
Q62422	Q62422	Osteoclast-stimulating factor 1	Ostf1	1.08726	0.120693	0.714258	4	6	23.9588	NaN	NaN	22.993	24.3802	NaN	23.7552	23.2877	23.6008	23.5331	NaN	23.818	23.9106	23.7564	4	4	4	29.8	29.8	29.8	23.782	0	39.015	3	3	1	3	4	1	4	3	4	2	2	4	3	4	1	0	0	0
Q02105	Q02105	Complement C1q subcomponent subunit C	C1qc	1.08757	0.121111	0.585862	7	7	26.1384	26.4749	26.6641	26.6475	25.7116	26.8585	26.7392	26.4674	26.3475	26.7323	26.6217	26.1842	25.5141	26.519	5	5	5	25.2	25.2	25.2	25.991	0	40.315	4	4	4	4	5	3	4	5	5	5	5	5	4	5	0	0	0	0
P10107	P10107	Annexin A1	Anxa1	1.08769	0.121266	0.801271	7	7	25.9705	22.4622	24.1937	23.1667	24.9438	24.6363	23.8548	23.6576	24.1739	23.6036	24.1121	23.8965	24.1127	24.8226	9	9	9	37.3	37.3	37.3	38.734	0	51.312	9	3	7	2	5	5	4	3	5	3	5	4	4	7	1	1	1	0
Q9WTQ5	Q9WTQ5	A-kinase anchor protein 12	Akap12	1.08803	0.121715	0.729963	5	7	24.8893	NaN	24.1912	NaN	24.036	24.1817	25.2488	24.0274	24.3741	23.9441	24.873	24.8089	23.3875	25.2988	13	13	13	15.7	15.7	15.7	180.69	0	32.261	11	1	7	1	5	2	9	5	7	6	7	9	2	11	1	0	0	0
Q91X72	Q91X72	Hemopexin	Hpx	1.08818	0.121921	0.712412	7	7	34.1772	34.9921	34.0063	34.3886	33.6802	33.7505	34.065	33.7516	34.0279	34.8313	34.9486	33.4682	32.9202	34.2587	38	38	38	70	70	70	51.317	0	323.31	37	36	36	37	37	36	35	38	36	37	36	35	34	35	0	0	0	0
P42932	P42932	T-complex protein 1 subunit theta	Cct8	1.089	0.123	0.635078	5	5	24.2861	23.7976	NaN	NaN	23.8804	23.8538	23.8157	23.5556	23.6928	23.3222	23.7941	NaN	24.6538	NaN	8	8	8	18.4	18.4	18.4	59.555	0	12.902	7	4	2	2	3	4	4	4	6	3	4	3	5	2	1	0	0	0
P55288;Q8BM92;Q5RJH3	P55288	Cadherin-11	Cdh11	1.08906	0.123083	0.501044	7	7	25.9539	25.8406	26.0829	26.2713	25.393	26.1761	25.7311	26.067	25.5053	25.8135	25.4094	26.11	26.2726	25.4096	9	9	8	15.3	15.3	14.3	88.111	0	21.348	6	4	5	6	3	7	6	6	5	5	5	7	2	5	0	0	1	0
Q00493	Q00493	Carboxypeptidase E	Cpe	1.0891	0.123136	0.720892	7	7	30.5398	29.8601	31.2273	30.9299	29.2162	31.0664	31.1151	30.7378	30.2089	30.7676	30.7882	30.8536	29.6755	30.0612	24	24	24	55.3	55.3	55.3	53.255	0	323.31	23	20	24	23	19	23	23	23	22	23	23	24	21	21	0	0	1	0
Q8VDN2	Q8VDN2	Sodium/potassium-transporting ATPase subunit alpha-1	Atp1a1	1.08932	0.123429	NaN	2	5	24.2743	NaN	NaN	NaN	NaN	23.6866	NaN	NaN	23.883	23.6499	23.9341	NaN	23.8158	24.0022	20	7	7	23.2	7.4	7.4	112.98	0	14.472	5	1	0	1	1	3	0	1	6	2	2	1	5	6	0	0	1	0
P15116	P15116	Cadherin-2	Cdh2	1.08976	0.12401	0.725558	7	7	30.4546	30.0903	31.1852	31.0832	29.2607	31.1137	31.0036	30.8663	30.4274	31.0454	30.7397	30.8174	29.5094	29.9177	15	15	15	20.3	20.3	20.3	99.795	0	323.31	13	13	14	13	12	14	13	14	13	13	12	12	11	13	0	0	1	0
Q9QZF2	Q9QZF2	Glypican-1;Secreted glypican-1	Gpc1	1.09	0.124331	0.638699	7	7	27.0276	26.5332	27.7351	27.6017	26.2162	27.622	27.6232	27.233	26.9445	27.2588	27.2393	27.3454	26.528	26.9399	14	14	14	37.3	37.3	37.3	61.359	0	137.92	12	10	13	13	6	12	12	12	9	12	9	12	7	10	0	0	1	0
Q811B1	Q811B1	Xylosyltransferase 1	Xylt1	1.09016	0.124534	0.542648	7	7	24.0987	23.7669	24.2132	24.4392	23.258	24.077	24.2752	24.0075	23.632	24.0231	23.7803	24.5562	23.4973	23.7599	3	3	3	3	3	3	107.3	0	18.869	3	2	2	2	2	3	3	3	3	3	3	3	2	3	0	0	1	0
Q9R0Q7	Q9R0Q7	Prostaglandin E synthase 3	Ptges3	1.09087	0.125476	0.659889	7	7	26.3508	25.2403	25.1203	25.2547	26.6295	25.6995	25.4886	25.2003	25.6491	25.1972	25.0093	25.7286	26.2299	25.8911	4	4	4	28.1	28.1	28.1	18.721	0	44.92	4	3	4	4	3	4	4	3	4	4	4	4	4	4	1	0	0	0
Q9ER65	Q9ER65	Calsyntenin-2	Clstn2	1.09088	0.12549	NaN	3	1	NaN	NaN	22.7082	22.6964	NaN	NaN	22.7119	NaN	NaN	22.58	NaN	NaN	NaN	NaN	4	3	3	4.7	4	4	107.89	0	4.518	2	1	3	2	0	0	2	1	1	3	0	1	1	0	0	0	1	0
Q91ZX7	Q91ZX7	Prolow-density lipoprotein receptor-related protein 1;Low-density lipoprotein receptor-related protein 1 85 kDa subunit;Low-density lipoprotein receptor-related protein 1 515 kDa subunit;Low-density lipoprotein receptor-related protein 1 intracellular domain	Lrp1	1.09089	0.125507	0.566803	7	7	27.6208	27.1573	27.6651	27.7648	26.8481	27.9093	27.6475	27.3917	27.545	27.8631	27.6044	27.4207	26.513	27.3962	43	43	41	12.3	12.3	12	504.74	0	140.13	34	23	33	29	15	34	32	31	28	31	29	31	16	27	1	1	1	0
P50608	P50608	Fibromodulin	Fmod	1.09108	0.125754	0.744897	7	7	26.9237	27.0133	28.7535	28.0443	26.6527	27.8574	28.2678	28.3708	27.0665	27.7513	27.8968	27.8887	26.7011	26.9571	9	9	9	37	37	37	43.054	0	198.36	8	7	9	8	7	8	9	9	7	8	7	8	6	7	0	0	0	0
Q9EST5	Q9EST5	Acidic leucine-rich nuclear phosphoprotein 32 family member B	Anp32b	1.09132	0.12608	NaN	1	2	24.057	NaN	NaN	NaN	NaN	NaN	NaN	NaN	NaN	NaN	NaN	23.9341	NaN	23.9277	3	2	2	14.3	11.4	11.4	31.078	0	14.941	2	0	1	1	1	1	1	1	1	1	1	2	1	2	0	1	0	0
Q9CRB6	Q9CRB6	Tubulin polymerization-promoting protein family member 3	Tppp3	1.09162	0.126471	0.719403	7	7	27.6048	26.238	26.9333	25.9735	27.5472	26.7905	26.9819	27.0531	26.5029	25.5753	26.2495	27.5638	27.2193	27.02	9	9	9	46.6	46.6	46.6	18.965	0	158.89	8	7	8	7	7	7	8	8	6	8	7	8	6	9	1	0	0	0
Q91VU0	Q91VU0	Protein FAM3C	Fam3c	1.09193	0.126874	0.733353	7	7	28.1745	27.2801	28.7315	28.4481	26.7766	28.5279	28.5563	28.1219	28.1145	28.5706	28.3086	28.1901	26.7575	27.5437	12	12	12	59.5	59.5	59.5	24.752	0	161.02	8	9	10	10	6	9	9	10	10	10	10	10	5	8	0	0	0	0
P18826	P18826	Phosphorylase b kinase regulatory subunit alpha, skeletal muscle isoform	Phka1	1.09267	0.12786	NaN	1	3	22.5638	NaN	NaN	NaN	NaN	NaN	NaN	22.1571	22.2298	NaN	NaN	NaN	22.9209	NaN	3	3	3	3.4	3.4	3.4	138.82	0	5.625	2	1	0	0	1	0	0	2	3	0	0	1	3	1	0	0	1	0
Q6WVG3;Q50H33	Q6WVG3	BTB/POZ domain-containing protein KCTD12	Kctd12	1.09311	0.128443	0.502391	3	3	24.9175	NaN	NaN	24.5178	NaN	NaN	24.5559	NaN	NaN	24.2995	24.6241	NaN	NaN	24.6823	4	4	4	13.5	13.5	13.5	35.892	0	6.5688	4	1	2	2	1	1	3	2	3	3	3	3	2	3	0	0	1	0
P70158	P70158	Acid sphingomyelinase-like phosphodiesterase 3a	Smpdl3a	1.09413	0.129781	0.508229	5	6	24.1213	NaN	25.0253	24.5305	NaN	24.8669	24.5016	24.2829	24.2398	24.8268	24.2923	24.6731	NaN	24.561	5	5	5	20.2	20.2	20.2	49.857	0	27.765	4	1	5	5	1	3	5	4	3	5	4	4	2	4	0	0	0	0
P11438	P11438	Lysosome-associated membrane glycoprotein 1	Lamp1	1.09422	0.1299	0.572644	7	7	25.2114	25.2205	25.72	25.5596	24.4551	25.7062	25.4174	25.4553	24.876	25.6376	25.3299	25.4854	24.5001	25.0966	5	5	5	15.5	15.5	15.5	43.865	0	18.755	3	2	3	3	2	3	3	3	3	3	3	3	3	5	0	0	1	0
Q7TQ33	Q7TQ33	RGM domain family member B	Rgmb	1.09459	0.130386	0.717774	7	7	25.297	24.7402	26.0646	25.7607	24.4236	25.9292	25.9583	25.4056	25.3625	25.9941	25.6892	25.8421	24.037	24.9304	4	4	4	17.9	17.9	17.9	47.181	0	114.1	4	3	3	3	2	3	4	3	3	3	3	3	2	3	0	0	1	0
Q9R111	Q9R111	Guanine deaminase	Gda	1.09498	0.1309	0.712963	7	7	26.9574	27.2545	26.9791	27.178	28.4598	27.5343	26.6772	26.8497	27.9163	27.0646	26.8833	26.2908	28.3367	26.7826	28	28	28	75.3	75.3	75.3	51.012	0	323.31	21	19	19	22	21	23	20	22	24	17	19	15	23	19	0	0	0	0
Q9D6J6	Q9D6J6	NADH dehydrogenase [ubiquinone] flavoprotein 2, mitochondrial	Ndufv2	1.09519	0.131186	NaN	1	5	NaN	NaN	NaN	NaN	23.1409	NaN	NaN	22.6145	22.8216	NaN	NaN	22.6186	24.1029	22.8908	3	3	3	16.5	16.5	16.5	27.285	0	18.984	1	1	1	1	2	1	0	2	2	1	1	3	2	3	0	0	1	1
P17563;Q63836	P17563;Q63836	Selenium-binding protein 1;Selenium-binding protein 2	Selenbp1;Selenbp2	1.09586	0.132063	0.618277	7	7	27.5925	26.6573	26.6333	26.5883	28.1802	27.2378	27.069	26.6303	27.3423	26.7643	26.652	26.9704	27.2812	27.3934	20	20	20	55.3	55.3	55.3	52.513	0	253.2	16	11	14	13	15	11	16	13	14	14	13	14	16	17	1	1	1	0
P16125	P16125	L-lactate dehydrogenase B chain	Ldhb	1.0962	0.132511	0.52946	7	7	30.0755	29.1063	29.3699	29.4021	30.1862	29.5944	30.0639	29.4793	29.775	29.0954	29.1737	29.9923	29.8388	29.5164	24	21	21	68	66.2	66.2	36.572	0	234.05	20	16	17	18	17	17	15	15	18	16	17	18	15	16	1	0	0	0
P97873	P97873	Lysyl oxidase homolog 1	Loxl1	1.09633	0.13268	NaN	3	1	NaN	NaN	23.7599	23.4974	NaN	NaN	23.3145	23.3913	NaN	NaN	NaN	NaN	NaN	NaN	4	4	4	8.6	8.6	8.6	66.506	0	4.969	0	0	4	4	0	2	2	2	1	1	1	2	0	1	0	0	0	0
Q9CVB6	Q9CVB6	Actin-related protein 2/3 complex subunit 2	Arpc2	1.09637	0.132733	NaN	1	3	23.7608	NaN	NaN	NaN	NaN	NaN	NaN	NaN	NaN	NaN	NaN	23.6122	23.6925	23.5795	5	5	5	22	22	22	34.357	0	6.9832	4	1	1	3	2	0	2	2	2	2	2	5	2	4	1	0	0	0
Q9JJN5;CON__Q2KJ83	Q9JJN5	Carboxypeptidase N catalytic chain	Cpn1	1.09655	0.132974	NaN	2	7	23.9028	27.8951	NaN	NaN	NaN	NaN	NaN	25.8874	25.5161	25.8426	25.9592	24.999	25.3896	26.7679	10	10	10	32.4	32.4	32.4	51.845	0	74.503	3	10	0	1	0	0	0	8	7	8	8	7	5	7	0	0	0	0
Q8K135	Q8K135	Dyslexia-associated protein KIAA0319-like protein	Kiaa0319l	1.09685	0.133369	0.667115	6	7	24.6533	24.4129	24.77	25.2572	23.8892	25.2912	NaN	24.9278	24.46	25.048	24.8227	25.0684	23.5685	24.1569	4	4	4	5.1	5.1	5.1	115.31	0	5.7993	4	2	3	4	2	3	3	4	2	4	4	4	2	2	0	0	1	0
P98156	P98156	Very low-density lipoprotein receptor	Vldlr	1.09761	0.134366	0.617633	7	7	23.1399	22.4562	23.6357	23.4808	22.1793	23.5781	23.0709	23.1745	22.8697	23.4686	22.9235	23.2247	22.2629	22.6763	3	3	3	4.9	4.9	4.9	96.372	0	11.989	3	3	3	3	2	3	3	3	2	3	2	3	2	3	0	0	1	0
Q8BPB5	Q8BPB5	EGF-containing fibulin-like extracellular matrix protein 1	Efemp1	1.09949	0.136834	0.613185	7	7	29.3781	29.5539	29.6879	29.7365	28.4897	29.9735	29.7734	29.7055	29.0698	29.8802	29.743	29.5143	28.4421	29.2803	21	21	21	60.6	60.6	60.6	54.952	0	323.31	19	20	20	20	17	19	19	20	17	20	20	20	16	20	0	0	0	0
Q8CIF4	Q8CIF4	Biotinidase	Btd	1.10161	0.13961	0.52894	7	7	25.9631	27.0582	26.8272	26.907	25.8634	26.3952	26.7737	26.559	26.2578	26.6958	26.7153	26.5607	25.9215	26.1005	10	10	10	34.2	34.2	34.2	58.154	0	181.97	8	8	10	10	8	10	9	10	7	8	10	9	4	8	0	0	0	0
O70251	O70251	Elongation factor 1-beta	Eef1b	1.10209	0.140246	0.695435	4	6	24.0544	NaN	23.0139	NaN	23.5872	NaN	24.4728	23.2373	23.8672	NaN	23.4096	23.7398	23.891	23.706	3	3	3	26.7	26.7	26.7	24.693	0	48.978	3	1	3	1	2	2	3	2	3	3	3	3	3	3	0	0	0	0
P12960	P12960	Contactin-1	Cntn1	1.10231	0.140524	0.608134	7	7	29.407	28.456	29.7891	29.4577	28.3912	29.6624	29.4374	29.2087	29.0647	29.5637	29.3912	29.3031	28.3485	28.7371	29	29	29	39.9	39.9	39.9	113.39	0	279.57	27	22	26	25	16	24	26	25	25	25	22	23	16	25	0	0	1	0
Q9R0E2	Q9R0E2	Procollagen-lysine,2-oxoglutarate 5-dioxygenase 1	Plod1	1.10257	0.140867	0.662968	7	7	27.014	26.8242	27.8155	27.4637	25.8617	27.5648	27.3881	27.105	26.915	27.3329	27.4994	27.3291	25.9567	26.8078	26	26	25	45.6	45.6	44.4	83.594	0	83.298	23	13	23	21	9	21	21	21	19	20	21	19	11	17	0	0	1	0
Q9JLC4	Q9JLC4	VPS10 domain-containing receptor SorCS1	Sorcs1	1.10284	0.141227	0.634824	7	7	27.2477	26.4919	27.5434	27.4558	26.3083	27.5522	27.4073	27.549	26.9146	27.7044	27.1869	27.0582	26.5063	26.0986	12	12	12	12.3	12.3	12.3	129.63	0	31.134	11	4	9	8	3	10	8	10	7	11	8	9	3	4	0	0	1	0
O35405	O35405	Phospholipase D3	Pld3	1.10284	0.141229	0.639505	7	7	25.8368	25.5057	26.4959	26.3711	24.6723	26.4073	26.3193	26.0124	25.6104	26.2526	26.0098	25.9751	25.0578	25.7015	6	6	6	18.6	18.6	18.6	54.388	0	29.985	6	4	5	5	4	5	5	5	5	5	5	5	4	4	0	0	1	0
P47911	P47911	60S ribosomal protein L6	Rpl6	1.10331	0.141835	0.642283	5	7	24.3172	NaN	NaN	23.3442	24.5829	23.7164	24.6816	23.7594	24.2576	23.6757	23.6277	23.789	24.4828	24.3142	7	7	7	24.7	24.7	24.7	33.509	0	9.8088	7	2	2	4	6	5	7	5	7	4	6	6	4	6	0	0	0	0
Q9DCD0	Q9DCD0	6-phosphogluconate dehydrogenase, decarboxylating	Pgd	1.10344	0.142009	0.525746	7	7	27.2909	26.672	26.2421	26.2567	27.1194	26.9616	27.342	26.2822	27.1199	26.2729	26.622	26.7013	27.0849	26.8073	17	17	17	39.3	39.3	39.3	53.247	0	168.63	15	12	14	12	10	13	13	13	14	12	14	12	11	12	1	0	0	0
P25444	P25444	40S ribosomal protein S2	Rps2	1.10414	0.14292	0.502714	5	5	23.7196	NaN	NaN	23.1018	23.494	23.2231	24.0978	NaN	23.3581	23.0712	NaN	23.3701	23.6089	23.5135	7	7	7	28	28	28	31.231	0	11.642	5	1	0	2	4	3	5	1	4	2	1	4	3	3	0	0	0	0
Q91V41	Q91V41	Ras-related protein Rab-14	Rab14	1.10464	0.143572	0.31167	4	4	24.1591	NaN	23.7581	23.7388	NaN	NaN	23.8719	23.6696	NaN	23.6294	23.6583	23.9963	NaN	NaN	4	4	4	23.3	23.3	23.3	23.897	0	6.1082	4	1	4	3	2	2	3	4	1	4	3	4	0	2	0	0	1	0
P01029;CON__P01030;CON__ENSEMBL:ENSBTAP00000007350	P01029	Complement C4-B;Complement C4 beta chain;Complement C4 alpha chain;C4a anaphylatoxin;Complement C4 gamma chain	C4b	1.10468	0.143633	0.60348	7	7	31.451	31.7831	31.5963	31.5779	30.5087	31.756	31.7352	31.6709	31.1565	31.8821	31.8454	31.4527	30.3056	31.0895	70	70	70	55.3	55.3	55.3	192.91	0	323.31	64	58	63	63	45	61	64	66	61	65	66	66	46	56	0	0	0	0
P24452	P24452	Macrophage-capping protein	Capg	1.10591	0.14523	0.769164	4	4	24.0051	NaN	23.3013	22.8146	NaN	NaN	24.1575	23.1631	22.5514	NaN	NaN	24.1132	NaN	23.8699	5	5	5	25.6	25.6	25.6	39.24	0	37.952	4	0	2	3	1	1	3	3	3	1	1	2	2	2	1	1	0	0
Q9D1X0	Q9D1X0	Nucleolar protein 3	Nol3	1.10602	0.14538	NaN	2	4	22.8682	NaN	NaN	NaN	22.9907	NaN	NaN	22.3264	22.6686	NaN	NaN	23.1085	23.0329	NaN	4	4	4	28.6	28.6	28.6	24.567	0	25.161	2	1	1	1	2	0	1	2	2	0	1	3	3	1	1	0	0	1
P45700	P45700	Mannosyl-oligosaccharide 1,2-alpha-mannosidase IA	Man1a1	1.10676	0.146349	0.6329	7	7	27.1904	27.5723	28.1452	27.962	26.2993	27.7109	27.7322	27.6532	27.1658	27.67	27.9585	27.6415	26.5695	26.9293	19	19	19	37.7	37.7	37.7	73.275	0	87.411	17	14	17	16	7	14	16	17	11	19	16	19	10	12	0	0	1	0
P08030	P08030	Adenine phosphoribosyltransferase	Aprt	1.10706	0.146739	0.477472	6	7	24.3644	NaN	24.1489	23.4653	24.4525	23.9954	24.342	23.8634	24.0674	23.37	24.1554	23.8027	24.4925	24.118	5	5	5	45	45	45	19.724	0	20.745	5	2	4	4	4	3	4	4	4	2	3	5	5	4	1	0	0	0
P40224	P40224	Stromal cell-derived factor 1	Cxcl12	1.10716	0.14686	NaN	2	1	NaN	NaN	23.4536	NaN	NaN	NaN	23.4578	NaN	NaN	NaN	NaN	23.3088	NaN	NaN	2	2	2	23.7	23.7	23.7	10.561	0	5.822	1	0	2	1	0	1	2	2	0	1	1	2	1	0	0	0	0	0
P67984	P67984	60S ribosomal protein L22	Rpl22	1.10728	0.147023	0.599847	3	3	23.4867	NaN	NaN	NaN	NaN	23.1581	23.0085	22.7625	NaN	NaN	NaN	22.971	NaN	23.4786	2	2	2	18.8	18.8	18.8	14.759	0	4.8769	2	0	1	1	1	2	2	2	1	1	2	2	1	2	0	0	0	0
P16014	P16014	Secretogranin-1;CCB peptide;PE-11	Chgb	1.1093	0.149656	0.652781	7	7	32.696	32.1896	33.2163	33.3581	31.3438	33.0423	33.0908	32.7274	32.6562	33.1165	32.7107	32.7989	31.6967	32.1828	39	39	39	50.4	50.4	50.4	77.968	0	323.31	37	37	36	37	29	38	36	38	38	35	37	38	33	38	0	0	0	0
P98086	P98086	Complement C1q subcomponent subunit A	C1qa	1.11059	0.151326	0.523868	7	7	25.0187	25.1119	25.5917	25.733	24.9085	25.8727	26.0243	25.5816	25.0535	25.7479	25.6436	25.3036	24.5437	25.3274	5	5	5	22.4	22.4	22.4	25.974	0	37.254	5	4	5	5	3	5	5	5	4	4	4	5	3	5	0	0	0	0
Q02596	Q02596	Glycosylation-dependent cell adhesion molecule 1	Glycam1	1.11063	0.151375	NaN	2	1	NaN	NaN	NaN	23.7597	NaN	NaN	24.9139	NaN	NaN	NaN	NaN	NaN	24.1854	NaN	2	2	2	25.2	25.2	25.2	16.209	0	44.53	1	1	1	2	0	1	2	0	0	1	1	1	2	1	0	0	1	0
P47867	P47867	Secretogranin-3	Scg3	1.11121	0.152131	0.617626	7	7	31.7511	31.383	32.3651	32.4202	30.8514	32.4363	32.4228	32.0151	31.7875	32.1915	32.027	32.1456	30.9091	31.4893	30	30	30	66.9	66.9	66.9	53.326	0	323.31	27	27	30	30	26	29	27	28	26	28	29	30	25	27	0	0	1	0
O88322	O88322	Nidogen-2	Nid2	1.11162	0.15266	0.512921	5	7	24.47	NaN	25.284	24.9413	NaN	25.4972	25.2611	25.2127	24.9906	25.327	24.8724	24.9924	24.2241	24.9472	10	10	10	10	10	10	153.91	0	23.993	9	1	9	7	1	8	8	6	6	7	8	9	3	5	0	0	0	0
P24638	P24638	Lysosomal acid phosphatase	Acp2	1.11179	0.152887	NaN	4	2	22.6551	NaN	23.2724	22.944	NaN	NaN	23.0669	23.1458	NaN	NaN	NaN	22.5177	NaN	NaN	2	2	2	3.5	3.5	3.5	48.508	0.0023296	2.715	2	0	2	2	0	1	2	2	0	1	0	2	1	0	0	0	1	0
Q8R5M8	Q8R5M8	Cell adhesion molecule 1	Cadm1	1.11226	0.153491	0.617098	7	7	27.0049	26.351	27.3362	27.3517	25.8917	27.6281	27.0715	26.9484	26.8792	27.4631	27.1776	26.7414	25.9668	26.3842	8	8	8	27.6	27.6	27.6	49.788	0	201.6	6	4	6	7	2	7	6	7	7	5	7	7	4	6	0	0	1	0
O35664	O35664	Interferon alpha/beta receptor 2	Ifnar2	1.11299	0.154443	0.523394	6	5	26.0962	26.4132	26.9162	26.8394	NaN	26.7123	25.7178	26.2742	NaN	26.655	26.4921	26.148	NaN	25.9043	4	4	4	9.7	9.7	9.7	56.578	0	22.608	3	2	3	4	1	3	3	2	1	3	3	2	1	3	0	0	1	0
Q99JG2	Q99JG2	Prosaposin receptor GPR37L1	Gpr37l1	1.11332	0.154868	0.440342	6	7	26.3468	26.3277	26.793	26.7629	NaN	26.9883	26.5577	26.6172	26.5079	27.0628	26.7379	26.4697	25.7252	26.201	4	4	4	6.4	6.4	6.4	52.728	0	78.944	4	3	4	3	0	4	4	4	4	4	4	4	3	3	0	0	1	0
P62814	P62814	V-type proton ATPase subunit B, brain isoform	Atp6v1b2	1.1138	0.155493	0.601581	4	6	23.5861	22.918	NaN	22.4689	NaN	NaN	23.2828	22.5437	23.3397	NaN	22.4541	22.9046	23.0824	23.1261	5	5	5	14.3	14.3	14.3	56.55	0	31.097	4	2	0	2	1	0	3	3	4	3	2	4	2	3	0	0	1	0
Q64442	Q64442	Sorbitol dehydrogenase	Sord	1.11436	0.15621	0.484521	7	7	25.0033	24.5942	24.1279	24.9228	25.2784	24.8526	25.6185	24.7404	25.2804	24.3663	24.583	24.483	24.923	24.9283	6	6	6	22.1	22.1	22.1	38.249	0	14.224	6	2	4	6	5	6	6	5	4	5	5	4	4	5	0	0	1	1
Q8R066	Q8R066	Complement C1q tumor necrosis factor-related protein 4	C1qtnf4	1.1172	0.159892	0.10407	4	4	22.295	NaN	22.593	22.5058	NaN	NaN	22.5786	22.4345	22.2314	22.3222	22.3447	NaN	NaN	NaN	3	3	3	10.1	10.1	10.1	35.057	0	4.3615	2	0	3	2	0	2	2	2	2	2	2	2	0	0	0	0	0	0
P29533	P29533	Vascular cell adhesion protein 1	Vcam1	1.11869	0.161809	0.522072	6	7	26.0716	26.6067	26.5207	26.8448	NaN	26.3833	26.5684	26.2133	26.6994	27.1119	26.7357	26.3479	25.4165	25.8375	13	13	13	24.1	24.1	24.1	81.317	0	82.017	9	10	10	12	2	10	11	9	9	11	10	7	2	7	0	0	1	0
Q04447	Q04447	Creatine kinase B-type	Ckb	1.11916	0.162417	0.628137	7	7	30.9523	30.4179	29.3852	29.5948	29.2455	29.7724	31.0069	29.552	30.1606	29.8176	30.0878	30.1498	29.0834	30.3869	20	17	17	67.5	63.8	63.8	42.713	0	323.31	17	16	15	16	14	15	17	14	16	16	17	15	16	16	1	0	0	0
Q62433	Q62433	Protein NDRG1	Ndrg1	1.11946	0.162807	0.575924	6	6	24.2383	23.2893	NaN	22.8197	23.6365	23.6447	24.4518	23.5026	24.1476	23.353	NaN	23.2999	23.2798	23.5206	5	5	5	21.1	21.1	21.1	43.008	0	14.055	3	3	2	2	2	3	4	4	4	3	2	3	2	3	1	1	1	0
O88393	O88393	Transforming growth factor beta receptor type 3	Tgfbr3	1.11956	0.162933	0.608381	7	7	25.8778	25.6866	26.5855	26.4112	25.4406	26.5492	27.1587	26.3355	25.8883	26.4771	26.5486	26.448	24.979	25.8924	10	10	10	14.6	14.6	14.6	93.827	0	64.703	8	5	9	8	5	10	9	8	8	9	9	9	6	8	0	0	1	0
P51859	P51859	Hepatoma-derived growth factor	Hdgf	1.11978	0.163216	0.460118	6	7	24.3423	NaN	23.7044	23.597	23.9545	23.6801	24.4597	23.5753	23.6886	23.3393	23.3982	24.1509	23.9875	24.412	5	5	5	26.6	26.6	26.6	26.268	0	10.648	4	1	3	2	2	3	3	3	4	3	3	5	4	4	1	1	0	0
Q02357	Q02357	Ankyrin-1	Ank1	1.1205	0.16414	0.896256	3	3	NaN	25.0753	NaN	NaN	26.1231	24.789	NaN	NaN	25.6445	NaN	NaN	NaN	26.7274	23.1231	19	19	19	17.6	17.6	17.6	204.22	0	110.15	0	5	0	0	12	8	0	1	14	1	0	1	16	2	1	0	1	0
Q8BGN3	Q8BGN3	Ectonucleotide pyrophosphatase/phosphodiesterase family member 6	Enpp6	1.1215	0.165423	0.642345	4	3	21.0657	NaN	22.3432	22.3058	NaN	NaN	21.9335	21.5359	21.6735	NaN	NaN	22.0305	NaN	NaN	2	2	2	4.8	4.8	4.8	50.618	0.0012531	3.5737	2	0	2	2	0	1	2	2	2	1	1	2	1	2	0	0	1	0
P80313	P80313	T-complex protein 1 subunit eta	Cct7	1.12459	0.169405	NaN	2	2	22.7008	NaN	NaN	NaN	NaN	22.4463	NaN	NaN	NaN	NaN	NaN	22.8182	21.9902	NaN	3	3	3	9.7	9.7	9.7	59.652	0	24.524	2	1	1	1	1	3	1	1	1	2	1	2	2	0	1	0	0	0
P63085	P63085	Mitogen-activated protein kinase 1	Mapk1	1.12468	0.169517	0.405108	5	6	24.1136	23.6396	NaN	23.1852	23.6446	NaN	23.9823	23.2873	23.5609	23.2024	23.623	23.8211	23.7667	NaN	8	5	5	29.3	20.7	20.7	41.275	0	35.595	4	2	1	3	3	2	4	4	3	3	2	4	4	2	1	1	0	0
Q9CZT5	Q9CZT5	Vasorin	Vasn	1.12515	0.170119	0.53022	6	7	24.2185	25.2474	25.3947	25.3058	NaN	25.441	25.4313	25.2024	24.5055	25.4947	25.5064	25.2224	24.3624	24.7272	7	7	7	17.1	17.1	17.1	72.26	0	64.583	6	6	7	6	1	7	7	6	5	6	5	6	2	5	0	0	1	0
Q8BHN3	Q8BHN3	Neutral alpha-glucosidase AB	Ganab	1.12561	0.170709	0.433253	7	7	27.2767	26.8224	27.5268	27.3271	26.2941	27.674	27.312	27.1773	26.9501	27.3555	26.9417	27.0761	26.426	27.1116	25	25	25	32.2	32.2	32.2	106.91	0	125.03	23	15	24	17	8	21	23	18	16	20	17	21	8	18	0	0	0	0
Q61398;Q8R4W6	Q61398	Procollagen C-endopeptidase enhancer 1	Pcolce	1.12564	0.170747	0.6155	7	7	29.0901	28.7631	30.0331	29.691	28.1534	29.8524	29.8637	29.6625	28.8906	29.5849	29.631	29.4417	28.4179	28.623	23	23	23	49.6	49.6	49.6	50.167	0	323.31	22	19	22	20	15	19	20	22	21	22	20	21	18	19	0	0	0	0
Q8BLK3	Q8BLK3	Limbic system-associated membrane protein	Lsamp	1.12592	0.171099	0.57546	7	7	28.9146	27.9309	29.1317	29.0405	27.7783	29.2748	29.0558	28.6637	28.5819	29.0944	28.9464	28.7687	27.6242	28.2497	13	13	12	36.7	36.7	34.9	38.086	0	288.02	12	9	12	12	9	12	12	12	12	12	9	12	10	11	0	0	1	0
O70340	O70340	Neuronal pentraxin-2	Nptx2	1.12605	0.171273	0.499886	7	7	26.168	26.131	26.8355	26.7934	25.6675	26.7451	26.5545	26.4944	26.2457	26.6602	26.571	26.5249	25.3316	25.8683	10	10	10	28.4	28.4	28.4	47.136	0	38.017	10	5	9	9	2	10	10	9	6	8	8	9	4	7	0	0	0	0
P97351	P97351	40S ribosomal protein S3a	Rps3a	1.12609	0.17132	0.453549	5	5	23.8324	NaN	NaN	23.4476	23.7153	23.6092	23.9408	NaN	23.4828	23.3307	22.9765	NaN	24.117	23.7817	5	5	5	24.6	24.6	24.6	29.885	0	11.401	4	1	0	2	2	3	4	0	3	2	3	2	2	4	1	1	0	0
Q6S5C2	Q6S5C2	N-acetylglucosamine-1-phosphotransferase subunit gamma	Gnptg	1.12611	0.171347	NaN	3	2	NaN	NaN	23.9397	23.7502	NaN	NaN	24.0599	24.0044	NaN	NaN	23.4862	NaN	NaN	NaN	4	4	4	15	15	15	34.168	0	10.863	2	2	3	3	1	2	3	4	2	2	3	4	2	2	0	0	0	0
Q9Z0M6	Q9Z0M6	CD97 antigen	Cd97	1.12828	0.174127	NaN	2	4	22.9145	NaN	NaN	23.665	NaN	NaN	NaN	23.2381	NaN	23.3525	NaN	22.957	NaN	22.9149	4	4	4	7.5	7.5	7.5	90.412	0	4.9996	3	3	2	3	1	2	3	3	2	3	3	3	1	3	0	0	1	0
P70699	P70699	Lysosomal alpha-glucosidase	Gaa	1.1288	0.174787	0.419036	7	7	25.4671	25.6874	26.3887	25.8335	25.1635	25.9534	26.0894	25.9827	25.2777	25.9168	25.9253	25.8602	25.1485	25.2484	14	14	14	20.3	20.3	20.3	106.25	0	44.231	12	8	13	12	4	8	10	13	6	10	11	12	7	10	0	0	1	0
Q08761	Q08761	Vitamin K-dependent protein S	Pros1	1.12945	0.175617	0.469144	7	7	28.0084	28.1313	28.3609	28.2889	27.3278	28.5848	28.1894	28.1167	28.0115	28.3298	28.3993	27.9936	26.962	27.8491	15	15	14	23.7	23.7	22.5	74.934	0	115.73	14	11	13	13	11	13	13	14	13	12	13	12	12	10	0	0	0	0
P04925	P04925	Major prion protein	Prnp	1.12979	0.176051	0.591517	7	7	26.9429	26.2852	27.5533	27.3152	25.9356	27.3773	27.7572	27.1404	26.9324	27.3685	27.1211	27.0065	25.9098	26.4558	8	8	8	35	35	35	27.977	0	174.67	8	8	8	8	7	6	8	7	6	7	8	6	5	6	0	0	1	0
O08665	O08665	Semaphorin-3A	Sema3a	1.13028	0.176675	NaN	2	2	NaN	NaN	22.0647	NaN	NaN	NaN	22.2314	21.8882	NaN	NaN	NaN	22.0545	NaN	NaN	2	2	2	4	4	4	88.812	0.0024038	3.0035	0	0	2	2	0	2	2	2	2	1	0	2	0	0	0	0	0	0
Q9Z1L5	Q9Z1L5	Voltage-dependent calcium channel subunit alpha-2/delta-3;Voltage-dependent calcium channel subunit alpha-2-3;Voltage-dependent calcium channel subunit delta-3	Cacna2d3	1.13053	0.177	0.594842	7	7	27.5769	27.1437	27.9284	27.9085	26.0218	28.0044	27.7938	27.4555	27.4536	27.9649	27.4436	27.4661	26.5124	26.8423	20	20	20	23.6	23.6	23.6	122.78	0	59.5	16	10	15	19	4	16	15	16	13	18	14	16	7	12	0	0	1	0
P07356	P07356	Annexin A2	Anxa2	1.1306	0.177086	0.75693	7	7	27.0881	24.031	24.6874	24.6075	27.3203	25.1169	24.3869	25.2331	25.2879	24.9165	24.2722	25.0073	24.9614	26.3201	16	16	16	59.9	59.9	59.9	38.676	0	116.74	14	2	3	3	12	4	4	5	7	3	5	4	7	10	0	0	0	0
P26350	P26350	Prothymosin alpha;Prothymosin alpha, N-terminally processed;Thymosin alpha	Ptma	1.13331	0.180544	0.648708	7	7	27.6691	25.4471	25.1325	26.4064	26.4395	27.1518	27.3289	26.1623	26.309	26.1642	26.5088	26.1865	26.0212	26.9596	5	5	5	36	36	36	12.254	0	122.73	5	5	5	4	4	5	5	5	5	4	5	4	5	5	0	1	0	0
P97333	P97333	Neuropilin-1	Nrp1	1.13365	0.180977	0.108712	6	6	23.3545	23.6687	23.6722	23.4072	NaN	23.3294	23.2744	23.2513	23.3137	23.4294	23.4841	22.9985	NaN	23.1435	6	6	6	10.9	10.9	10.9	103	0	16.107	4	3	3	4	0	3	3	4	4	4	4	4	1	4	0	0	1	0
O08911	O08911	Mitogen-activated protein kinase 12	Mapk12	1.13431	0.18182	NaN	2	5	23.5003	NaN	NaN	NaN	24.151	NaN	NaN	23.1837	23.5821	NaN	23.1081	23.6982	24.6471	NaN	5	5	5	21.3	21.3	21.3	42.043	0	28.562	3	0	1	0	4	0	1	3	4	1	2	3	5	1	1	1	0	1
P57774	P57774	Pro-neuropeptide Y;Neuropeptide Y;C-flanking peptide of NPY	Npy	1.13532	0.183096	0.691198	6	5	23.3045	23.372	24.0038	24.1049	22.1787	NaN	24.7772	23.5894	NaN	23.6925	23.6509	23.8466	22.4227	NaN	3	3	3	20.6	20.6	20.6	10.873	0	7.037	3	2	3	3	2	1	3	3	1	3	3	2	2	1	0	0	0	0
P35762	P35762	CD81 antigen	Cd81	1.13584	0.183765	0.494871	3	4	24.0542	NaN	23.3799	NaN	NaN	NaN	23.414	23.2887	NaN	23.4626	23.5966	23.3813	NaN	NaN	2	2	2	19.1	19.1	19.1	25.814	0	14.813	2	0	2	1	0	1	2	2	1	2	2	2	1	1	0	0	1	0
Q9Z1W4	Q9Z1W4	Growth/differentiation factor 11	Gdf11	1.13598	0.18394	NaN	4	2	NaN	NaN	24.2831	24.0364	NaN	24.0919	24.1323	NaN	NaN	NaN	24.0222	23.8819	NaN	NaN	3	3	3	10.1	10.1	10.1	44.946	0	6.258	2	0	3	3	1	3	3	2	2	2	3	3	1	1	0	0	0	0
P68040	P68040	Guanine nucleotide-binding protein subunit beta-2-like 1;Guanine nucleotide-binding protein subunit beta-2-like 1, N-terminally processed	Gnb2l1	1.13603	0.184003	0.370702	3	7	24.8439	NaN	NaN	NaN	24.5524	NaN	24.749	24.1837	25.1072	23.9717	24.0466	24.6394	24.8269	24.9424	9	9	9	39.4	39.4	39.4	35.076	0	41.674	6	0	1	2	6	2	2	6	6	4	2	6	4	5	1	1	1	0
Q9WV54	Q9WV54	Acid ceramidase;Acid ceramidase subunit alpha;Acid ceramidase subunit beta	Asah1	1.13672	0.184871	0.604616	7	7	23.3281	22.8438	24.434	24.5955	22.9749	24.5368	24.3147	24.3592	24.0181	23.578	24.0374	23.5203	23.128	23.0929	4	4	4	15	15	15	44.669	0	17.833	4	2	3	4	2	3	4	2	2	4	4	3	2	2	0	0	0	0
Q99JH7	Q99JH7	Calsyntenin-3	Clstn3	1.13807	0.18659	0.561797	7	7	28.2148	28.061	28.7614	28.702	26.9353	28.7717	28.5497	28.3196	28.0064	28.4222	28.4301	28.6008	27.1775	27.7332	16	16	16	28.7	28.7	28.7	105.87	0	323.31	14	6	14	13	7	14	14	14	12	13	14	14	9	13	0	0	1	0
P49182;CON__ENSEMBL:ENSBTAP00000018574	P49182	Heparin cofactor 2	Serpind1	1.13883	0.187554	0.48725	7	7	29.5389	30.4553	30.4855	30.3206	29.1522	29.9104	30.1875	30.15	29.427	30.3267	30.154	30.0875	29.0688	29.5236	21	21	21	47.3	47.3	47.3	54.496	0	304.79	19	17	20	20	18	18	21	19	17	19	20	19	18	14	0	0	0	0
P63158;P30681	P63158	High mobility group protein B1	Hmgb1	1.14072	0.189943	0.569325	7	6	26.6172	25.3469	25.2	25.1226	25.9095	25.9748	26.9666	25.8954	25.2022	25.3394	25.3673	26.165	NaN	26.1519	6	6	6	35.3	35.3	35.3	24.893	0	27.768	5	3	5	4	3	2	6	5	3	6	5	6	2	3	1	1	0	0
P08113	P08113	Endoplasmin	Hsp90b1	1.14132	0.190703	0.187091	7	7	27.8977	27.0484	27.9494	27.6124	27.4398	27.6338	27.5191	27.4525	27.3567	27.5135	27.2592	27.464	27.0674	27.6523	25	23	23	38.4	36.7	36.7	92.475	0	152	23	15	21	22	13	18	19	20	16	18	14	20	14	20	0	0	0	0
P29595	P29595	NEDD8	Nedd8	1.14217	0.19178	0.673814	3	3	25.8039	24.5058	NaN	NaN	25.4785	NaN	NaN	NaN	NaN	NaN	NaN	25.0941	25.1853	24.9334	2	2	2	30.9	30.9	30.9	8.9723	0	12.704	2	2	2	2	2	2	2	2	2	2	1	2	2	2	0	1	0	0
Q9EQH2	Q9EQH2	Endoplasmic reticulum aminopeptidase 1	Erap1	1.1437	0.193708	0.0827661	4	6	23.0653	NaN	23.2721	23.3893	NaN	NaN	23.1937	22.9208	22.7852	23.2191	23.2147	23.0159	NaN	23.0627	6	6	6	8.7	8.7	8.7	106.6	0	9.3523	5	0	4	5	2	4	3	5	3	5	4	4	1	4	0	0	1	0
Q9JHH6	Q9JHH6	Carboxypeptidase B2	Cpb2	1.14401	0.194101	0.556733	7	7	26.3457	27.5564	26.6944	26.8763	25.8726	26.4336	26.5438	26.6595	25.8636	27.2109	27.129	25.9339	25.4777	26.6897	9	9	7	19.7	19.7	18	48.87	0	24.182	7	7	7	7	5	6	6	7	7	7	7	7	4	7	0	0	0	0
P49722	P49722	Proteasome subunit alpha type-2	Psma2	1.1441	0.194214	0.507499	4	6	23.7514	NaN	NaN	NaN	24.3491	23.508	23.5045	23.2498	23.58	NaN	23.5278	23.1072	24.4815	23.5578	4	4	4	23.1	23.1	23.1	25.926	0	19.349	4	1	1	1	2	2	2	2	3	1	2	2	4	2	1	1	0	0
P11276	P11276	Fibronectin;Anastellin	Fn1	1.14416	0.194286	0.415593	7	7	30.8255	31.4292	31.3195	31.2586	30.412	31.4851	31.2179	31.1658	30.4091	31.3368	31.4149	31.1371	30.1756	30.9484	76	76	76	48.6	48.6	48.6	272.53	0	323.31	65	60	68	64	51	60	64	65	53	61	63	63	49	62	0	0	0	0
P37889	P37889	Fibulin-2	Fbln2	1.14522	0.195627	0.413874	7	7	25.0291	24.59	25.3087	25.1327	24.1739	25.5804	25.2916	24.7802	24.7672	25.3223	25.0201	25.084	24.1591	24.6042	10	10	10	12	12	12	131.83	0	34.358	8	4	9	8	2	7	7	8	7	8	7	8	2	5	0	0	0	0
P60487	P60487	Pyridoxal phosphate phosphatase	Pdxp	1.14606	0.196687	0.250423	6	6	23.3893	22.5795	22.7943	22.9813	NaN	23.0152	22.902	22.5078	22.8607	23.045	22.7268	23.0214	NaN	22.3196	4	4	4	16.4	16.4	16.4	31.512	0	4.5007	3	2	2	2	1	2	3	2	3	2	2	4	1	2	1	0	1	0
Q6P1B3	Q6P1B3	PILR alpha-associated neural protein	Pianp	1.14639	0.197094	0.306964	6	5	26.4442	26.6298	27.0508	26.6852	NaN	27.2361	26.9895	26.7443	26.2711	27.0722	26.6453	26.4779	NaN	NaN	2	2	2	6.8	6.8	6.8	29.743	0	5.3905	2	2	2	2	1	2	2	2	2	2	2	2	1	1	0	0	1	0
P15379	P15379	CD44 antigen	Cd44	1.1471	0.197989	0.0176393	6	5	24.4958	24.5695	24.567	24.4126	NaN	24.5024	24.3893	24.2244	24.3046	24.3888	24.4184	24.1212	NaN	NaN	2	2	2	2.7	2.7	2.7	85.616	0	13.904	2	2	2	2	1	2	2	2	2	2	2	2	1	1	0	0	1	0
O35887	O35887	Calumenin	Calu	1.14832	0.19952	NaN	2	2	23.5246	NaN	NaN	NaN	23.4947	NaN	NaN	23.1661	NaN	NaN	NaN	NaN	NaN	23.4541	5	5	5	21	21	21	37.063	0	9.8342	4	1	1	0	2	0	1	2	1	1	1	1	3	3	0	0	0	0
P20029	P20029	78 kDa glucose-regulated protein	Hspa5	1.14844	0.199676	0.120935	7	7	27.9164	27.0235	27.6568	27.3428	27.5987	27.5789	27.4352	27.3295	27.2391	27.299	27.1961	27.2481	27.2745	27.5682	26	24	24	45.8	41.7	41.7	72.421	0	173.9	22	13	21	20	19	19	21	21	23	19	22	21	18	22	1	0	0	0
P21981;Q9D7I9	P21981	Protein-glutamine gamma-glutamyltransferase 2	Tgm2	1.14862	0.199897	0.637639	7	7	26.7137	25.0189	25.3063	25.9082	26.0818	26.989	27.8388	25.6177	26.6634	25.8988	26.5846	25.8235	25.585	26.2844	21	21	21	38.2	38.2	38.2	77.06	0	106.6	19	6	10	13	11	19	21	10	14	12	13	13	7	15	0	0	0	0
Q64669	Q64669	NAD(P)H dehydrogenase [quinone] 1	Nqo1	1.14863	0.19991	NaN	3	1	23.7136	23.0387	NaN	NaN	NaN	22.7669	NaN	NaN	NaN	NaN	NaN	NaN	NaN	22.9731	3	3	3	12.4	12.4	12.4	30.959	0	4.7901	3	2	2	0	0	2	1	1	1	0	1	0	0	2	1	0	0	0
O88851	O88851	Putative hydrolase RBBP9	Rbbp9	1.14925	0.200688	0.331188	4	6	24.8938	NaN	24.325	24.1796	NaN	NaN	24.7662	NaN	24.3639	24.3315	24.321	24.1317	24.4206	24.4741	6	6	6	46.8	46.8	46.8	20.911	0	18.555	6	1	4	4	3	1	4	2	4	4	3	3	4	6	1	1	0	0
O55234	O55234	Proteasome subunit beta type-5	Psmb5	1.14927	0.200718	NaN	3	2	23.106	23.8132	NaN	NaN	24.5118	NaN	NaN	NaN	23.3948	NaN	NaN	NaN	23.8244	NaN	4	4	4	20.1	20.1	20.1	28.532	0	9.1859	2	2	1	1	4	0	0	0	4	0	0	0	3	0	1	1	0	0
O88745	O88745	Scrapie-responsive protein 1	Scrg1	1.15163	0.203681	0.548796	7	7	25.7253	26.1067	27.0552	27.0105	25.4411	26.4142	27.0199	26.6339	26.2262	26.6439	26.8039	26.1579	25.3434	25.5379	2	2	2	24.5	24.5	24.5	11.173	0	13.969	2	2	2	2	2	2	2	2	2	2	2	1	2	2	0	0	0	0
Q91YN5	Q91YN5	UDP-N-acetylhexosamine pyrophosphorylase;UDP-N-acetylgalactosamine pyrophosphorylase;UDP-N-acetylglucosamine pyrophosphorylase	Uap1	1.15208	0.20424	NaN	2	2	22.8527	NaN	22.8923	NaN	NaN	NaN	NaN	NaN	22.4869	NaN	NaN	22.8496	NaN	NaN	4	3	3	11.1	8.6	8.6	58.608	0.0006502	4.1029	3	0	3	1	1	1	1	1	2	0	0	3	1	1	1	0	0	0
Q8CIE6	Q8CIE6	Coatomer subunit alpha;Xenin;Proxenin	Copa	1.15216	0.20434	0.568441	3	6	22.8775	NaN	NaN	NaN	NaN	22.4568	23.4747	22.4606	22.7777	NaN	22.8111	22.6161	22.5584	23.1681	7	7	7	7.4	7.4	7.4	138.43	0	11.494	5	2	1	1	2	2	5	2	6	0	3	4	2	2	1	0	1	0
Q8CGK3	Q8CGK3	Lon protease homolog, mitochondrial	Lonp1	1.15258	0.204862	0.427124	5	6	28.7442	29.78	28.7822	NaN	29.2762	NaN	28.921	28.9618	28.8366	29.3706	28.9991	28.9588	28.2482	NaN	2	2	2	2.1	2.1	2.1	105.84	0.0023324	2.7228	1	1	1	1	1	1	1	1	1	1	1	1	2	1	0	0	0	1
P00920	P00920	Carbonic anhydrase 2	Ca2	1.15309	0.2055	0.843466	7	7	25.7185	27.219	24.7108	26.3052	31.1848	27.0081	25.1092	26.2525	28.4499	24.9976	26.2445	24.3472	28.5806	26.9448	25	25	25	80.4	80.4	80.4	29.032	0	323.31	8	11	5	9	23	11	5	9	19	6	8	6	17	13	1	0	1	0
P04919	P04919	Band 3 anion transport protein	Slc4a1	1.15327	0.205725	0.882512	6	7	25.8699	28.3295	NaN	26.0317	29.7323	28.4549	22.3967	26.2401	29.4647	24.3194	26.1531	24.0599	29.5513	26.389	22	22	22	31.2	31.2	31.2	103.13	0	321.28	13	16	1	10	18	17	3	13	18	5	12	6	21	13	0	0	1	0
Q9R013	Q9R013	Cathepsin F	Ctsf	1.15409	0.206762	NaN	2	3	NaN	NaN	23.5562	NaN	NaN	NaN	23.8321	23.5844	NaN	NaN	23.0725	23.8054	NaN	NaN	3	3	3	10.4	10.4	10.4	51.66	0	6.8798	1	0	3	1	0	1	3	3	0	2	3	3	1	1	0	0	0	0
Q8R366	Q8R366	Immunoglobulin superfamily member 8	Igsf8	1.15424	0.206937	0.427518	5	4	NaN	23.7292	23.4586	23.4794	NaN	23.6623	24.2881	23.8447	NaN	23.7248	NaN	23.518	22.9788	NaN	5	5	5	10.3	10.3	10.3	65.01	0	12.16	1	3	2	2	0	2	3	3	1	3	2	3	2	1	0	0	1	0
P70663	P70663	SPARC-like protein 1	Sparcl1	1.15476	0.207591	0.544214	7	7	34.0115	33.2632	34.4532	34.4768	32.7806	34.5499	34.3183	34.1289	33.6188	34.3296	33.9896	34.1494	32.7826	33.4015	35	35	35	58	58	58	72.286	0	323.31	33	32	33	34	26	34	34	33	33	31	33	33	33	32	0	0	0	0
Q8C1Q4	Q8C1Q4	Meteorin	Metrn	1.15558	0.208617	0.427189	7	7	26.3615	26.9348	27.3966	27.5307	26.1127	27.6148	27.4592	27.0418	26.494	27.1366	26.9958	27.0478	26.6454	26.5885	10	10	10	48.1	48.1	48.1	31.469	0	74.701	6	8	8	9	4	8	8	8	7	9	8	8	6	7	0	0	0	0
P80315	P80315	T-complex protein 1 subunit delta	Cct4	1.15575	0.208832	0.468282	4	7	23.546	NaN	NaN	NaN	23.3542	23.1064	23.2107	22.7143	24.0893	22.4115	22.5125	23.026	23.9819	22.9332	6	6	6	12.2	12.2	12.2	58.066	0	12.188	4	1	1	1	3	3	4	2	3	2	2	4	3	5	1	0	0	0
Q6P9K9	Q6P9K9	Neurexin-3	Nrxn3	1.15833	0.21205	0.502428	7	7	28.2624	27.9575	28.6627	28.5343	26.9449	28.7559	28.4503	28.2666	28.1212	28.5547	28.2511	28.271	27.0569	27.5622	38	38	26	32.8	32.8	23.2	173.43	0	323.31	25	18	24	23	11	21	25	25	17	21	22	22	10	17	0	0	1	0
P29758	P29758	Ornithine aminotransferase, mitochondrial	Oat	1.15924	0.213185	0.489009	3	5	24.2567	NaN	23.7886	NaN	24.4728	NaN	NaN	23.6415	23.6437	NaN	NaN	23.7038	24.1111	24.6973	5	5	5	17.1	17.1	17.1	48.354	0	52.947	4	1	3	0	3	0	1	3	4	2	3	3	4	3	0	0	0	1
Q3UGC7;Q66JS6	Q3UGC7;Q66JS6	Eukaryotic translation initiation factor 3 subunit J-A;Eukaryotic translation initiation factor 3 subunit J-B	Eif3j1;Eif3j2	1.15936	0.21333	NaN	1	2	NaN	NaN	NaN	NaN	22.989	NaN	NaN	NaN	22.3067	NaN	NaN	NaN	23.2447	NaN	3	3	3	13.4	13.4	13.4	29.343	0	5.9276	3	1	1	2	2	0	2	2	2	0	0	3	2	1	1	0	0	0
O88593	O88593	Peptidoglycan recognition protein 1	Pglyrp1	1.16021	0.214388	0.201651	7	6	26.4905	26.0891	26.3792	26.2356	26.0148	26.9406	26.0042	25.6631	26.2452	26.1803	25.999	26.2417	NaN	26.2308	4	4	4	45.6	45.6	45.6	20.489	0	164.05	4	2	4	3	2	4	4	4	4	3	4	4	1	3	1	0	0	0
Q7TSG5	Q7TSG5	SH3 domain-containing protein 21	Sh3d21	1.16158	0.216094	0.490266	7	7	32.9332	31.7482	33.2601	32.9743	32.9283	33.7486	33.2884	32.8299	33.1582	33.1955	33.2282	32.791	31.8738	32.292	1	1	1	1.6	1.6	1.6	60.323	0.0034149	2.4601	1	1	1	1	1	1	1	1	1	1	1	1	1	1	0	0	0	0
Q61839	Q61839	C-type natriuretic peptide;CNP-22;CNP-29;CNP-53	Nppc	1.16286	0.217683	0.289188	7	5	25.2166	24.8999	25.6688	25.7431	24.6608	25.8582	25.6647	25.3663	25.0298	NaN	25.3124	NaN	24.9719	25.1683	1	1	1	14.3	14.3	14.3	13.32	0	20.619	1	1	1	1	1	1	1	1	1	1	1	1	1	1	0	0	0	0
Q99PI8	Q99PI8	Reticulon-4 receptor	Rtn4r	1.16498	0.220306	0.427276	7	7	25.8732	25.3024	26.2861	26.2033	24.7503	26.4283	25.9273	25.7749	25.7187	26.0606	25.7035	25.7057	24.9089	25.3565	10	10	10	35.1	35.1	35.1	50.987	0	93.331	9	4	10	8	4	8	8	9	5	9	7	9	6	5	0	0	1	0
Q91VF2	Q91VF2	Histamine N-methyltransferase	Hnmt	1.16511	0.22046	NaN	2	3	NaN	NaN	NaN	NaN	NaN	22.5749	23.7292	NaN	22.9612	NaN	22.7471	NaN	NaN	23.0865	4	4	4	22.4	22.4	22.4	33.664	0	7.9645	2	0	0	1	2	2	2	1	3	1	2	2	2	2	1	0	0	0
Q62288	Q62288	Testican-1	Spock1	1.16552	0.220979	0.43561	7	7	26.7378	26.4659	27.2085	27.247	25.7378	27.3187	27.3553	26.8696	26.5582	26.9295	26.8434	27.0193	25.8687	26.4355	11	11	10	35.3	35.3	33	49.55	0	100.39	8	6	8	9	5	8	10	8	7	7	8	7	5	6	0	0	0	0
P61027	P61027	Ras-related protein Rab-10	Rab10	1.16637	0.222022	NaN	2	4	NaN	23.2909	NaN	NaN	23.5756	NaN	NaN	NaN	NaN	23.0585	23.0789	23.346	NaN	23.3617	3	2	2	17	11.5	11.5	22.541	0	9.5786	2	2	2	2	2	2	2	2	2	2	2	2	1	2	0	0	1	0
Q07079	Q07079	Insulin-like growth factor-binding protein 5	Igfbp5	1.16703	0.222843	0.415981	7	7	26.9245	27.2724	27.692	27.5717	25.9163	27.1855	27.5977	27.328	26.922	27.1484	27.0169	27.1059	26.3641	26.7148	9	9	9	41.7	41.7	41.7	30.372	0	47.446	7	4	7	8	5	5	7	6	5	6	6	7	5	4	0	0	0	0
Q99JA0;P70160	Q99JA0;P70160	Calcitonin gene-related peptide 1;Calcitonin	Calca	1.16805	0.2241	0.5876	3	3	NaN	NaN	24.1138	23.7797	NaN	NaN	24.7211	NaN	NaN	NaN	24.3518	24.1165	23.4739	NaN	2	2	2	24.2	24.2	24.2	14.065	0	14.385	1	1	2	2	0	1	2	1	1	1	2	2	2	1	0	0	0	0
Q62165	Q62165	Dystroglycan;Alpha-dystroglycan;Beta-dystroglycan	Dag1	1.16825	0.224349	0.533544	7	7	27.0456	27.0224	28.1556	27.8975	26.3808	27.7329	28.0263	27.8497	27.1028	27.6635	27.4045	27.8335	26.0672	26.7694	13	13	13	19.4	19.4	19.4	96.904	0	116.53	10	11	12	11	6	10	10	12	9	11	11	13	7	8	1	1	1	0
P22005	P22005	Proenkephalin-A;Synenkephalin;Met-enkephalin;PENK(114-133);PENK(143-184);Met-enkephalin-Arg-Ser-Leu;Leu-enkephalin;PENK(238-259);Met-enkephalin-Arg-Phe	Penk	1.16834	0.224461	0.574125	7	7	30.4426	29.7641	31.2884	31.1242	29.0544	30.7506	31.1908	30.8072	30.5362	30.8217	30.4956	30.481	29.348	29.5543	10	10	10	35.4	35.4	35.4	31.004	0	323.31	8	8	9	9	6	8	10	10	8	10	8	8	7	7	0	0	0	0
Q9QZ88	Q9QZ88	Vacuolar protein sorting-associated protein 29	Vps29	1.16835	0.224475	NaN	2	2	23.3968	NaN	NaN	NaN	NaN	NaN	23.0903	NaN	NaN	NaN	22.9646	23.0735	NaN	NaN	3	3	3	17.6	17.6	17.6	20.495	0	4.9455	3	1	1	1	1	1	2	1	2	1	2	2	3	1	1	0	1	0
P40936	P40936	Indolethylamine N-methyltransferase	Inmt	1.16857	0.224739	0.509308	6	5	25.8986	24.642	25.6157	24.822	26.5625	NaN	25.603	25.2979	25.6282	NaN	NaN	25.5666	24.8112	25.1923	7	7	7	39.4	39.4	39.4	29.459	0	134.69	5	4	4	4	5	1	3	4	5	1	1	4	3	5	1	0	0	0
Q6ZQ73	Q6ZQ73	Cullin-associated NEDD8-dissociated protein 2	Cand2	1.16862	0.2248	NaN	2	4	23.351	NaN	NaN	NaN	23.134	NaN	NaN	22.7039	22.763	NaN	NaN	23.034	23.5698	NaN	10	10	10	11.9	11.9	11.9	135.63	0	22.934	6	1	1	1	3	0	1	2	5	0	1	8	8	2	0	1	0	0
P08121	P08121	Collagen alpha-1(III) chain	Col3a1	1.16905	0.225341	0.37134	7	7	25.9361	25.4146	26.5049	25.897	25.045	26.3982	26.0535	26.0714	25.1721	25.9564	25.9401	25.8835	25.3077	25.3406	8	8	6	6.1	6.1	4.3	138.94	0	66.279	6	5	6	5	5	5	6	6	6	6	6	6	5	5	0	0	0	0
O89026	O89026	Roundabout homolog 1	Robo1	1.16972	0.226158	0.127608	5	5	27.0645	NaN	27.2851	27.0486	NaN	27.5587	27.2194	NaN	26.8997	27.0924	27.2324	27.1277	NaN	26.6932	7	7	7	5.3	5.3	5.3	176.4	0	12.336	5	2	5	4	2	3	4	4	5	6	4	5	1	3	0	0	1	0
P11680	P11680	Properdin	Cfp	1.17049	0.227117	0.522215	7	7	24.8448	27.1683	25.4687	26.5445	26.4669	25.7593	25.7856	25.2861	25.7137	26.3009	25.8261	25.3044	25.5238	26.4933	8	8	8	22.6	22.6	22.6	50.327	0	33.643	5	7	6	7	7	6	4	5	6	6	5	4	5	5	0	0	0	0
Q60675	Q60675	Laminin subunit alpha-2	Lama2	1.17115	0.227931	0.372295	7	7	25.2672	25.0196	25.6162	25.6969	24.7407	26.0202	25.7301	25.1974	24.9789	25.7164	25.5352	25.3131	24.2947	25.4598	18	18	18	7.3	7.3	7.3	343.81	0	31.767	12	8	12	10	4	11	12	10	8	13	11	16	5	13	0	0	0	0
Q00724	Q00724	Retinol-binding protein 4	Rbp4	1.17144	0.228279	0.460532	7	7	29.6804	30.6758	30.7045	30.3965	29.1494	29.9499	30.1939	30.4946	29.6672	30.291	30.146	30.1694	28.8947	29.4897	11	11	11	69.7	69.7	69.7	23.206	0	323.31	11	9	11	10	10	11	9	11	11	10	11	10	9	10	0	0	0	0
Q9WUM3	Q9WUM3	Coronin-1B	Coro1b	1.17297	0.23016	NaN	1	1	23.2023	NaN	NaN	NaN	NaN	NaN	NaN	NaN	NaN	NaN	22.9722	NaN	NaN	NaN	3	3	3	6.8	6.8	6.8	53.912	0.0012555	3.5792	3	1	0	0	0	0	1	1	1	1	2	2	1	1	1	0	0	0
Q8R4G0	Q8R4G0	Netrin-G1	Ntng1	1.17326	0.230523	0.409066	7	7	24.4138	23.7247	24.6436	24.7892	23.3176	24.6735	24.4584	24.4189	23.7739	24.6561	24.2146	24.1859	23.3123	23.8454	5	5	5	10.6	10.6	10.6	60.565	0	20.433	3	3	4	4	3	3	4	3	4	4	4	3	3	3	0	0	1	0
Q61838	Q61838	Alpha-2-macroglobulin;Alpha-2-macroglobulin 165 kDa subunit;Alpha-2-macroglobulin 35 kDa subunit	A2m	1.17345	0.230751	0.709424	7	7	31.4607	35.1798	32.2628	34.3015	33.6453	32.1219	32.077	32.6285	33.0827	33.0258	32.9815	31.2291	32.6405	33.8455	72	70	70	63.3	62.3	62.3	165.85	0	323.31	52	69	56	66	57	49	57	55	55	56	57	47	50	63	0	0	0	0
Q9Z0J0	Q9Z0J0	Epididymal secretory protein E1	Npc2	1.17416	0.231623	0.418253	6	7	25.3708	NaN	25.3892	25.0485	24.4259	26.0918	25.2441	24.9994	25.089	25.2693	25.3008	25.2262	24.0891	25.2367	4	4	4	28.9	28.9	28.9	16.442	0	15.849	4	2	4	3	3	4	4	4	4	4	4	3	2	3	0	0	0	0
Q9R0S3	Q9R0S3	Matrix metalloproteinase-17	Mmp17	1.17459	0.232161	0.245672	7	7	24.6408	24.7427	25.3743	25.1413	24.2853	24.9572	25.101	24.6511	24.6595	25.1278	24.9513	24.7825	24.3264	24.1189	8	8	8	21.8	21.8	21.8	64.333	0	30.123	7	3	7	7	3	6	6	7	6	6	7	7	3	3	0	0	1	0
P51125	P51125	Calpastatin	Cast	1.17492	0.23256	NaN	1	3	23.1753	NaN	NaN	NaN	NaN	NaN	NaN	NaN	22.6046	NaN	NaN	22.8753	23.3483	NaN	4	4	4	9.1	9.1	9.1	84.921	0	7.2134	3	1	0	1	1	1	0	1	3	1	1	2	3	1	0	0	0	0
Q8BND5	Q8BND5	Sulfhydryl oxidase 1	Qsox1	1.17494	0.23259	0.42485	7	7	28.9402	29.1087	28.9989	29.1825	27.9608	29.7453	29.2596	28.8919	28.7238	29.2539	29.2843	29.0033	27.7698	28.641	27	27	27	49.6	49.6	49.6	82.784	0	323.31	23	21	24	22	13	20	24	25	21	25	21	23	13	21	0	0	1	0
Q8R1I2	Q8R1I2	Gastrin-releasing peptide;Neuromedin-C	Grp	1.17505	0.232717	0.42292	4	5	23.7451	NaN	24.8981	24.549	NaN	NaN	24.5361	24.4923	24.1294	24.2517	24.1727	23.9506	NaN	NaN	3	3	3	21.2	21.2	21.2	15.659	0	13.396	2	1	3	3	1	2	3	3	2	3	3	3	1	0	0	0	0	0
Q8VCT3	Q8VCT3	Aminopeptidase B	Rnpep	1.17528	0.233004	0.325207	7	7	25.71	24.4409	24.2572	24.5739	25.1916	24.9535	25.1522	24.2946	24.7044	24.5918	24.2976	24.9388	24.6673	25.1537	13	13	13	30	30	30	72.415	0	56.757	13	5	3	6	4	4	11	7	7	8	7	9	4	9	0	0	0	0
Q60673	Q60673	Receptor-type tyrosine-protein phosphatase-like N	Ptprn	1.1763	0.234257	0.547219	7	7	25.7946	25.3373	26.249	26.4043	24.4555	26.5615	26.8535	26.1093	25.9898	26.2125	25.7137	26.1088	24.8893	24.9926	8	8	8	12.8	12.8	12.8	106.08	0	64.089	5	6	8	7	2	6	6	7	5	5	6	7	5	4	0	0	1	0
Q9JMG1	Q9JMG1	Endothelial differentiation-related factor 1	Edf1	1.17692	0.23501	0.566426	4	7	23.2887	21.7944	21.8435	NaN	NaN	NaN	21.9831	21.8326	22.1106	21.6128	21.8356	22.0482	22.5467	21.9604	2	2	2	18.2	18.2	18.2	16.369	0.0012484	3.5043	2	2	2	1	1	1	2	2	2	2	2	2	2	2	1	1	0	0
Q9JHU4	Q9JHU4	Cytoplasmic dynein 1 heavy chain 1	Dync1h1	1.17759	0.235843	0.491174	5	7	23.9874	NaN	NaN	23.0198	23.9161	22.7938	24.2319	22.7825	23.925	22.9547	23.2888	23.5908	23.3475	23.5884	14	14	14	4.3	4.3	4.3	532.04	0	30.268	8	1	1	3	3	4	10	3	7	3	4	6	6	8	1	0	0	0
P16546	P16546	Spectrin alpha chain, non-erythrocytic 1	Sptan1	1.17844	0.23688	0.686962	6	7	26.2372	25.3912	22.9575	24.0943	25.0404	NaN	26.1912	24.6662	24.6785	23.6201	24.8547	25.1904	24.7906	25.4385	18	18	18	9.5	9.5	9.5	284.59	0	69.496	14	7	2	4	6	2	17	6	7	4	8	11	6	8	1	0	0	0
Q80V26	Q80V26	Inositol monophosphatase 3	Impad1	1.17877	0.23728	0.544965	7	7	24.8289	24.3966	25.467	25.4214	23.3938	24.8356	25.2004	24.9691	24.5984	25.2541	24.6983	25.1208	23.2954	23.9465	5	5	5	25	25	25	38.616	0	34.477	5	2	5	4	2	4	4	5	3	5	3	5	2	2	0	0	1	0
P39038	P39038	Cadherin-4	Cdh4	1.17899	0.23755	0.512752	7	6	24.5655	24.3637	25.3979	25.4806	23.6294	25.6763	25.3991	24.9937	24.2434	25.262	24.8133	24.8953	NaN	23.949	7	7	7	9.2	9.2	9.2	100.03	0	18.152	5	4	5	5	2	4	4	6	5	6	4	6	2	3	0	0	1	0
Q9EPL2	Q9EPL2	Calsyntenin-1;Soluble Alc-alpha;CTF1-alpha	Clstn1	1.17919	0.237793	0.438066	7	7	30.0062	29.5765	30.6161	30.6611	29.0962	30.7351	30.4527	30.089	29.9485	30.495	30.1905	30.0942	29.0654	29.5967	35	35	34	43.8	43.8	43.2	108.9	0	323.31	32	26	32	33	24	31	30	31	29	31	29	29	23	29	0	1	1	0
Q8VCA8	Q8VCA8	Secernin-2	Scrn2	1.18167	0.24083	NaN	1	3	NaN	NaN	NaN	NaN	23.3973	NaN	NaN	NaN	22.9328	NaN	NaN	22.9322	23.6043	NaN	5	5	5	24.7	24.7	24.7	46.6	0	12.522	2	0	0	0	4	1	0	1	2	0	0	3	4	1	0	0	0	0
Q8CG16;Q8CFG9;Q3UZ09	Q8CG16;Q8CFG9	Complement C1r-A subcomponent;Complement C1r-A subcomponent heavy chain;Complement C1r-A subcomponent light chain;Complement C1r-B subcomponent;Complement C1r-B subcomponent heavy chain;Complement C1r-B subcomponent light chain	C1ra;C1rb	1.18228	0.241576	0.267611	7	7	24.8002	25.9098	25.3504	25.8295	24.7989	25.486	25.5202	25.3782	24.9429	25.5548	25.2496	24.8716	24.6732	25.3337	10	10	10	19.1	19.1	19.1	80.072	0	30.998	8	6	7	9	3	6	9	7	6	6	6	5	3	7	0	0	0	0
P17225	P17225	Polypyrimidine tract-binding protein 1	Ptbp1	1.18279	0.242194	0.396659	4	6	22.9993	NaN	23.0941	22.6188	NaN	NaN	23.7903	22.706	22.9085	22.9335	23.0037	22.8418	NaN	22.9069	4	4	4	14.2	14.2	14.2	56.477	0	9.3829	2	0	2	2	1	0	3	2	2	2	3	3	1	3	0	1	0	0
P62270	P62270	40S ribosomal protein S18	Rps18	1.1828	0.242212	0.406423	5	5	24.0976	23.0718	NaN	NaN	24.148	23.2614	23.6262	23.2568	23.4506	23.1629	NaN	23.0856	NaN	24.0381	5	5	5	30.9	30.9	30.9	17.718	0	8.4076	3	2	1	1	2	2	3	3	3	2	1	3	1	4	1	0	0	0
B2RXS4	B2RXS4	Plexin-B2	Plxnb2	1.18318	0.242671	0.352532	7	7	26.2903	25.5488	26.3762	26.6484	27.3135	26.7339	25.9312	26.2682	26.1871	26.7171	26.1407	26.13	25.619	26.0814	11	11	10	6.4	6.4	6	206.23	0	71.616	9	4	9	10	3	8	10	9	8	8	9	10	4	6	0	0	1	0
P17426	P17426	AP-2 complex subunit alpha-1	Ap2a1	1.18321	0.24271	0.424967	4	5	21.8094	NaN	NaN	NaN	21.4977	21.6142	22.6476	21.7331	21.7099	NaN	21.8042	21.559	NaN	21.4415	6	3	3	8.8	5.2	5.2	107.66	0.0012706	3.7768	3	1	1	1	2	2	2	2	2	1	2	2	1	2	0	0	1	0
P04186;CON__Q3KUS7	P04186	Complement factor B;Complement factor B Ba fragment;Complement factor B Bb fragment	Cfb	1.18322	0.242714	0.467047	7	7	30.0123	31.831	30.3941	30.5976	30.4134	30.2041	30.177	30.5388	29.8144	30.9169	30.9979	29.6677	29.5397	30.4549	39	39	39	53.7	53.7	53.7	85.004	0	323.31	31	38	34	31	33	29	31	34	34	32	36	31	27	32	0	0	0	0
Q810B7;Q8C110	Q810B7	SLIT and NTRK-like protein 5	Slitrk5	1.18393	0.243584	0.299903	7	6	23.2953	23.1429	23.916	23.4749	22.7571	23.9693	23.7093	23.4625	22.8768	23.5472	23.3027	23.4913	NaN	22.6564	3	3	3	3.9	3.9	3.9	107.16	0	7.9093	3	2	3	3	2	3	3	3	3	3	2	3	1	2	0	0	1	0
Q8BGX3	Q8BGX3	Leucine-rich repeat and transmembrane domain-containing protein 2	Lrtm2	1.18405	0.243727	0.205041	6	6	25.1733	25.1206	25.5697	25.7215	NaN	25.9693	25.3584	25.1981	25.2393	25.6233	25.392	25.2595	NaN	24.7382	5	5	5	18.4	18.4	18.4	41.038	0	19.243	4	2	5	5	1	4	4	4	5	5	5	5	1	4	0	0	1	0
P07758	P07758	Alpha-1-antitrypsin 1-1	Serpina1a	1.18494	0.244813	0.630906	7	7	27.1254	28.5383	30.5119	30.1146	29.7431	29.1611	28.9899	29.7868	28.3068	28.4731	29.7568	28.3675	29.25	28.5297	32	14	3	71.9	42.6	14.3	46.002	0	323.31	1	3	1	2	1	1	1	2	1	1	1	1	1	1	0	0	0	0
P98063	P98063	Bone morphogenetic protein 1	Bmp1	1.18547	0.245464	0.351081	6	7	23.7013	24.0383	24.9379	24.4177	NaN	24.5271	24.688	24.3408	24.1458	24.5551	24.335	24.5825	23.4339	23.5838	2	2	2	2.7	2.7	2.7	111.67	0	39.853	2	2	2	2	0	2	2	2	2	2	2	2	2	2	0	0	0	0
Q9CYN9	Q9CYN9	Renin receptor	Atp6ap2	1.18623	0.246381	0.59115	7	7	26.5619	26.0249	27.6572	27.5527	25.0438	27.2271	27.6887	27.2603	26.3587	27.0054	26.1604	27.3286	25.7779	26.1403	11	11	11	41.7	41.7	41.7	39.091	0	164.79	10	7	10	9	3	10	11	9	8	9	8	11	7	9	0	0	1	0
Q00915	Q00915	Retinol-binding protein 1	Rbp1	1.18642	0.246614	0.47111	7	7	28.2964	27.3693	27.171	27.679	26.9142	27.7665	29.0514	27.2654	27.9745	27.4824	27.7027	27.6789	26.5501	27.8677	11	11	11	68.1	68.1	68.1	15.846	0	231.18	10	6	9	9	6	9	11	9	8	10	9	10	6	8	1	0	0	0
P05532	P05532	Mast/stem cell growth factor receptor Kit	Kit	1.18661	0.246848	NaN	5	1	23.3292	NaN	23.4072	23.2038	NaN	23.4625	23.1784	NaN	NaN	23.0694	NaN	NaN	NaN	NaN	4	4	4	6.1	6.1	6.1	109.34	0.00065104	4.1152	3	2	3	3	0	3	3	2	1	2	1	1	0	1	1	0	1	0
Q99PJ0	Q99PJ0	Neurotrimin	Ntm	1.18743	0.247844	0.427715	7	7	28.3114	27.256	28.4854	28.2708	27.1578	28.9149	28.1917	27.9899	28.0781	28.3484	28.0025	27.8971	26.8883	27.6486	9	8	8	33.1	31.4	31.4	37.984	0	112.66	8	4	7	7	5	8	7	7	6	7	7	7	5	8	0	0	1	0
P48193;Q9WV92	P48193	Protein 4.1	Epb41	1.18772	0.248197	0.784529	3	3	NaN	24.7163	NaN	NaN	25.5154	24.344	NaN	NaN	25.1601	NaN	NaN	NaN	25.5437	23.1273	7	7	7	13.3	13.3	13.3	95.91	0	38.092	0	7	0	0	7	6	0	1	6	0	1	0	7	2	1	1	0	0
P97857	P97857	A disintegrin and metalloproteinase with thrombospondin motifs 1	Adamts1	1.18918	0.249964	0.472189	7	7	27.1181	27.066	27.9896	27.9035	26.4149	27.7856	27.9983	27.4742	27.1139	27.8074	27.9727	27.425	26.2279	26.5052	11	11	11	16.5	16.5	16.5	105.8	0	86.168	10	6	10	11	4	9	9	10	8	10	11	10	7	6	0	0	0	0
Q99J85	Q99J85	Neuronal pentraxin receptor	Nptxr	1.18953	0.250394	0.398234	7	7	29.4836	28.836	29.6739	29.6348	28.1837	29.9456	29.6418	29.2792	29.1848	29.6379	29.2355	29.2051	28.2538	28.8504	17	17	17	44	44	44	52.284	0	305.33	15	14	14	15	7	14	16	15	13	16	15	14	12	11	0	0	1	0
B0V2N1	B0V2N1	Receptor-type tyrosine-protein phosphatase S	Ptprs	1.18972	0.250628	0.437239	4	4	23.0688	NaN	23.7215	23.9149	NaN	24.105	NaN	23.2206	NaN	24.0383	23.1817	23.3671	NaN	NaN	4	4	4	3.1	3.1	3.1	211.9	0	16.857	3	0	3	2	0	3	2	3	1	3	2	3	0	1	0	0	1	0
Q9D3P9	Q9D3P9	Neurotensin/neuromedin N;Large neuromedin N;Neuromedin N;Neurotensin;Tail peptide	Nts	1.1901	0.251083	NaN	2	4	NaN	NaN	NaN	NaN	NaN	23.5101	23.8422	23.3355	NaN	23.4986	23.5674	23.2988	NaN	NaN	2	2	2	19.5	19.5	19.5	19.607	0	12.434	1	1	1	1	0	2	2	2	0	2	2	2	0	1	0	0	0	0
P49442	P49442	Inositol polyphosphate 1-phosphatase	Inpp1	1.1921	0.253504	0.159241	6	7	23.9212	NaN	23.0851	22.8433	23.2172	23.1266	23.3935	23.0101	23.131	22.8262	23.0163	23.1457	22.859	23.0886	5	5	5	16.4	16.4	16.4	43.346	0	14.236	4	1	2	3	2	2	4	3	4	2	3	4	2	3	0	0	0	0
Q91YI0	Q91YI0	Argininosuccinate lyase	Asl	1.1924	0.253864	0.301266	5	6	23.4319	NaN	NaN	22.9817	22.495	22.9939	23.6806	22.9888	22.6285	23.1007	NaN	22.9618	22.57	22.9267	4	4	4	12.1	12.1	12.1	51.739	0	7.5321	4	1	2	3	3	3	4	4	3	2	2	3	2	4	0	0	0	0
Q8CAL5	Q8CAL5	Glypican-5;Secreted glypican-5	Gpc5	1.19275	0.254288	0.287391	5	6	23.6426	NaN	24.5751	24.5747	NaN	24.5067	24.5053	24.229	24.0156	24.4675	24.0829	24.3006	NaN	23.5442	5	5	5	10.7	10.7	10.7	63.791	0	12.138	4	0	5	4	0	4	4	4	2	3	5	4	0	4	0	0	1	0
Q810C1	Q810C1	SLIT and NTRK-like protein 1	Slitrk1	1.19366	0.255397	0.448625	7	7	26.6627	26.2504	27.3253	27.2941	25.4939	27.3746	26.7613	26.7514	26.7774	27.1109	26.6116	26.5593	25.6572	25.9067	7	7	7	13.1	13.1	13.1	77.816	0	92.427	7	5	6	6	5	6	6	7	7	6	7	6	5	6	0	0	1	0
Q9EPU5	Q9EPU5	Tumor necrosis factor receptor superfamily member 21	Tnfrsf21	1.19417	0.256009	0.438175	7	7	26.8893	26.1347	26.8627	26.8591	25.2486	27.3056	26.7836	26.4996	26.4224	26.9727	26.6406	26.2909	25.4186	26.0466	9	9	9	17.3	17.3	17.3	71.982	0	31.672	6	3	8	6	5	7	7	7	6	5	8	7	4	5	0	0	1	0
P26339	P26339	Chromogranin-A;Pancreastatin;Beta-granin;WE-14;Catestatin;GE-25;Serpinin-RRG;Serpinin;p-Glu serpinin precursor	Chga	1.19518	0.257226	0.428514	7	7	31.8117	31.4933	32.2653	32.2208	30.4692	32.2543	32.0333	31.8905	31.7001	32.1034	31.7493	31.6557	30.6547	30.9936	27	27	27	57.7	57.7	57.7	51.789	0	323.31	25	25	27	26	16	24	26	26	25	24	21	26	22	22	0	0	1	0
Q9CZD3	Q9CZD3	Glycine--tRNA ligase	Gars	1.19633	0.258612	NaN	2	4	24.6355	NaN	22.9507	NaN	NaN	NaN	NaN	23.3906	NaN	23.2529	NaN	23.9751	NaN	23.5193	8	8	8	14	14	14	81.877	0	31.667	6	1	2	0	2	0	2	3	2	3	1	6	3	3	1	0	0	1
P10923	P10923	Osteopontin	Spp1	1.19682	0.25921	0.521913	7	7	31.0081	30.5677	30.3598	31.2069	28.8724	31.0269	30.3296	29.9891	29.6801	30.4379	30.151	30.6834	29.2799	31.3355	12	12	12	53.4	53.4	53.4	32.459	0	323.31	11	12	11	11	9	11	11	11	11	11	9	11	9	12	0	0	0	0
Q9R0E1	Q9R0E1	Procollagen-lysine,2-oxoglutarate 5-dioxygenase 3	Plod3	1.19725	0.259727	0.259527	4	6	NaN	NaN	23.5891	23.9255	NaN	23.715	23.4232	23.9378	NaN	23.5026	23.6233	23.48	22.5912	23.2859	6	5	5	9.9	8.6	8.6	84.921	0	13.418	2	0	4	4	0	3	4	5	4	5	4	5	3	4	0	0	1	0
P62754	P62754	40S ribosomal protein S6	Rps6	1.20023	0.263313	NaN	1	3	22.8095	NaN	NaN	NaN	NaN	NaN	NaN	NaN	22.9529	22.1562	NaN	22.5296	NaN	NaN	2	2	2	7.2	7.2	7.2	28.68	0.0023406	2.7648	2	0	1	2	1	2	2	2	2	2	2	2	1	1	0	0	0	0
Q05816	Q05816	Fatty acid-binding protein, epidermal	Fabp5	1.20147	0.264797	0.457403	6	5	24.7574	24.7945	23.9946	23.8149	25.4694	NaN	23.8166	24.0446	NaN	23.9305	24.2207	23.7628	24.9237	NaN	4	4	4	39.3	39.3	39.3	15.137	0	41.992	4	4	2	3	4	2	4	3	2	3	4	4	4	1	1	0	0	0
Q9CQF9	Q9CQF9	Prenylcysteine oxidase	Pcyox1	1.20202	0.26546	0.389395	7	7	24.0675	23.2358	24.1809	24.6277	23.2228	24.5968	24.1772	23.9377	23.5795	24.4686	23.5927	24.2328	22.8304	23.6089	5	5	5	16.8	16.8	16.8	56.494	0	13.729	5	2	5	4	2	5	4	4	5	4	4	5	2	4	0	0	0	0
P35951	P35951	Low-density lipoprotein receptor	Ldlr	1.20335	0.267058	0.232721	5	6	24.0902	NaN	24.6685	24.6484	NaN	24.7773	24.284	24.3006	24.2004	24.4027	24.7939	24.0767	NaN	23.5856	9	9	8	13.9	13.9	13.1	94.946	0	20.429	5	1	8	8	0	7	7	6	5	6	5	7	2	4	0	0	1	0
Q8CAY6	Q8CAY6	Acetyl-CoA acetyltransferase, cytosolic	Acat2	1.20519	0.269255	0.258871	5	4	23.5525	NaN	22.5949	23.0814	NaN	23.263	22.9744	NaN	NaN	22.6426	22.729	22.6509	NaN	23.2734	5	5	5	13.4	13.4	13.4	41.297	0	8.7931	2	1	2	2	2	2	1	1	3	2	2	2	1	3	1	0	0	0
Q8VCS0;CON__ENSEMBL:ENSBTAP00000016285	Q8VCS0	N-acetylmuramoyl-L-alanine amidase	Pglyrp2	1.20536	0.26947	0.445287	7	7	25.8754	28.4376	26.9545	27.2954	26.8091	26.6277	26.6191	26.8206	26.5885	27.2211	26.9599	26.0797	26.1625	26.9002	13	13	13	34.5	34.5	34.5	57.706	0	134.12	12	11	11	12	9	11	9	11	8	11	9	10	8	12	0	0	1	0
Q9R1Q9	Q9R1Q9	V-type proton ATPase subunit S1	Atp6ap1	1.20587	0.27008	0.447121	7	7	30.0032	29.701	30.8453	30.7968	28.7955	30.5246	30.595	30.3853	29.736	30.3236	30.1071	30.3285	29.0166	29.4737	9	9	9	26.6	26.6	26.6	51.007	0	323.31	8	6	9	9	5	7	9	9	8	8	8	9	7	7	0	0	1	0
Q80YC5	Q80YC5	Coagulation factor XII;Coagulation factor XIIa heavy chain;Coagulation factor XIIa light chain	F12	1.20594	0.270157	0.444054	7	7	26.8303	29.4821	27.7613	28.0278	27.3977	27.7072	27.6119	27.8449	27.3883	27.9773	27.7805	27.1254	27.1399	27.6708	11	11	11	28.3	28.3	28.3	65.701	0	244.92	10	11	10	10	7	10	10	10	8	10	10	10	8	10	0	0	0	0
Q80TR1	Q80TR1	Latrophilin-1	Lphn1	1.20681	0.2712	0.235206	6	6	23.3167	22.7885	23.4029	23.6947	NaN	24.0294	23.2203	22.9035	22.9434	23.5341	23.2142	23.4419	NaN	22.7881	4	4	4	4	4	4	161.68	0	10.959	3	2	3	3	0	4	4	4	3	4	4	4	0	3	0	0	1	0
P29788;CON__Q3ZBS7	P29788	Vitronectin	Vtn	1.20777	0.27234	0.385819	7	7	30.801	31.4114	31.594	31.4515	30.0746	31.4294	31.2423	31.2298	30.6831	31.3761	31.3484	31.1924	29.7566	30.5113	17	17	17	35.6	35.6	35.6	54.848	0	323.31	14	13	16	17	11	14	14	16	15	15	17	14	13	13	0	0	0	0
Q9JJ61	Q9JJ61	Polypeptide N-acetylgalactosaminyltransferase 16	Galnt16	1.2083	0.272984	0.301822	6	7	24.839	24.4302	25.4219	25.3166	NaN	25.4924	25.6546	25.1463	24.6691	25.53	25.1814	25.1178	24.4207	24.371	3	3	3	8.6	8.6	8.6	62.874	0	17.203	3	2	3	2	1	2	3	3	1	2	2	2	1	1	0	0	1	0
O35381;Q64G17	O35381	Acidic leucine-rich nuclear phosphoprotein 32 family member A	Anp32a	1.20835	0.273034	0.344471	6	7	25.1512	NaN	23.8893	23.8849	25.0634	24.5151	25.0373	24.2087	24.4449	23.7477	24.0891	24.754	24.4543	24.5216	7	7	6	30.4	30.4	27.1	28.537	0	28.198	4	1	4	2	4	3	5	3	4	2	4	4	4	4	1	1	0	0
P0CW02;P0CW03	P0CW02;P0CW03	Lymphocyte antigen 6C1;Lymphocyte antigen 6C2	Ly6c1;Ly6c2	1.20918	0.27403	0.372631	6	7	25.4155	23.8803	25.5422	24.8854	NaN	25.2224	25.2608	24.678	24.4406	25.1304	25.3372	24.9943	24.2247	24.5177	2	2	2	28.2	28.2	28.2	14.192	0	11.002	2	2	2	2	2	2	2	2	2	2	2	2	2	2	0	0	1	0
O08677;CON__P01045-1;CON__Q2KJ62;CON__P01044-1	O08677	Kininogen-1;Kininogen-1 heavy chain;Bradykinin;Kininogen-1 light chain	Kng1	1.20975	0.274711	0.349565	7	7	31.7063	33.8088	32.6096	32.818	32.2518	32.372	32.8314	32.5109	32.001	32.7456	32.5692	32.1875	31.8255	32.6352	25	25	25	40.5	40.5	40.5	73.101	0	323.31	23	25	24	24	21	21	22	22	22	24	23	21	23	21	0	0	0	0
P61294;P35279;Q8BHD0	P61294;P35279;Q8BHD0	Ras-related protein Rab-6B;Ras-related protein Rab-6A;Ras-related protein Rab-39A	Rab6b;Rab6a;Rab39a	1.21095	0.276142	0.0554995	5	4	NaN	24.5103	24.3178	24.6049	24.268	NaN	24.6242	23.9883	NaN	24.0792	24.3539	NaN	NaN	24.3342	2	2	2	10.6	10.6	10.6	23.461	0	23.189	2	2	2	2	2	1	2	2	1	2	2	1	1	2	0	0	1	0
O35136	O35136	Neural cell adhesion molecule 2	Ncam2	1.21128	0.27653	0.395073	7	7	25.1494	24.6176	25.6521	25.6732	24.1812	25.9656	25.6502	25.1457	25.0064	25.5698	25.3355	25.3054	24.2603	24.3305	5	5	5	9.1	9.1	9.1	93.203	0	44.465	5	2	5	4	3	5	5	5	4	5	4	5	3	2	0	0	1	0
O08532	O08532	Voltage-dependent calcium channel subunit alpha-2/delta-1;Voltage-dependent calcium channel subunit alpha-2-1;Voltage-dependent calcium channel subunit delta-1	Cacna2d1	1.21145	0.276739	0.412467	7	7	29.2611	28.5336	29.3412	29.3364	27.8661	29.7425	29.0556	28.9071	29.0579	29.5371	28.9657	28.7874	27.736	28.2082	35	35	33	40.2	40.2	38.4	124.63	0	323.31	31	17	30	28	14	27	29	26	29	26	29	23	17	20	0	0	1	0
O70258	O70258	Epsilon-sarcoglycan	Sgce	1.21246	0.277935	0.122631	5	6	23.4257	NaN	23.8374	24.1755	NaN	24.0881	23.9573	23.9952	23.4563	23.6349	23.6149	23.6713	NaN	23.3407	5	5	5	16.9	16.9	16.9	49.735	0	18.082	4	1	4	4	1	4	5	4	3	4	3	4	0	2	1	0	1	0
P26928	P26928	Hepatocyte growth factor-like protein;Hepatocyte growth factor-like protein alpha chain;Hepatocyte growth factor-like protein beta chain	Mst1	1.21315	0.27876	0.49191	4	6	NaN	25.0994	23.9138	23.9134	NaN	NaN	23.4554	23.7652	23.776	23.689	23.6199	23.8242	NaN	24.2262	7	7	7	17.2	17.2	17.2	80.618	0	32.219	1	6	2	4	0	0	3	3	3	3	6	2	1	3	0	0	0	0
Q6PB93	Q6PB93	Polypeptide N-acetylgalactosaminyltransferase 2;Polypeptide N-acetylgalactosaminyltransferase 2 soluble form	Galnt2	1.21321	0.27883	0.211067	5	5	23.2259	NaN	23.8498	23.6723	NaN	24.3674	23.8764	23.5091	23.3839	23.6093	23.3958	23.6995	NaN	NaN	3	3	3	7	7	7	64.514	0	10.474	3	2	3	3	0	3	3	3	3	2	2	3	1	2	0	0	1	0
Q8K0S5	Q8K0S5	Reticulon-4 receptor-like 1	Rtn4rl1	1.21484	0.280765	0.131254	6	6	24.5379	24.5721	25.0424	25.106	NaN	25.4291	24.7298	24.8072	24.4354	24.872	24.7183	24.581	NaN	24.3187	6	6	6	13.7	13.7	13.7	49.836	0	10.818	5	2	6	6	0	6	6	6	5	6	6	6	1	4	0	0	1	0
Q91X91	Q91X91	Nicotinate-nucleotide pyrophosphorylase [carboxylating]	Qprt	1.21544	0.28148	0.513669	6	6	23.883	23.0825	NaN	23.7066	23.8036	24.6374	25.7794	23.3936	24.1622	23.6539	24.2723	23.9442	NaN	23.7774	4	4	4	16.4	16.4	16.4	31.53	0	22.094	2	2	1	2	2	4	4	3	3	2	3	3	0	3	0	0	0	0
Q8BTG7	Q8BTG7	Protein NDRG4	Ndrg4	1.2166	0.28285	0.399843	7	6	25.1255	24.9318	25.4776	25.7967	24.1249	25.8609	25.6593	25.4437	24.8277	25.7109	24.7765	25.087	NaN	24.1517	7	7	7	29.5	29.5	29.5	38.508	0	21.028	5	4	6	6	3	5	6	6	4	6	4	6	0	3	1	0	0	0
Q7TSK3	Q7TSK3	Protocadherin-8	Pcdh8	1.21802	0.28454	0.13402	5	4	23.5544	NaN	24.352	23.861	NaN	24.2345	23.7479	23.6498	NaN	23.7172	23.7753	23.5193	NaN	NaN	6	6	6	9	9	9	113.26	0	13.38	4	2	5	4	0	3	3	4	4	4	4	3	1	1	0	0	1	0
Q61990;P57722	Q61990	Poly(rC)-binding protein 2	Pcbp2	1.2184	0.284982	0.178747	5	7	23.4477	NaN	23.4325	23.4247	23.8304	NaN	24.2046	23.1524	23.4422	23.0462	23.0833	23.5423	23.9017	23.513	7	5	5	26	20.7	20.7	38.221	0	10.54	4	0	5	4	3	1	5	4	5	2	3	4	4	2	1	1	0	0
P14869	P14869	60S acidic ribosomal protein P0	Rplp0	1.21902	0.285721	0.499343	4	7	23.3628	NaN	NaN	21.8686	22.7444	NaN	23.2202	22.6481	23.4746	21.9489	22.2034	21.9518	22.598	22.7681	4	4	4	19.9	19.9	19.9	34.216	0	13.763	3	0	0	3	2	1	3	2	3	2	3	2	3	3	1	1	0	0
O09061	O09061	Proteasome subunit beta type-1	Psmb1	1.2215	0.288651	0.393847	6	7	23.4187	NaN	23.0528	23.329	24.9971	23.6401	24.0444	23.3198	23.6467	23.0664	23.5671	23.2518	24.1883	23.1684	6	6	6	34.2	34.2	34.2	26.372	0	17.559	3	2	2	3	6	3	4	3	4	3	3	4	4	3	1	1	0	0
P23198	P23198	Chromobox protein homolog 3	Cbx3	1.22201	0.289255	NaN	2	2	22.6136	NaN	NaN	NaN	NaN	NaN	22.3479	NaN	NaN	NaN	NaN	22.2066	NaN	22.1764	2	2	2	13.7	13.7	13.7	20.855	0.0012508	3.532	2	0	0	1	0	0	2	0	0	0	0	2	0	2	0	1	0	0
Q99KC8	Q99KC8	von Willebrand factor A domain-containing protein 5A	Vwa5a	1.22202	0.289267	0.478801	3	3	22.7673	NaN	22.0964	NaN	NaN	NaN	23.1979	22.1476	NaN	NaN	NaN	22.3576	NaN	22.6885	4	4	4	7.7	7.7	7.7	87.142	0	5.7933	4	0	2	1	1	1	3	2	1	1	1	4	1	2	0	0	0	0
Q8R4G6	Q8R4G6	Alpha-1,6-mannosylglycoprotein 6-beta-N-acetylglucosaminyltransferase A	Mgat5	1.22246	0.289787	0.501678	7	7	25.1566	24.6376	25.9003	25.971	23.8035	26.077	25.8515	25.4408	25.3137	25.6547	25.1201	25.4685	23.6091	24.7619	11	11	11	20.8	20.8	20.8	84.55	0	32.168	10	7	11	10	3	9	11	9	7	9	8	10	3	6	0	0	1	0
Q9WTR5	Q9WTR5	Cadherin-13	Cdh13	1.22413	0.291761	0.406436	7	7	28.4728	27.6716	28.845	28.6737	27.2197	29.0109	28.8705	28.5341	28.1482	28.6738	28.4872	28.2821	27.1652	27.4311	12	12	12	22	22	22	78.185	0	99.872	11	11	9	10	9	11	9	7	10	11	10	10	7	7	0	0	1	0
P68369;P05214	P68369;P05214	Tubulin alpha-1A chain;Tubulin alpha-3 chain	Tuba1a;Tuba3a	1.22447	0.292161	0.29806	5	6	26.5195	NaN	25.6141	25.2664	NaN	25.9267	26.2162	25.3804	25.4218	25.1604	25.9784	25.9071	NaN	25.8505	25	25	1	67.8	67.8	3.1	50.135	0	323.31	1	1	1	1	1	1	1	1	1	1	1	1	1	1	1	0	0	0
Q62048	Q62048	Astrocytic phosphoprotein PEA-15	Pea15	1.22539	0.293241	0.126852	7	7	25.8712	25.1752	25.3802	25.1706	25.1753	24.9795	25.8861	25.0646	25.2517	25.1078	25.357	25.3601	24.489	24.955	4	4	4	44.6	44.6	44.6	15.054	0	85.48	4	4	4	4	3	4	4	4	4	4	4	4	2	4	1	0	0	0
P29699;CON__P12763	P29699	Alpha-2-HS-glycoprotein	Ahsg	1.22667	0.294741	0.372602	7	7	32.6407	34.9061	33.7213	34.0047	33.1237	33.3308	33.7296	33.5616	32.8318	33.7226	33.6611	33.4781	32.6566	33.482	14	14	14	53.6	53.6	53.6	37.325	0	323.31	12	13	13	13	13	12	11	10	12	11	11	11	13	12	0	0	0	0
Q8BTG6	Q8BTG6	UPF0454 protein C12orf49 homolog		1.22749	0.295708	0.156244	6	6	24.7616	24.5708	25.3489	25.3133	NaN	25.345	25.1499	25.006	24.7407	25.1922	24.8385	24.7281	NaN	24.2098	3	3	3	22.9	22.9	22.9	23.477	0	25.753	3	2	3	3	1	3	3	3	2	2	3	3	1	2	0	0	0	0
P55065	P55065	Phospholipid transfer protein	Pltp	1.22764	0.295889	0.384311	7	7	30.3275	30.2073	31.4145	31.1856	29.5078	30.8763	31.1548	31.0548	30.3776	30.6718	30.3492	30.7934	29.5975	29.7584	20	20	20	50.9	50.9	50.9	54.452	0	323.31	18	17	18	19	15	18	20	19	16	19	19	18	17	15	0	0	0	0
P14847	P14847	C-reactive protein	Crp	1.22784	0.296127	0.344449	7	4	23.7713	25.6011	24.2852	24.5502	24.2613	24.1513	24.3801	NaN	NaN	24.11	24.3714	NaN	23.5718	24.4768	5	5	5	26.7	26.7	26.7	25.36	0	13.804	3	4	4	5	3	5	5	2	1	4	5	2	2	4	0	0	0	0
Q8BYM5	Q8BYM5	Neuroligin-3	Nlgn3	1.22879	0.297238	0.104715	6	7	23.099	22.9677	23.8384	23.3884	NaN	23.5379	23.3757	23.3664	23.0928	23.0505	23.3104	23.2669	22.5553	22.852	6	5	4	12.4	10.8	9.3	91.161	0	12.177	2	2	3	3	0	3	3	2	2	3	2	3	2	2	0	0	1	0
Q8BH27	Q8BH27	Multiple epidermal growth factor-like domains protein 9	Megf9	1.22961	0.298196	0.207345	7	7	23.1902	22.6292	23.1634	23.2337	22.2563	23.3691	23.1986	22.7485	23.087	23.2575	22.8322	22.6259	21.9418	22.4603	2	2	2	4.8	4.8	4.8	62.831	0.0023923	2.9648	2	2	2	2	2	2	2	2	2	2	2	2	2	2	0	0	1	0
P33146	P33146	Cadherin-15	Cdh15	1.22984	0.298466	0.378063	5	5	23.8356	23.2038	24.7105	24.192	NaN	24.6494	NaN	23.8245	23.5121	24.327	NaN	23.5769	NaN	23.8585	7	7	7	12.8	12.8	12.8	85.643	0	13.577	5	2	5	5	1	5	2	2	3	4	2	6	1	4	0	0	1	0
Q9JHG0	Q9JHG0	Cerebellin-3	Cbln3	1.23012	0.298793	0.240043	6	4	24.226	23.6313	24.5545	24.7069	NaN	25.2781	24.5485	24.0882	NaN	24.1965	24.1962	NaN	NaN	24.2874	3	3	3	16.8	16.8	16.8	21.077	0	14.534	3	3	3	3	1	3	3	2	1	3	2	1	1	3	0	0	0	0
Q8R422	Q8R422	CD109 antigen	Cd109	1.23044	0.299177	0.432998	5	4	22.979	22.9267	24.0522	23.1776	NaN	23.7815	NaN	23.8821	NaN	23.008	NaN	22.8105	NaN	22.6362	5	5	5	7.2	7.2	7.2	161.66	0	8.1042	2	2	4	4	1	4	3	5	1	4	4	3	0	2	0	0	1	0
Q9DAU7	Q9DAU7	WAP four-disulfide core domain protein 2	Wfdc2	1.23049	0.299235	0.172061	6	6	25.0246	24.5217	25.549	25.121	NaN	25.0373	25.0911	25.1972	24.1411	24.7577	25.0402	24.8554	NaN	24.5577	3	3	3	32.8	32.8	32.8	18.032	0	14.917	3	3	3	3	0	3	3	3	3	3	3	3	1	3	0	0	0	0
Q8K4Q8	Q8K4Q8	Collectin-12	Colec12	1.23109	0.299939	0.227012	6	7	24.0786	23.8388	24.8837	24.7115	NaN	24.6928	24.3435	24.2117	23.9845	24.5878	24.772	23.975	23.5258	23.8172	3	3	3	4.6	4.6	4.6	81.303	0	36.073	3	3	3	3	1	3	3	3	2	3	3	3	2	3	0	0	1	0
P14211	P14211	Calreticulin	Calr	1.23175	0.300711	0.139744	7	7	26.9168	26.6053	26.6644	26.5369	27.6661	27.0613	26.3361	26.4657	26.8005	26.4652	26.361	26.2286	26.5771	26.7838	12	12	12	27.6	27.6	27.6	47.994	0	55.173	12	7	9	11	10	11	10	11	11	10	11	10	10	10	0	0	0	0
Q9QUN9	Q9QUN9	DickDKOpf-related protein 3	Dkk3	1.23375	0.30305	0.387798	7	7	30.5216	29.8293	30.4705	30.6921	28.9961	30.8513	30.4685	30.2035	30.3604	30.6918	30.1573	29.9245	28.778	29.5926	15	15	15	49.9	49.9	49.9	38.387	0	323.31	15	14	13	15	11	15	15	15	14	14	14	14	10	14	0	0	0	0
P63239	P63239	Neuroendocrine convertase 1	Pcsk1	1.23418	0.303555	0.0534892	6	5	24.2924	24.1653	24.7425	24.9054	NaN	24.7178	24.4838	24.3963	24.2163	24.3461	24.0339	24.2457	NaN	NaN	4	4	4	6.9	6.9	6.9	84.173	0	7.434	4	2	4	3	0	4	3	4	2	2	3	3	0	1	0	0	0	0
A6X935;CON__Q3T052	A6X935	Inter alpha-trypsin inhibitor, heavy chain 4	Itih4	1.23569	0.305316	0.468197	7	7	28.2189	30.6217	28.7744	29.3072	29.4693	29.143	29.9694	28.476	28.5802	29.7412	30.276	28.365	28.5836	29.3447	29	29	29	43	43	43	104.66	0	323.31	24	26	24	25	22	25	27	25	23	26	27	22	23	25	0	0	0	0
P06728;CON__Q32PJ2	P06728	Apolipoprotein A-IV	Apoa4	1.23677	0.306576	0.264187	7	7	32.0834	33.9309	33.1957	33.3893	32.4383	32.7685	33.0553	32.7837	32.341	32.9923	32.7131	32.7443	32.2207	32.9201	31	31	31	75.2	75.2	75.2	45.029	0	323.31	25	27	25	27	24	24	27	30	28	28	30	29	28	28	0	0	0	0
O08912	O08912	Polypeptide N-acetylgalactosaminyltransferase 1;Polypeptide N-acetylgalactosaminyltransferase 1 soluble form	Galnt1	1.23682	0.30663	0.101522	4	6	24.7299	NaN	24.937	24.4435	NaN	NaN	24.6702	24.5661	24.1407	24.7972	24.3282	24.5758	NaN	23.9231	8	8	8	23.1	23.1	23.1	64.254	0	21.016	4	2	8	7	1	5	7	7	4	6	7	6	0	6	0	0	1	0
O88947	O88947	Coagulation factor X;Factor X light chain;Factor X heavy chain;Activated factor Xa heavy chain	F10	1.2374	0.307317	0.558826	7	7	25.0157	28.3704	25.526	26.7577	26.0644	25.6507	25.6703	25.931	24.838	26.7438	26.3131	25.0344	25.4496	26.5941	13	13	13	31.8	31.8	31.8	54.017	0	81.566	4	12	6	11	5	5	7	6	3	9	8	5	5	8	0	0	0	0
Q63844;Q6P5G0;Q61532	Q63844	Mitogen-activated protein kinase 3	Mapk3	1.23777	0.307747	0.267519	7	7	25.3889	24.5657	24.3144	24.1305	24.6389	24.6522	25.8321	24.3815	24.6934	24.4253	24.1917	24.7623	23.9882	24.9262	11	11	8	33.2	33.2	25	43.066	0	27.977	7	5	3	4	5	5	8	6	5	4	4	5	4	6	1	1	0	0
Q61147;CON__ENSEMBL:ENSBTAP00000031900	Q61147	Ceruloplasmin	Cp	1.23787	0.307857	0.267888	7	7	31.9611	33.3787	32.3539	32.76	31.8597	32.1788	32.0835	31.9561	31.696	32.5519	32.496	31.9102	31.3671	32.4434	61	61	61	59.1	59.1	59.1	121.15	0	323.31	58	60	60	61	49	55	56	57	54	58	58	58	54	54	0	0	0	0
Q9CXA2	Q9CXA2	Trans-L-3-hydroxyproline dehydratase	L3hypdh	1.23886	0.309012	0.275787	3	6	23.5035	NaN	NaN	NaN	NaN	22.799	23.2828	22.5051	22.8392	22.8694	22.9883	22.7915	NaN	23.3231	5	5	5	24.6	24.6	24.6	37.804	0	9.0334	4	0	1	1	1	2	5	3	3	3	3	5	1	2	0	0	0	0
Q6IEE6	Q6IEE6	Transmembrane protein 132E	Tmem132e	1.23922	0.30943	0.211097	6	7	23.4123	23.3109	24.0663	23.9282	NaN	24.3896	23.8484	23.8049	23.4378	24.0255	23.8855	23.5162	23.1314	22.8146	9	9	9	13	13	13	106.99	0	26.445	6	3	6	8	1	6	7	5	5	6	4	6	2	4	0	0	1	0
Q9CPV4	Q9CPV4	Glyoxalase domain-containing protein 4	Glod4	1.23938	0.309613	0.437759	7	7	26.4234	24.7002	24.3214	24.2076	26.252	24.4498	25.4324	24.6535	25.4821	24.5026	24.557	24.4213	24.9962	25.0069	9	9	9	32.9	32.9	32.9	33.316	0	29.594	9	6	5	4	4	3	8	6	6	6	3	7	2	6	0	0	0	1
P46460	P46460	Vesicle-fusing ATPase	Nsf	1.23951	0.309767	0.237565	7	7	25.6292	25.0142	25.9871	25.9532	24.7081	26.2181	26.0019	25.6763	25.5646	25.5849	25.0527	25.498	25.0074	24.9595	11	11	11	18.4	18.4	18.4	82.613	0	43.06	9	6	5	5	6	5	7	5	5	5	5	9	8	7	1	0	0	0
P07141	P07141	Macrophage colony-stimulating factor 1;Processed macrophage colony-stimulating factor 1	Csf1	1.24008	0.310434	0.259389	6	7	24.4677	24.4154	25.4511	25.2283	NaN	24.997	25.1654	24.8013	24.5932	25.2136	25.0955	24.9137	23.9268	23.9619	6	6	6	12.9	12.9	12.9	60.648	0	33.813	5	2	6	6	1	6	6	5	5	4	5	5	3	3	0	0	1	0
Q64514	Q64514	Tripeptidyl-peptidase 2	Tpp2	1.24255	0.313305	NaN	1	2	NaN	NaN	NaN	NaN	22.2505	NaN	NaN	NaN	21.8599	NaN	NaN	NaN	22.0145	NaN	3	3	3	4.4	4.4	4.4	139.88	0.00064226	3.9183	0	0	0	0	3	0	0	1	2	0	0	1	2	1	1	1	0	0
P47955	P47955	60S acidic ribosomal protein P1	Rplp1	1.24353	0.31444	NaN	2	2	NaN	NaN	NaN	22.1404	23.8606	NaN	NaN	NaN	NaN	NaN	NaN	22.1776	23.1946	NaN	2	2	2	36.8	36.8	36.8	11.475	0	9.6215	1	1	1	2	2	1	1	1	1	1	1	2	2	1	0	0	0	0
Q9CR75	Q9CR75	Tumor necrosis factor receptor superfamily member 12A	Tnfrsf12a	1.24361	0.314538	0.113214	5	6	25.1318	NaN	25.7115	25.7926	NaN	25.6802	25.768	25.3662	24.8513	25.3419	25.4337	25.7715	NaN	25.0491	3	3	3	21.7	21.7	21.7	13.641	0	12.096	2	2	3	3	1	2	3	3	2	3	3	3	1	2	0	0	1	0
P08228	P08228	Superoxide dismutase [Cu-Zn]	Sod1	1.24606	0.31737	0.100955	7	7	31.3904	30.4223	30.9831	30.8518	31.4295	31.544	30.8483	30.5219	31.1157	30.8644	30.5243	30.5982	30.9033	30.72	7	7	7	45.5	45.5	45.5	15.942	0	158.42	7	6	7	6	7	7	7	7	6	7	5	7	7	6	1	1	0	0
P46412;P21765	P46412	Glutathione peroxidase 3	Gpx3	1.24613	0.317456	0.2214	7	7	27.5963	29.4573	28.2041	28.3885	28.3693	28.1274	28.2823	28.1025	27.704	28.1825	27.9795	28.1346	27.5754	28.5246	8	8	8	35	35	35	25.424	0	56.841	7	6	7	5	6	6	8	7	6	8	6	8	6	7	0	0	0	0
P35822	P35822	Receptor-type tyrosine-protein phosphatase kappa	Ptprk	1.24637	0.317733	0.0295979	6	6	23.5643	23.3584	23.5609	23.4457	NaN	23.9934	23.5302	23.1901	23.3005	23.3229	23.338	22.8768	NaN	23.5182	5	5	5	4.7	4.7	4.7	164.18	0	11.913	3	2	4	3	0	3	3	4	3	4	3	3	0	3	0	0	1	0
O88587	O88587	Catechol O-methyltransferase	Comt	1.24663	0.31803	NaN	2	3	23.1044	NaN	NaN	NaN	NaN	NaN	22.8142	22.6484	22.7063	NaN	NaN	22.5692	NaN	NaN	4	4	4	28.7	28.7	28.7	29.486	0	5.7847	4	0	1	1	2	1	3	2	2	1	0	2	3	2	1	0	1	0
Q9R1P1	Q9R1P1	Proteasome subunit beta type-3	Psmb3	1.24701	0.31847	0.336376	3	3	23.7627	NaN	NaN	NaN	24.2235	NaN	23.9373	NaN	23.7366	NaN	NaN	NaN	24.0365	23.1952	6	6	6	37.6	37.6	37.6	22.965	0	19.407	4	1	1	1	3	2	3	3	4	2	3	2	6	3	1	1	0	0
P23953;Q8VCC2	P23953	Carboxylesterase 1C	Ces1c	1.25019	0.322146	0.308125	7	7	27.7063	29.2564	28.7816	28.8061	29.3161	29.2006	28.4442	28.334	27.9091	29.0329	28.1198	28.0004	28.4431	29.4169	25	25	22	53.2	53.2	47.8	61.055	0	281.22	11	11	12	13	13	13	11	19	17	21	20	19	18	21	0	0	0	0
P97300	P97300	Neuroplastin	Nptn	1.25022	0.322186	0.185361	7	7	25.1442	24.722	25.6643	25.2632	24.619	25.9875	25.3293	25.1661	24.8324	25.2748	25.1432	24.9039	24.1919	24.9619	5	5	5	14.9	14.9	14.9	44.373	0	11.459	3	3	4	4	2	3	4	3	3	3	3	5	2	3	0	0	1	0
Q9D1T0;Q3URE9	Q9D1T0	Leucine-rich repeat and immunoglobulin-like domain-containing nogo receptor-interacting protein 1	Lingo1	1.25077	0.322813	0.351384	7	7	25.6155	24.8833	26.2843	26.0542	24.2715	26.3021	25.9042	25.5487	25.2567	25.7861	25.3722	25.5049	24.5269	25.0599	10	10	10	21.7	21.7	21.7	69.1	0	95.427	10	3	9	9	3	8	9	9	7	10	8	10	5	6	0	0	1	0
O09164	O09164	Extracellular superoxide dismutase [Cu-Zn]	Sod3	1.25131	0.323434	0.189948	7	7	28.2358	27.802	28.9724	28.1609	27.5598	28.532	28.2437	28.2565	27.3463	28.1069	28.282	28.1263	27.3477	27.7768	7	7	6	28.3	28.3	28.3	27.392	0	62.335	4	3	4	4	3	4	4	6	4	6	6	6	5	6	0	0	0	0
Q8HW98	Q8HW98	IgLON family member 5	Iglon5	1.25328	0.325707	0.0780908	5	6	24.4692	NaN	24.8256	24.1896	NaN	24.8942	24.5863	24.3087	23.8793	24.3053	24.5186	24.4921	NaN	24.0995	6	5	5	20.8	19	19	36.766	0	52.07	4	0	5	4	0	3	4	4	3	3	5	3	2	2	0	0	0	0
Q61730	Q61730	Interleukin-1 receptor accessory protein	Il1rap	1.25597	0.328806	0.414586	7	7	27.5402	29.7255	28.6939	28.7539	27.4109	27.7446	27.729	28.4737	27.7983	28.5103	28.2641	27.4347	26.9691	27.8463	19	19	19	26.3	26.3	26.3	65.74	0	147.49	16	19	19	17	15	13	15	17	14	18	19	15	13	14	0	0	1	0
Q9DBG3	Q9DBG3	AP-2 complex subunit beta	Ap2b1	1.2567	0.329636	0.123513	7	7	25.1291	24.1239	25.0178	24.7739	24.1687	25.196	25.047	24.2778	24.3385	24.7803	24.6421	24.5888	24.0558	24.4658	13	13	7	16.1	16.1	8.9	104.58	0	22.206	6	3	5	4	2	7	6	3	5	3	5	3	2	4	0	0	1	0
P11087;CON__Q862S4	P11087	Collagen alpha-1(I) chain	Col1a1	1.25767	0.330754	0.302585	7	7	28.4788	28.0445	28.8329	28.2152	27.3186	28.8828	28.5424	28.5935	27.3834	28.6859	28.4063	28.1341	27.1727	27.6239	13	13	13	12	12	12	138.03	0	178.34	11	11	13	12	9	10	11	13	10	13	10	13	10	11	0	0	0	0
Q8K1B8	Q8K1B8	Fermitin family homolog 3	Fermt3	1.25789	0.331005	NaN	1	2	NaN	22.8076	NaN	NaN	NaN	NaN	NaN	NaN	22.1801	NaN	NaN	NaN	22.7731	NaN	3	3	3	7.2	7.2	7.2	75.634	0	11.997	0	2	0	0	1	0	0	0	3	0	0	0	3	1	0	0	0	0
O35737;P70333;Q9Z2X1	O35737;P70333	Heterogeneous nuclear ribonucleoprotein H;Heterogeneous nuclear ribonucleoprotein H, N-terminally processed;Heterogeneous nuclear ribonucleoprotein H2	Hnrnph1;Hnrnph2	1.25852	0.331725	0.346911	4	6	23.4017	23.2607	22.6431	NaN	NaN	NaN	24.0727	22.6917	22.8047	NaN	23.1557	23.2426	23.0471	23.1352	5	5	5	14.5	14.5	14.5	49.199	0	14.436	4	3	2	1	2	0	4	4	4	1	4	4	2	2	0	1	0	0
Q9Z1R3	Q9Z1R3	Apolipoprotein M	Apom	1.25908	0.332366	0.558879	7	5	24.003	27.6305	24.886	26.2083	25.6888	25.1949	25.5021	25.1784	NaN	25.8618	25.2982	24.0149	NaN	25.9232	4	4	4	22.6	22.6	22.6	21.273	0	94.071	3	4	4	4	3	4	4	4	3	4	4	4	2	4	0	0	0	0
Q60841	Q60841	Reelin	Reln	1.2592	0.332511	0.253414	7	7	28.7764	28.4632	29.3836	29.3715	28.1764	29.8035	29.2308	28.982	28.5829	28.964	28.6712	29.1773	27.7938	28.7068	42	42	42	17.5	17.5	17.5	387.49	0	309.71	34	21	37	35	21	39	36	30	27	34	26	35	16	29	0	0	0	0
P13634	P13634	Carbonic anhydrase 1	Ca1	1.25935	0.332674	0.691172	7	7	27.2782	29.4235	26.6786	27.9859	31.201	28.4479	26.5682	27.97	29.4865	26.8008	27.1163	26.2118	29.9848	27.6842	18	18	18	80.8	80.8	80.8	28.33	0	323.31	12	14	11	13	17	13	10	14	18	11	11	8	18	12	1	0	0	0
P21836	P21836	Acetylcholinesterase	Ache	1.26017	0.333613	0.342375	7	7	27.1243	26.3584	27.6084	27.5553	25.8341	27.6147	27.2173	26.9624	27.0443	27.1998	27.0166	26.7791	25.5801	26.395	12	12	12	28.7	28.7	28.7	68.168	0	116.4	11	6	11	10	4	9	11	9	10	11	10	10	6	7	0	0	1	0
P12658;Q08331	P12658	Calbindin	Calb1	1.26027	0.333737	0.143554	4	3	24.3294	24.0806	NaN	23.6625	NaN	NaN	23.6232	NaN	23.5243	NaN	23.6298	NaN	NaN	23.6165	3	3	3	12.6	12.6	12.6	29.994	0	4.6102	3	3	2	2	1	1	2	1	2	1	2	1	1	2	0	0	0	0
Q09200	Q09200	Beta-1,4 N-acetylgalactosaminyltransferase 1	B4galnt1	1.26141	0.335033	NaN	3	2	NaN	22.2659	NaN	22.5261	NaN	NaN	22.2913	NaN	NaN	NaN	22.1346	NaN	NaN	21.9176	3	3	3	5.3	5.3	5.3	59.211	0.0023488	2.7803	2	3	2	2	1	3	2	2	2	2	2	2	1	3	0	0	1	0
Q01149	Q01149	Collagen alpha-2(I) chain	Col1a2	1.26461	0.338696	0.232578	7	7	27.0825	26.6415	27.9267	27.1141	26.6273	27.6779	27.5621	27.3198	26.2704	27.3551	27.2716	27.1863	26.2504	26.6077	12	12	12	14.2	14.2	14.2	129.56	0	130.1	11	10	12	11	8	11	12	10	10	11	12	12	7	8	0	0	0	0
Q8BGY3	Q8BGY3	Leucine zipper protein 2	Luzp2	1.26655	0.340908	0.0859105	5	4	24.9761	NaN	25.3157	25.4561	NaN	25.2684	24.9567	25.0159	24.4651	NaN	24.8992	25.0346	NaN	NaN	4	4	4	18.8	18.8	18.8	39.02	0	52.674	3	1	3	3	1	3	3	2	2	2	2	3	1	2	0	0	0	0
Q8CEF9	Q8CEF9	Transmembrane protein 132C	Tmem132c	1.26745	0.341932	0.100738	6	6	22.9007	22.8441	23.5533	23.6496	NaN	23.6141	23.663	22.9288	22.8333	23.3935	23.1241	23.1312	NaN	22.7625	4	4	4	5.3	5.3	5.3	121.38	0	9.4742	3	2	3	4	1	3	3	2	3	4	3	4	0	3	0	0	1	0
P07724;P70434	P07724	Serum albumin	Alb	1.26975	0.344546	0.189444	7	7	37.5294	39.3098	38.0508	38.27	38.6329	38.5975	38.13	38.0343	37.8859	38.3887	37.9409	37.8073	37.5713	38.4802	90	90	84	91.4	91.4	88.7	68.692	0	323.31	76	75	77	77	71	72	73	76	72	75	72	78	73	77	0	0	0	0
Q62351	Q62351	Transferrin receptor protein 1	Tfrc	1.27136	0.346373	0.0711555	7	7	24.8386	25.7722	25.2134	25.4438	24.682	25.5968	25.3238	24.9294	24.849	25.3416	25.0709	24.7168	24.7679	24.7703	14	14	14	21.1	21.1	21.1	85.73	0	26.269	9	11	10	9	3	8	10	11	8	12	8	8	2	5	0	0	1	0
Q62009;CON__Q2KJC7	Q62009	Periostin	Postn	1.27147	0.346502	0.177136	6	3	22.8938	24.0494	23.1919	NaN	22.6901	23.2615	23.0698	NaN	22.9019	NaN	NaN	NaN	22.5996	23.0373	5	5	5	8.6	8.6	8.6	93.142	0	34.394	4	5	3	3	2	3	4	2	3	3	2	3	2	2	0	0	0	0
P08752;P20612;Q9DC51;Q3V3I2;P50149;B2RSH2;Q8CGK7;P63094;Q6R0H7	P08752	Guanine nucleotide-binding protein G(i) subunit alpha-2	Gnai2	1.27308	0.348323	NaN	1	3	23.1432	NaN	NaN	NaN	NaN	NaN	NaN	NaN	22.5985	NaN	NaN	NaN	22.8348	22.9515	4	4	3	14.9	14.9	11.8	40.489	0	8.4014	3	1	0	0	1	0	0	1	3	0	1	0	2	2	1	0	1	0
P47791	P47791	Glutathione reductase, mitochondrial	Gsr	1.27393	0.349284	0.0188187	5	6	23.3215	NaN	23.5048	NaN	23.3656	23.3026	23.2895	22.7454	23.1121	NaN	22.8292	22.8642	23.4476	23.0466	4	4	4	14.6	14.6	14.6	53.662	0	7.6144	2	0	4	1	3	3	3	3	3	1	2	3	2	2	1	0	0	1
P09036	P09036	Serine protease inhibitor Kazal-type 3	Spink3	1.27614	0.351792	0.0157352	6	6	23.4953	23.3246	23.7594	23.4685	NaN	23.579	23.6995	23.1999	22.9774	23.4301	23.5053	22.897	NaN	23.2059	3	3	3	56.2	56.2	56.2	8.4879	0	6.2483	3	2	3	3	0	2	3	2	2	2	3	2	1	2	0	0	0	0
Q69Z26	Q69Z26	Contactin-4	Cntn4	1.27664	0.352356	0.232922	7	7	25.1265	24.7282	25.8331	25.2202	24.3154	25.8864	25.4351	25.2104	24.9709	25.3279	25.0183	25.0977	23.9809	24.4722	9	9	8	10.9	10.9	9.9	113.49	0	34.249	6	3	8	6	2	7	6	6	5	6	6	6	3	4	0	0	1	0
Q9R098;CON__ENSEMBL:ENSBTAP00000023055	Q9R098	Hepatocyte growth factor activator;Hepatocyte growth factor activator short chain;Hepatocyte growth factor activator long chain	Hgfac	1.2798	0.355923	0.341844	7	7	25.5774	28.4021	26.2864	26.94	26.9772	26.6413	26.6517	26.1925	25.9893	26.7078	26.3404	26.1894	26.5047	27.0606	15	15	15	35.8	35.8	35.8	70.567	0	188.64	12	13	12	12	11	12	14	13	12	12	13	13	11	11	0	0	0	0
P62717	P62717	60S ribosomal protein L18a	Rpl18a	1.28092	0.35718	NaN	2	2	22.3122	NaN	NaN	NaN	NaN	NaN	22.2327	NaN	22.0536	NaN	NaN	21.7769	NaN	NaN	4	4	4	21.6	21.6	21.6	20.732	0.0006435	3.9331	3	0	0	1	2	2	2	0	2	1	2	3	1	2	0	0	0	0
Q9WVK4	Q9WVK4	EH domain-containing protein 1	Ehd1	1.28137	0.35769	NaN	1	2	NaN	NaN	NaN	NaN	NaN	NaN	23.472	23.2066	NaN	23.022	NaN	NaN	NaN	NaN	7	3	2	15.4	6.7	5.1	60.602	0	7.4624	2	2	2	2	2	1	2	2	2	2	2	1	2	1	0	0	1	0
B9EKR1	B9EKR1	Receptor-type tyrosine-protein phosphatase zeta	Ptprz1	1.28352	0.360104	0.30254	7	7	28.8819	28.0532	29.2512	29.2219	27.5989	29.5871	29.2628	28.6617	28.5448	29.004	28.6421	28.7467	27.5079	28.2289	22	22	22	9.9	9.9	9.9	254.4	0	294.65	20	14	21	19	12	19	20	18	17	20	20	18	12	15	0	0	1	0
P35980	P35980	60S ribosomal protein L18	Rpl18	1.28403	0.360678	NaN	2	5	24.4524	NaN	NaN	NaN	NaN	NaN	23.8644	NaN	24.0121	NaN	23.5525	23.7169	23.8991	23.8078	4	4	4	25	25	25	21.644	0	6.9009	3	3	2	2	2	2	3	2	3	2	3	3	2	3	1	0	0	0
P17710	P17710	Hexokinase-1	Hk1	1.28443	0.361128	0.072968	7	6	23.3274	22.7835	23.2418	23.0664	22.9367	23.5653	23.3473	22.7006	22.5903	22.5744	23.5147	22.6454	NaN	22.8952	6	6	5	8.1	8.1	7.3	108.3	0	20.1	3	3	4	3	4	4	4	4	3	2	3	4	1	4	0	0	1	1
P48299	P48299	Endothelin-3	Edn3	1.28654	0.363502	0.0913982	6	7	24.3863	24.2066	24.8673	24.9819	NaN	25.2997	24.688	24.5705	24.3047	24.6697	24.5104	24.5025	23.9717	24.0941	3	3	3	19.6	19.6	19.6	23.322	0	27.136	3	3	3	2	2	3	3	3	3	3	3	3	3	3	0	0	0	0
Q9Z2W8	Q9Z2W8	Glutamate receptor 4	Gria4	1.28733	0.364383	0.269658	7	7	25.7102	24.9221	26.2281	26.139	24.5158	26.5354	26.2497	25.5011	25.2697	25.4735	25.4277	25.8346	24.894	25.349	9	9	9	9.1	9.1	9.1	100.85	0	65.01	8	6	7	8	2	8	9	8	8	6	8	8	5	7	0	0	1	0
P21661	P21661	Neuroendocrine convertase 2	Pcsk2	1.28784	0.364951	0.11465	7	7	25.2309	25.3222	25.975	26.3138	25.1505	25.7003	26.0359	25.5523	25.2907	25.9125	24.8984	25.1025	25.091	25.3266	6	6	6	10.7	10.7	10.7	70.785	0	12.555	2	3	5	5	1	4	5	4	3	4	3	3	1	2	0	0	0	0
Q810B8	Q810B8	SLIT and NTRK-like protein 4	Slitrk4	1.28948	0.366789	0.266672	7	7	25.3017	24.6643	26.0645	25.8991	24.5523	25.9072	25.6914	25.407	25.0326	25.5973	25.3995	25.3788	24.0086	24.6892	6	6	6	8.2	8.2	8.2	94.537	0	18.44	6	4	6	6	3	6	6	5	4	5	5	5	2	3	0	0	1	0
Q9CYK2	Q9CYK2	Glutaminyl-peptide cyclotransferase	Qpct	1.28966	0.366987	0.251052	7	6	24.6903	24.6453	25.7547	25.6629	24.1352	25.7642	25.7595	25.2231	24.5856	25.1247	24.9179	24.9134	NaN	24.2438	9	9	9	30.7	30.7	30.7	41.118	0	25.122	7	4	8	7	4	6	8	9	6	9	9	8	2	5	0	0	0	0
Q91X88	Q91X88	Protein O-linked-mannose beta-1,2-N-acetylglucosaminyltransferase 1	Pomgnt1	1.29696	0.375135	0.0866431	5	6	23.9232	NaN	24.8007	24.793	NaN	24.3131	24.5388	24.4039	24.0311	24.057	24.2125	23.8634	NaN	24.0239	8	8	8	17.9	17.9	17.9	75.109	0	11.976	7	2	6	7	2	5	7	4	3	3	4	4	1	4	0	0	1	0
Q3UHN9	Q3UHN9	Bifunctional heparan sulfate N-deacetylase/N-sulfotransferase 1;Heparan sulfate N-deacetylase 1;Heparan sulfate N-sulfotransferase 1	Ndst1	1.29818	0.376487	0.234532	7	6	23.2096	23.2938	24.1534	23.8495	22.9235	23.927	24.0984	23.6546	23.0974	23.6727	23.3577	23.5971	NaN	22.1803	7	7	7	11.8	11.8	11.8	100.72	0	10.978	3	2	5	4	2	5	5	5	5	6	3	5	1	3	0	0	1	0
P61750	P61750	ADP-ribosylation factor 4	Arf4	1.29933	0.377763	0.552127	3	3	NaN	NaN	24.6278	23.1341	22.9482	NaN	NaN	23.2504	NaN	23.0419	NaN	23.2846	NaN	NaN	5	2	2	40	9.4	9.4	20.396	0.00065617	4.2028	1	0	2	2	2	1	1	2	2	2	2	2	2	1	0	0	0	0
Q05909	Q05909	Receptor-type tyrosine-protein phosphatase gamma	Ptprg	1.30398	0.38292	0.0462054	7	4	24.49	24.0094	24.7106	24.5339	23.6309	24.7177	24.1661	NaN	23.9847	NaN	23.9671	23.8844	NaN	23.9228	3	3	3	3.1	3.1	3.1	161.24	0	51.158	3	2	3	3	2	3	3	1	3	1	2	3	1	2	0	0	1	0
Q64299	Q64299	Protein NOV homolog	Nov	1.30782	0.387163	0.296814	7	7	28.1408	28.1122	28.4488	28.819	26.6873	28.8784	28.2921	28.1654	28.0073	28.4204	28.1528	27.893	26.7614	27.2681	11	11	11	33.1	33.1	33.1	38.928	0	173.84	9	9	11	10	4	9	10	9	8	10	7	9	6	7	0	0	0	0
Q99LS0	Q99LS0	Augurin	Ecrg4	1.30811	0.387486	0.158581	5	4	26.1924	NaN	27.3529	27.0236	NaN	26.6108	27.2644	26.7067	NaN	26.6214	26.3937	26.2833	NaN	NaN	3	3	3	20.9	20.9	20.9	16.992	0	18.674	3	1	3	3	1	2	3	3	1	3	3	3	1	1	0	0	0	0
P62281	P62281	40S ribosomal protein S11	Rps11	1.311	0.39067	NaN	1	1	NaN	NaN	NaN	NaN	NaN	NaN	24.2546	NaN	23.8639	NaN	NaN	NaN	NaN	NaN	4	4	4	29.7	29.7	29.7	18.431	0.0023283	2.7105	4	1	2	1	1	1	3	2	4	2	4	3	3	1	0	0	0	0
Q6NT99	Q6NT99	Dual specificity protein phosphatase 23	Dusp23	1.31477	0.394815	NaN	1	4	NaN	NaN	NaN	NaN	23.871	NaN	NaN	22.9582	23.0467	NaN	NaN	23.4882	24.4116	NaN	4	4	4	32.7	32.7	32.7	16.637	0	12.932	2	0	0	0	2	0	0	2	2	0	0	2	4	1	1	1	0	0
Q9JKF1	Q9JKF1	Ras GTPase-activating-like protein IQGAP1	Iqgap1	1.31544	0.395542	NaN	2	4	25.4757	NaN	NaN	NaN	NaN	NaN	25.2479	24.9927	24.6548	24.708	NaN	NaN	NaN	25.5095	9	9	9	8.1	8.1	8.1	188.74	0	10.122	8	2	1	1	2	3	6	6	5	4	4	4	2	7	0	0	1	0
P20918;CON__P06868	P20918	Plasminogen;Plasmin heavy chain A;Activation peptide;Angiostatin;Plasmin heavy chain A, short form;Plasmin light chain B	Plg	1.31691	0.397151	0.224438	7	7	31.5672	33.684	32.2563	32.3611	31.8789	32.0032	32.1656	32.0637	31.4073	32.4434	32.2356	31.5215	31.3046	32.1602	54	54	54	75	75	75	90.807	0	323.31	45	50	48	47	42	46	46	48	43	47	49	47	40	48	0	0	0	0
Q8K354	Q8K354	Carbonyl reductase [NADPH] 3	Cbr3	1.31723	0.397508	0.197829	5	5	24.9189	NaN	23.5813	23.5774	NaN	23.8686	23.8708	23.4868	NaN	23.6614	23.7077	23.8089	23.1646	NaN	6	5	5	24.9	22	22	30.953	0	10.179	4	1	4	3	2	2	5	3	1	2	3	3	2	2	1	0	0	0
P16301	P16301	Phosphatidylcholine-sterol acyltransferase	Lcat	1.31725	0.397529	0.14253	7	7	27.5027	28.3702	28.1315	28.2123	26.797	28.048	27.902	27.5955	27.2837	27.7538	27.5017	27.6992	26.6514	27.6956	16	16	16	46.6	46.6	46.6	49.746	0	147.49	11	13	15	11	9	11	12	12	10	10	11	12	9	11	0	0	0	0
Q9CS84	Q9CS84	Neurexin-1	Nrxn1	1.31831	0.398686	0.128124	7	7	27.808	27.5617	28.0379	28.0539	27.0448	28.5171	28.1173	27.644	27.3893	28.0281	27.6893	27.6467	26.6143	27.3383	36	33	26	33.2	31.2	25	166.17	0	180.31	24	17	22	25	14	25	26	21	22	20	18	24	11	19	0	0	1	0
Q80Z24	Q80Z24	Neuronal growth regulator 1	Negr1	1.31951	0.399999	0.23389	7	7	27.3639	26.4906	27.6792	27.4714	26.3406	27.9703	27.6209	27.1065	26.952	27.4533	27.0509	27.254	25.7231	26.597	10	10	10	32.8	32.8	32.8	37.9	0	188.72	10	7	10	9	5	9	9	9	10	9	9	9	3	10	0	0	1	0
Q3UR78	Q3UR78	Neuropeptide-like protein C4orf48 homolog	Gm1673	1.32139	0.402053	0.393694	7	7	27.5461	25.6089	27.5921	27.4637	25.5856	28.1185	27.1873	26.8186	26.9392	27.3944	26.9092	26.7012	25.4672	26.0579	4	4	4	41.1	41.1	41.1	9.8054	0	20.322	4	2	4	4	3	4	4	4	4	4	4	4	3	2	0	0	0	0
Q810C0	Q810C0	SLIT and NTRK-like protein 2	Slitrk2	1.32201	0.402733	NaN	3	1	NaN	NaN	22.6554	21.5109	NaN	21.8546	NaN	21.6042	NaN	NaN	NaN	NaN	NaN	NaN	2	2	2	3.3	3.3	3.3	95.435	0.0034325	2.5431	1	0	2	2	0	2	1	2	1	1	1	1	1	1	0	0	1	0
Q99L13	Q99L13	3-hydroxyisobutyrate dehydrogenase, mitochondrial	Hibadh	1.32636	0.407473	0.619296	3	5	23.2987	NaN	22.7036	NaN	24.8504	NaN	NaN	22.7772	22.6443	NaN	NaN	22.7578	24.7372	23.1338	4	4	4	17.6	17.6	17.6	35.44	0	25.558	3	1	2	1	4	1	0	2	4	1	1	3	3	4	0	0	0	1
Q61702;CON__Q0VCM5	Q61702	Inter-alpha-trypsin inhibitor heavy chain H1	Itih1	1.32805	0.409311	0.375905	7	7	27.3775	30.7281	28.3132	29.101	29.1355	28.0973	28.6022	28.4289	28.0589	28.6714	28.6626	27.5654	28.1363	28.966	32	32	32	41.1	41.1	41.1	101.07	0	323.31	22	30	25	28	28	21	27	27	24	27	24	25	20	26	0	0	0	0
Q00897	Q00897	Alpha-1-antitrypsin 1-4	Serpina1d	1.32806	0.409323	0.0956615	7	7	32.4725	34.1233	33.4395	33.4425	32.9867	33.1659	33.0784	32.9064	32.6225	33.0823	32.9587	32.5811	32.4435	33.249	35	35	13	73.6	73.6	28.1	45.998	0	323.31	12	13	12	12	11	11	11	12	12	12	12	12	11	11	0	0	0	0
Q9WUL7	Q9WUL7	ADP-ribosylation factor-like protein 3	Arl3	1.32928	0.410642	0.0923653	5	4	25.7341	NaN	25.3135	25.4042	NaN	25.0166	25.8088	24.9989	NaN	24.9178	NaN	25.4798	NaN	24.7827	3	3	3	25.8	25.8	25.8	20.486	0	8.9798	3	2	3	3	1	3	3	3	2	2	3	2	1	2	1	1	1	0
P55099	P55099	Tachykinin-3;Neurokinin-B	Tac3	1.33138	0.412923	NaN	2	4	NaN	NaN	23.8772	NaN	NaN	NaN	24.6942	24.302	NaN	23.2353	23.8916	24.0621	NaN	NaN	3	3	3	23.3	23.3	23.3	12.737	0	6.3816	1	0	3	1	0	1	3	3	1	2	2	3	1	0	0	0	0	0
P32261;CON__P41361	P32261	Antithrombin-III	Serpinc1	1.33613	0.418061	0.0818021	7	7	31.3541	32.8963	32.1169	31.9819	31.5327	31.8569	31.7801	31.753	31.1826	31.7726	31.6041	31.2972	31.2202	31.7627	24	24	24	52.9	52.9	52.9	52.003	0	323.31	18	23	23	23	20	20	21	22	19	21	20	22	20	18	0	0	0	0
Q3ULJ0	Q3ULJ0	Glycerol-3-phosphate dehydrogenase 1-like protein	Gpd1l	1.33641	0.418365	0.17038	5	7	24.1062	NaN	23.635	NaN	24.1293	22.8896	24.0202	23.0399	23.5526	22.7028	23.2604	23.7898	23.4201	23.5984	8	6	6	33.6	28.5	28.5	38.225	0	16.63	5	1	2	2	3	3	6	3	4	2	3	5	4	4	1	0	0	0
P28665;B2KFW1	P28665	Murinoglobulin-1	Mug1	1.3384	0.420506	0.555218	7	7	31.1587	34.641	32.4634	33.1988	31.1653	30.2766	30.542	32.1311	31.8135	32.3752	32.0944	30.2832	30.2097	31.5952	79	79	46	63.3	63.3	43	165.3	0	323.31	41	44	42	42	37	34	39	43	40	41	42	36	34	41	0	0	0	0
Q76KF0	Q76KF0	Semaphorin-6D	Sema6d	1.33893	0.421083	0.212968	7	7	26.0587	25.6496	26.7551	26.6942	25.2101	26.7715	26.5325	26.2019	25.612	26.3449	25.926	26.2505	24.6573	25.7316	13	13	13	16	16	16	119.81	0	58.111	13	7	11	11	4	12	12	13	11	12	9	12	4	11	0	0	1	0
O70362	O70362	Phosphatidylinositol-glycan-specific phospholipase D	Gpld1	1.33925	0.421427	0.174598	7	7	28.3831	30.0962	29.0627	29.3113	28.0567	29.0319	29.0009	28.8951	28.5305	28.8891	28.3982	28.8057	27.7954	28.6788	30	30	30	42.3	42.3	42.3	93.254	0	323.31	25	25	21	24	23	22	24	23	20	22	18	22	17	19	0	0	0	0
Q3UHD1	Q3UHD1	Brain-specific angiogenesis inhibitor 1	Bai1	1.3414	0.423742	0.0182527	5	5	26.4929	NaN	27.0343	26.9692	NaN	27.1067	26.6748	NaN	26.3055	26.3748	26.2987	26.6274	NaN	26.5527	4	4	4	3.5	3.5	3.5	173.29	0	14.498	3	2	4	4	0	4	4	2	3	3	3	4	0	3	0	0	1	0
P50462	P50462	Cysteine and glycine-rich protein 3	Csrp3	1.34235	0.424765	NaN	2	5	25.282	NaN	NaN	NaN	26.3585	NaN	NaN	24.1131	25.0119	NaN	NaN	25.7806	27.4135	24.6582	6	6	6	49.5	49.5	49.5	20.895	0	137.47	3	1	1	0	4	0	0	2	2	0	1	3	6	3	1	1	0	0
Q62148;Q9JHW9	Q62148	Retinal dehydrogenase 2	Aldh1a2	1.34617	0.428856	0.272166	7	7	29.0576	28.1723	27.8748	28.09	27.7436	28.7343	29.9859	27.7159	28.734	27.8481	28.6177	27.979	27.183	28.5789	25	25	21	66.4	66.4	63.1	56.625	0	323.31	20	17	16	18	13	18	20	15	20	17	19	19	14	18	1	0	0	0
Q00896	Q00896	Alpha-1-antitrypsin 1-3	Serpina1c	1.3519	0.434987	0.492607	7	7	28.6434	32.8961	32.223	31.8409	30.9392	30.7749	30.1679	31.9163	30.3392	30.356	31.5315	30.1877	30.1475	29.9625	31	1	1	64.6	5.3	5.3	45.823	0	323.31	1	1	1	1	1	1	1	1	1	1	1	1	1	1	0	0	0	0
P06909	P06909	Complement factor H	Cfh	1.35349	0.436681	0.0842541	7	7	30.8896	31.6952	30.9009	30.9413	30.7618	31.4457	30.9545	30.7227	30.5349	31.184	31.0472	30.4433	29.6898	30.9103	59	59	59	62.9	62.9	62.9	139.14	0	323.31	53	49	46	49	41	49	48	49	46	50	52	45	32	48	0	0	0	0
P07743	P07743	BPI fold-containing family A member 2	Bpifa2	1.35456	0.437825	NaN	2	2	NaN	22.7538	NaN	NaN	NaN	22.7835	NaN	NaN	22.8833	NaN	NaN	NaN	NaN	21.7783	2	2	2	11.5	11.5	11.5	24.753	0	5.5348	0	2	0	0	0	2	0	1	2	0	0	0	1	2	0	0	0	0
Q9JME9	Q9JME9	V-set and transmembrane domain-containing protein 2B	Vstm2b	1.355	0.438293	0.071074	6	7	24.1447	24.0941	24.5946	24.7142	NaN	24.6821	24.7619	24.2978	24.1333	24.7133	24.1127	24.3091	23.4946	23.3613	4	4	4	16.1	16.1	16.1	30.159	0	39.91	4	3	4	4	2	3	4	4	4	2	4	4	2	2	0	0	1	0
Q62443	Q62443	Neuronal pentraxin-1	Nptx1	1.36104	0.444714	0.158117	7	7	29.1097	28.8774	29.8258	29.96	28.5567	30.0125	29.6293	29.2359	29.0928	29.3984	29.0785	29.3587	27.8634	28.8309	11	11	11	29.4	29.4	29.4	47.117	0	323.31	11	10	11	11	10	10	11	10	11	9	11	10	9	10	0	0	0	0
P26262	P26262	Plasma kallikrein;Plasma kallikrein heavy chain;Plasma kallikrein light chain	Klkb1	1.36633	0.450303	0.331905	7	7	26.7799	30.1793	27.9508	28.7306	27.9056	27.6373	27.5664	27.9131	27.6015	27.9635	27.7002	26.9617	27.3852	28.0726	23	23	23	49.8	49.8	49.8	71.382	0	293.2	14	19	15	17	17	14	14	15	16	19	18	16	14	17	0	0	0	0
P62500	P62500	TSC22 domain family protein 1	Tsc22d1	1.36753	0.451572	NaN	5	1	23.8981	23.441	NaN	23.7242	NaN	23.6125	25.9483	23.6732	NaN	NaN	NaN	NaN	NaN	NaN	3	3	3	2.9	2.9	2.9	109.81	0	37.962	3	3	2	3	1	3	3	3	1	2	1	3	1	2	1	1	0	0
Q61129	Q61129	Complement factor I;Complement factor I heavy chain;Complement factor I light chain	Cfi	1.37435	0.458746	0.148958	7	7	29.3698	31.3433	29.7306	30.1002	29.6579	29.701	29.9684	29.5408	29.1288	30.0266	29.8333	29.2291	28.9231	29.9784	25	25	25	50.4	50.4	50.4	67.26	0	323.31	18	24	22	22	19	21	21	23	18	22	20	22	20	23	0	0	0	0
Q8C3Q5	Q8C3Q5	Protein shisa-7	Shisa7	1.37492	0.459352	0.0773294	6	6	23.2539	22.5319	22.9752	22.9061	NaN	23.7639	23.1646	22.5206	22.7757	23.3483	22.5284	22.4968	NaN	22.1696	2	2	2	3.9	3.9	3.9	58.333	0	5.3265	2	2	2	2	1	2	2	2	2	2	2	2	1	2	0	0	1	0
P43025	P43025	Tetranectin	Clec3b	1.37622	0.460713	0.187532	7	7	28.0623	28.0812	28.9671	28.4468	26.8782	29.4131	28.2883	28.0937	27.6112	27.924	28.0697	27.9987	27.4424	27.7722	9	9	9	55	55	55	22.257	0	216.51	7	7	9	7	6	8	8	9	8	7	8	9	7	5	0	0	0	0
Q61247	Q61247	Alpha-2-antiplasmin	Serpinf2	1.37686	0.461383	0.166514	7	7	30.1172	32.3647	30.8381	31.0005	30.4095	30.601	30.7825	30.5433	30.0427	30.9135	30.7169	30.1564	29.9215	30.5893	16	16	16	46	46	46	54.971	0	323.31	13	16	15	14	12	14	13	13	13	14	13	12	14	14	0	0	0	0
Q6DIB5	Q6DIB5	Multiple epidermal growth factor-like domains protein 10	Megf10	1.38648	0.471429	0.0567613	6	7	26.2921	25.7839	26.7573	26.5553	NaN	26.9504	26.5943	26.377	25.8012	26.4151	26.1318	26.2805	25.4489	25.6678	14	14	14	15.3	15.3	15.3	122.97	0	51.383	11	8	11	12	2	13	12	11	8	10	9	11	6	8	0	0	1	0
Q9JMB8	Q9JMB8	Contactin-6	Cntn6	1.38845	0.473473	0.153839	6	6	24.9591	23.8555	25.4722	25.244	NaN	25.6746	24.9596	24.6106	24.2716	25.1383	24.7693	24.3725	NaN	24.1618	10	10	10	14.4	14.4	14.4	113.76	0	16.91	9	4	6	7	1	8	7	6	8	6	4	9	1	2	0	0	1	0
Q8CG14;Q8CFG8	Q8CG14	Complement C1s-A subcomponent;Complement C1s-A subcomponent heavy chain;Complement C1s-A subcomponent light chain	C1sa	1.38849	0.473513	0.08248	7	7	25.6795	27.3932	26.8527	26.841	26.0948	26.7195	26.5252	26.3346	25.8064	26.3924	26.4297	25.9614	25.5956	26.2711	12	12	12	24.6	24.6	24.6	76.857	0	109.12	9	10	10	11	7	10	11	11	8	11	9	10	5	9	0	0	0	0
Q62095;P16381;Q62167	Q62095;P16381;Q62167	ATP-dependent RNA helicase DDX3Y;Putative ATP-dependent RNA helicase Pl10;ATP-dependent RNA helicase DDX3X	Ddx3y;D1Pas1;Ddx3x	1.38962	0.47469	NaN	1	1	NaN	NaN	NaN	NaN	NaN	NaN	22.4159	NaN	NaN	NaN	NaN	21.9412	NaN	NaN	3	3	3	4.4	4.4	4.4	73.427	0.00064893	4.0685	1	0	0	0	0	0	3	1	1	0	0	2	2	1	1	1	1	1
Q07456;CON__P00978	Q07456	Protein AMBP;Alpha-1-microglobulin;Inter-alpha-trypsin inhibitor light chain;Trypstatin	Ambp	1.39033	0.475426	0.209931	7	7	27.2122	29.5361	27.5966	28.2622	27.903	27.9013	28.1124	27.3015	27.3368	28.1518	28.3692	27.0015	26.9023	28.1325	10	10	10	32.7	32.7	32.7	39.029	0	148.26	5	9	6	6	5	5	6	5	5	8	9	5	5	6	0	0	0	0
Q9QXC1	Q9QXC1	Fetuin-B	Fetub	1.39457	0.479819	0.0932043	7	7	29.5003	31.2914	30.1505	30.4256	29.7931	29.9496	29.9268	29.9005	29.5307	30.0912	29.9222	29.4299	29.0271	29.7769	16	16	16	61.6	61.6	61.6	42.712	0	323.31	10	13	15	14	13	12	13	13	13	13	12	11	10	12	0	0	0	0
Q9DBD0	Q9DBD0	Inhibitor of carbonic anhydrase	Ica	1.39639	0.481699	0.145129	7	7	30.0184	31.8424	30.9692	31.0099	30.0235	30.2997	30.1941	30.381	29.9038	30.665	30.4245	29.6713	29.5225	30.4173	41	40	39	76.1	75	75	76.765	0	323.31	30	37	35	32	24	29	32	31	26	32	32	30	28	31	0	0	0	0
P52800	P52800	Ephrin-B2	Efnb2	1.3974	0.482749	0.0332319	6	7	24.0429	NaN	24.1249	24.1329	23.5617	24.4909	24.0074	23.6367	23.2641	24.1261	23.7525	23.996	23.2184	23.0478	2	2	2	6.8	6.8	6.8	37.202	0.0012225	3.2208	2	1	2	2	1	2	2	2	2	2	2	2	1	2	0	0	1	0
B1AXV0	B1AXV0	DOMON domain-containing protein FRRS1L	Frrs1l	1.39842	0.483801	0.194603	7	7	25.1442	24.1396	25.5884	25.4979	23.7447	25.7933	25.5151	24.4918	24.8739	25.0704	24.8099	24.7721	23.7116	24.3071	4	4	4	12.3	12.3	12.3	32.506	0	14.27	3	3	4	3	3	4	3	4	3	3	4	3	3	3	0	0	1	0
P97291	P97291	Cadherin-8	Cdh8	1.40202	0.487506	0.00708604	4	7	NaN	NaN	24.4826	24.3944	NaN	24.6159	24.2483	24.1224	24.0046	24.4856	23.8315	23.6556	23.5537	23.9812	7	6	6	11.8	10.8	10.8	88.214	0	10.244	5	1	6	5	1	4	6	4	6	5	6	4	2	3	0	0	1	0
P16460	P16460	Argininosuccinate synthase	Ass1	1.40223	0.487725	0.204674	6	6	25.0475	24.0698	23.346	23.8277	NaN	24.5671	25.0901	23.416	24.5954	23.6029	23.4428	23.5379	NaN	24.4269	10	10	10	28.6	28.6	28.6	46.584	0	28.41	6	3	5	3	1	4	8	3	6	4	4	3	1	4	0	0	0	0
Q8JZM4	Q8JZM4	Delta and Notch-like epidermal growth factor-related receptor	Dner	1.40387	0.48941	0.0896813	6	6	23.6237	22.8363	23.3691	23.5579	NaN	24.4821	23.4113	23.1193	23.2263	NaN	23.3347	22.9367	22.4757	23.2511	6	6	6	10.2	10.2	10.2	78.747	0	11.18	6	3	3	3	2	3	3	6	4	3	3	4	4	2	0	0	1	0
Q91WU5	Q91WU5	Arsenite methyltransferase	As3mt	1.4048	0.49036	NaN	1	2	23.4404	NaN	NaN	NaN	NaN	NaN	NaN	22.5788	NaN	NaN	NaN	23.3213	NaN	NaN	4	4	4	15.2	15.2	15.2	41.793	0	4.6646	4	1	0	1	1	1	1	2	1	0	1	2	2	3	1	0	0	0
Q8VCM7	Q8VCM7	Fibrinogen gamma chain	Fgg	1.41097	0.496683	0.198799	7	7	28.2392	28.7575	28.4214	29.2707	28.6975	28.9096	28.9169	27.3649	27.709	29.1354	29.1093	27.5921	27.5545	29.271	24	24	24	55.3	55.3	55.3	49.391	0	188.98	19	19	18	20	18	21	20	17	17	21	19	16	14	23	0	0	0	0
Q9QYB5	Q9QYB5	Gamma-adducin	Add3	1.41402	0.499805	NaN	2	4	21.8173	NaN	NaN	NaN	NaN	NaN	22.9783	21.7218	21.8274	NaN	NaN	21.9677	NaN	22.075	2	2	2	4.8	4.8	4.8	78.776	0	7.1975	2	0	1	1	1	0	2	2	2	0	1	2	1	2	1	0	1	0
Q8R1U2	Q8R1U2	Cell growth regulator with EF hand domain protein 1	Cgref1	1.41578	0.501601	0.150542	7	7	26.6255	25.7344	26.9096	26.889	25.1094	27.0667	26.7831	26.1233	25.9335	26.5399	26.0999	26.0603	25.1662	25.6833	8	8	8	41.6	41.6	41.6	30.847	0	156.46	6	6	7	7	4	6	6	7	5	7	5	7	5	5	0	0	0	0
P97822	P97822	Acidic leucine-rich nuclear phosphoprotein 32 family member E	Anp32e	1.41627	0.502097	NaN	3	1	23.0242	NaN	NaN	NaN	22.8543	NaN	22.5992	NaN	NaN	NaN	NaN	22.3238	NaN	NaN	1	1	1	6.9	6.9	6.9	29.622	0	8.3775	1	0	1	0	1	1	1	1	1	0	0	1	1	1	1	1	0	0
Q8BT18	Q8BT18	Uncharacterized protein C14orf37 homolog		1.41977	0.505662	0.108585	5	5	23.9584	NaN	24.5153	24.8668	NaN	24.5798	24.6592	24.436	24.3608	NaN	NaN	24.1825	23.171	23.9009	3	3	3	6.8	6.8	6.8	83.773	0	32.631	3	0	2	2	0	3	2	3	2	1	1	2	2	2	0	0	1	0
P00687;CON__Q3MHH8	P00687	Alpha-amylase 1	Amy1	1.42102	0.506923	0.0137652	7	7	25.7627	26.7167	26.4034	26.3835	26.311	26.6393	25.9512	26.0312	25.8451	25.9545	25.9992	25.3767	25.3444	26.0682	13	13	8	40.7	40.7	28.8	57.643	0	169.91	7	8	8	7	5	7	8	7	6	7	7	8	6	5	0	0	0	0
Q61704;CON__Q0V8M9	Q61704	Inter-alpha-trypsin inhibitor heavy chain H3	Itih3	1.42307	0.509007	0.061213	7	7	27.7312	28.4045	27.8886	28.0754	27.3996	28.2763	28.1648	27.4322	27.3479	28.061	28.0166	27.3151	26.4753	27.7291	20	20	20	32.1	32.1	32.1	99.357	0	276.55	17	16	14	17	9	13	17	15	14	18	17	14	7	16	0	0	0	0
Q91XV3	Q91XV3	Brain acid soluble protein 1	Basp1	1.42409	0.510039	0.20669	7	7	26.7808	25.2732	26.0289	26.2724	24.3515	26.8065	26.3865	25.5781	25.753	26.1031	25.5465	25.2694	24.6959	25.3835	6	6	6	51.8	51.8	51.8	22.086	0	71.024	6	4	6	5	4	6	5	5	6	6	6	6	4	4	0	0	1	0
P42208	P42208	Septin-2	2002-09-01	1.42478	0.510741	NaN	2	5	22.9589	NaN	NaN	NaN	NaN	NaN	22.82	22.2751	NaN	22.2538	22.5048	22.2178	NaN	22.6422	4	4	4	15.2	15.2	15.2	41.525	0	7.6926	4	0	0	2	1	0	2	2	2	2	3	3	1	2	1	0	1	0
P70428	P70428	Exostosin-2	Ext2	1.42607	0.512042	0.0596353	6	4	23.1347	22.8065	23.3153	23.0563	NaN	23.8372	23.001	NaN	22.5367	22.9614	NaN	22.9642	NaN	22.2568	5	5	5	8.1	8.1	8.1	82.063	0	7.4383	4	2	4	4	1	4	4	2	4	3	1	3	1	2	0	0	1	0
Q8CGM1	Q8CGM1	Brain-specific angiogenesis inhibitor 2	Bai2	1.43094	0.516964	0.13156	7	7	26.4351	25.7001	26.5671	26.5919	25.3285	26.9318	26.4252	26.1668	26.212	26.4766	25.7808	25.893	24.7426	25.0891	7	7	7	6	6	6	169.86	0	39.874	6	6	7	7	2	6	6	6	5	6	5	6	4	5	0	0	1	0
Q60931	Q60931	Voltage-dependent anion-selective channel protein 3	Vdac3	1.43157	0.517595	NaN	2	5	24.2344	NaN	NaN	NaN	24.902	NaN	NaN	23.0408	24.2736	NaN	NaN	23.6634	24.7958	24.4795	2	2	2	11.7	11.7	11.7	30.752	0	30.05	2	1	0	0	2	0	0	2	2	0	1	2	2	2	0	0	1	1
P07361	P07361	Alpha-1-acid glycoprotein 2	Orm2	1.43379	0.519836	0.484523	7	7	24.5525	24.8765	23.5945	24.7543	25.6716	24.9407	26.7737	22.5735	23.4563	25.6598	27.4614	23.8741	23.8999	24.5999	6	3	3	29.5	15.9	15.9	23.843	0	25.147	2	3	2	3	3	3	3	2	3	3	3	2	3	2	0	0	0	0
Q5F226	Q5F226	Protocadherin Fat 2	Fat2	1.43388	0.519922	NaN	5	2	23.3156	NaN	23.366	23.5984	NaN	24.2233	23.589	23.3034	NaN	NaN	NaN	22.8937	NaN	NaN	4	4	4	1.1	1.1	1.1	480.1	0	7.0384	4	1	4	3	1	3	3	3	2	2	2	4	0	1	0	1	1	0
P56565	P56565	Protein S100-A1	S100a1	1.43564	0.521697	NaN	4	1	23.04	NaN	NaN	NaN	23.7578	22.8562	22.0821	NaN	NaN	NaN	NaN	NaN	NaN	22.4123	1	1	1	16	16	16	10.505	0	4.6424	1	1	1	0	1	1	1	0	0	0	0	0	0	1	1	0	0	0
P32067	P32067	Lupus La protein homolog	Ssb	1.43625	0.522303	0.379868	3	5	NaN	NaN	21.5124	NaN	NaN	21.3488	22.8253	21.3298	21.4191	21.2444	21.3482	NaN	NaN	21.5246	2	2	2	6	6	6	47.756	0.0070729	2.1301	1	0	2	1	1	2	2	2	2	2	2	1	1	2	0	1	0	0
Q62348	Q62348	Translin	Tsn	1.43654	0.5226	0.0919305	4	4	22.7523	NaN	NaN	NaN	22.9996	22.526	23.4747	22.038	22.5982	22.2813	NaN	NaN	NaN	22.7446	2	2	2	11.4	11.4	11.4	26.201	0	10.125	2	1	1	1	2	2	2	2	2	2	1	1	1	2	1	1	0	0
Q61703;CON__Q9TRI1	Q61703	Inter-alpha-trypsin inhibitor heavy chain H2	Itih2	1.44752	0.533586	0.128822	7	7	28.8215	31.3795	29.6529	30.032	29.9915	29.9081	30.0177	29.5399	29.0079	29.7615	29.4432	29.2722	29.0236	30.0198	27	27	27	41.9	41.9	41.9	105.93	0	323.31	18	20	21	21	18	18	23	20	16	20	21	22	18	19	0	0	0	0
Q9R1V4	Q9R1V4	Disintegrin and metalloproteinase domain-containing protein 11	Adam11	1.45253	0.538573	NaN	4	2	22.807	NaN	NaN	23.4364	NaN	23.6537	22.9341	NaN	NaN	22.6792	NaN	22.6593	NaN	NaN	3	3	3	6.6	6.6	6.6	84.134	0	4.8101	3	1	2	3	0	3	3	2	2	2	2	2	0	2	0	0	1	0
Q62426	Q62426	Cystatin-B	Cstb	1.45306	0.539093	0.103777	5	7	25.9704	NaN	24.7868	NaN	24.7546	25.2718	25.3639	24.0155	24.1316	24.4569	25.3592	24.7432	24.836	25.2904	4	4	4	40.8	40.8	40.8	11.045	0	41.314	4	2	4	2	2	4	4	4	4	3	3	4	2	2	1	0	0	0
P31532	P31532	Serum amyloid A-4 protein	Saa4	1.4552	0.541217	0.44924	7	7	25.4948	28.8116	26.3423	26.9652	25.0148	25.2045	25.5857	25.217	25.3835	27.4842	27.4057	24.5719	24.6466	24.9216	9	9	9	63.8	63.8	63.8	15.088	0	101.79	7	8	6	7	4	4	4	3	6	7	8	3	3	6	0	0	0	0
P70126	P70126	Alpha-2,8-sialyltransferase 8E	St8sia5	1.4559	0.541916	0.0593974	6	5	23.4641	23.7331	24.2719	24.533	NaN	24.6708	24.2307	23.6136	23.2447	24.204	23.3778	23.6034	NaN	NaN	4	4	4	14.6	14.6	14.6	47.828	0	15.18	4	2	3	4	0	4	4	3	2	4	2	3	0	1	0	0	1	0
Q61220	Q61220	Protein kinase C-binding protein NELL2	Nell2	1.45693	0.542931	0.148274	7	7	31.3147	30.6084	31.4151	31.5696	29.8729	31.9019	31.1541	30.7786	30.8926	31.4314	30.7192	30.625	29.4013	30.1883	31	31	31	51.9	51.9	51.9	91.431	0	323.31	29	27	29	28	23	28	30	28	28	29	28	28	24	28	0	0	0	0
P01027;CON__Q2UVX4	P01027	Complement C3;Complement C3 beta chain;C3-beta-c;Complement C3 alpha chain;C3a anaphylatoxin;Acylation stimulating protein;Complement C3b alpha chain;Complement C3c alpha chain fragment 1;Complement C3dg fragment;Complement C3g fragment;Complement C3d fragment;Complement C3f fragment;Complement C3c alpha chain fragment 2	C3	1.45824	0.544227	0.120024	7	7	32.9193	34.9361	32.8253	33.3659	33.5682	33.6125	33.1943	33.0031	32.2078	32.9959	33.3532	32.6447	32.7431	33.6642	125	125	125	79.3	79.3	79.3	186.48	0	323.31	104	123	103	111	111	107	110	106	95	102	105	104	104	117	0	0	0	0
Q8BXA1	Q8BXA1	Golgi integral membrane protein 4	Golim4	1.46111	0.54706	0.0354053	3	7	21.7027	NaN	NaN	21.9301	NaN	21.9424	NaN	21.4926	20.8805	21.9359	21.7229	21.6202	20.4606	21.0666	2	2	2	3.8	3.8	3.8	76.784	0.0024096	3.0404	2	0	1	2	0	2	1	2	2	2	2	2	2	2	0	0	1	0
Q810U4	Q810U4	Neuronal cell adhesion molecule	Nrcam	1.46372	0.549644	0.151688	7	7	29.633	28.3171	29.3709	29.3383	28.1863	30.1019	29.3451	28.6578	28.9811	29.36	28.8961	28.7763	27.3034	28.4703	22	22	22	21	21	21	138.52	0	196.17	22	16	20	20	18	22	21	21	20	19	19	19	17	21	0	0	1	0
O08795	O08795	Glucosidase 2 subunit beta	Prkcsh	1.46404	0.549953	NaN	1	3	23.7584	NaN	NaN	NaN	NaN	NaN	NaN	23.2863	23.4319	NaN	NaN	NaN	22.9071	NaN	2	2	2	4.2	4.2	4.2	58.792	0	13.25	2	1	1	2	1	1	0	2	2	1	1	1	2	2	0	0	0	0
O54983	O54983	Ketimine reductase mu-crystallin	Crym	1.46962	0.55544	0.0303148	7	7	23.7542	22.9508	23.5627	23.4255	22.7203	24.0184	23.8998	22.8258	22.9114	23.5069	23.0401	23.0655	22.5905	22.5033	3	3	3	11.8	11.8	11.8	33.523	0	11.506	2	2	3	2	2	3	3	2	2	2	2	2	2	2	1	0	0	0
Q8R0Y6;Q8K009	Q8R0Y6	Cytosolic 10-formyltetrahydrofolate dehydrogenase	Aldh1l1	1.47033	0.556144	0.0789621	4	7	24.54	NaN	NaN	NaN	23.8342	23.87	24.6714	23.6636	24.0419	23.0545	23.7572	23.4616	23.9965	23.734	7	7	7	12.3	12.3	12.3	98.708	0	12.414	7	1	2	3	3	4	7	3	6	4	2	5	4	5	1	0	0	0
Q99K10	Q99K10	Neuroligin-1	Nlgn1	1.47139	0.557184	0.0725032	5	5	22.4516	NaN	22.7609	22.9438	NaN	23.2314	22.5284	22.3073	NaN	NaN	22.6491	22.6802	21.9966	21.4969	5	4	2	7.5	6	3.2	94.148	0	9.1046	2	1	2	2	1	2	2	2	1	2	2	2	2	2	0	0	1	0
Q60847	Q60847	Collagen alpha-1(XII) chain	Col12a1	1.47417	0.5599	0.008808	5	4	24.0139	NaN	24.1784	24.3066	NaN	24.2037	24.3308	23.6922	NaN	23.3838	23.926	23.5851	NaN	NaN	6	6	6	2.2	2.2	2.2	340.21	0	13.254	4	0	4	4	3	4	4	3	1	2	5	3	1	1	0	0	0	0
P63323	P63323	40S ribosomal protein S12	Rps12	1.47441	0.56014	NaN	2	2	23.9577	NaN	NaN	NaN	NaN	NaN	23.3697	NaN	NaN	22.8614	NaN	NaN	NaN	23.3457	2	2	2	14.4	14.4	14.4	14.525	0.0034384	2.5484	2	2	2	2	1	2	2	2	2	2	2	2	1	2	1	0	0	0
O35930	O35930	Platelet glycoprotein Ib alpha chain	Gp1ba	1.4746	0.560323	NaN	4	1	NaN	25.3705	23.1979	23.6433	22.7872	NaN	NaN	23.1894	NaN	NaN	NaN	NaN	NaN	NaN	7	7	7	14.7	14.7	14.7	80.054	0	58.461	0	7	3	3	2	0	1	2	1	0	1	0	0	1	0	0	1	0
P01193	P01193	Pro-opiomelanocortin;NPP;Melanotropin gamma;Corticotropin;Melanotropin alpha;Corticotropin-like intermediary peptide;Lipotropin beta;Lipotropin gamma;Melanotropin beta;Beta-endorphin;Met-enkephalin	Pomc	1.47716	0.562827	NaN	3	1	NaN	24.8149	23.668	NaN	NaN	22.7753	NaN	23.1899	NaN	NaN	NaN	NaN	NaN	NaN	2	2	2	16.2	16.2	16.2	26.707	0	10.794	1	2	2	1	0	2	1	2	1	1	1	1	0	1	0	0	0	0
P33434	P33434	72 kDa type IV collagenase;PEX	Mmp2	1.48108	0.566651	0.0262249	7	7	26.3308	26.3773	26.9362	26.8017	25.6411	26.9242	26.7669	26.327	25.7664	26.2263	26.2329	26.045	25.3037	25.9102	15	15	15	32.8	32.8	32.8	74.102	0	88.95	12	8	13	13	7	12	14	13	5	11	10	10	6	11	1	1	1	1
P17183	P17183	Gamma-enolase	Eno2	1.48142	0.566979	0.115101	7	7	27.2072	26.1784	27.5209	27.2707	25.6392	27.4623	27.4515	26.4628	26.412	26.9621	26.5919	26.6272	25.5451	26.1603	26	14	14	71.7	50.9	50.9	47.296	0	226.39	12	4	12	9	6	12	10	9	12	11	11	11	9	8	1	0	1	0
P21614	P21614	Vitamin D-binding protein	Gc	1.4839	0.569393	0.156908	7	7	31.9426	34.3051	33.3444	33.471	32.6118	32.7921	32.7049	32.8028	32.1608	33.2984	33.0762	31.7404	31.6198	32.4875	32	32	32	75.6	75.6	75.6	53.6	0	323.31	30	31	31	32	29	30	31	30	29	31	30	29	27	30	0	0	0	0
P19221	P19221	Prothrombin;Activation peptide fragment 1;Activation peptide fragment 2;Thrombin light chain;Thrombin heavy chain	F2	1.48725	0.57265	0.118163	7	7	29.2073	31.6469	30.0541	30.2083	29.4767	29.9251	29.9944	29.6786	28.9868	29.9397	29.8923	29.2521	29.018	29.7368	29	29	23	50	50	41.6	70.268	0	323.31	19	22	20	21	20	18	21	20	19	20	21	21	15	20	0	0	0	0
P06837	P06837	Neuromodulin	Gap43	1.48975	0.575073	0.058208	7	6	24.7094	24.0241	24.0166	24.2066	23.1559	25.1121	23.7314	23.8044	23.486	23.5169	23.732	NaN	23.1505	23.6793	4	4	4	35.2	35.2	35.2	23.632	0	14.226	4	2	2	3	2	3	2	3	4	3	3	0	2	2	0	0	1	0
O35684	O35684	Neuroserpin	Serpini1	1.49141	0.576681	0.128024	7	7	28.748	27.8831	29.3504	29.2937	27.4146	29.3799	29.1692	28.2752	28.0901	28.6514	28.5394	28.4581	27.3262	27.8617	15	15	15	47.1	47.1	47.1	46.347	0	138.54	13	12	11	14	12	10	12	13	14	12	11	12	13	11	0	0	0	0
Q07968;CON__Q2TBQ1	Q07968	Coagulation factor XIII B chain	F13b	1.49223	0.57747	0.18799	7	7	23.3031	26.6141	24.276	25.0133	24.9898	24.5223	24.3739	24.0381	23.8927	24.314	23.9654	23.9733	24.1952	24.6715	10	10	10	16.1	16.1	16.1	76.195	0	153.16	3	9	6	6	6	4	5	5	4	5	3	4	6	6	0	0	0	0
P06684;CON__Q1A7A4	P06684	Complement C5;Complement C5 beta chain;Complement C5 alpha chain;C5a anaphylatoxin;Complement C5 alpha chain	C5	1.4949	0.580049	0.240915	7	7	28.3377	30.9129	28.903	29.4127	28.5605	28.2204	28.5578	28.7201	28.4607	29.2703	29.2498	27.231	27.3877	28.5251	57	57	57	41	41	41	188.88	0	323.31	35	55	39	44	32	27	34	39	36	41	39	22	23	34	0	0	0	0
Q6IRU5	Q6IRU5	Clathrin light chain B	Cltb	1.4963	0.5814	NaN	3	2	NaN	NaN	NaN	22.8217	22.9685	NaN	24.5136	22.8655	NaN	NaN	NaN	NaN	22.8409	NaN	3	3	3	13.1	13.1	13.1	25.171	0	5.1822	2	1	1	3	2	1	2	2	2	1	1	1	3	1	0	0	1	0
Q99P47;Q0V8T8;Q0V8T9	Q99P47	Contactin-associated protein-like 4	Cntnap4	1.50124	0.586154	0.195296	7	7	26.6849	25.479	27.1364	27.0484	25.4663	26.9808	26.8793	26.3616	26.1064	26.2425	26.1521	26.5671	24.0267	26.1156	22	22	22	23.2	23.2	23.2	144.73	0	83.191	19	8	17	17	6	20	20	18	12	17	14	19	5	12	0	0	1	0
Q8K0D2	Q8K0D2	Hyaluronan-binding protein 2;Hyaluronan-binding protein 2 50 kDa heavy chain;Hyaluronan-binding protein 2 50 kDa heavy chain alternate form;Hyaluronan-binding protein 2 27 kDa light chain;Hyaluronan-binding protein 2 27 kDa light chain alternate form	Habp2	1.50326	0.58809	0.143358	7	7	24.2052	26.826	24.8418	25.6745	24.9703	24.8765	24.6588	24.7615	24.2045	25.202	24.8775	23.9928	24.1163	24.7819	9	9	9	24.2	24.2	24.2	62.356	0	29.569	4	9	7	8	5	6	8	7	5	8	7	5	3	7	0	0	0	0
P55066	P55066	Neurocan core protein	Ncan	1.50684	0.591523	0.0882287	7	7	27.805	27.2082	27.9378	27.9339	26.6907	28.5216	27.7601	27.2385	27.5706	27.8684	27.2505	27.1017	26.0213	26.6656	23	23	23	22.8	22.8	22.8	137.2	0	193.64	21	14	21	19	10	22	21	19	19	19	20	21	11	12	0	0	0	0
Q99M71	Q99M71	Mammalian ependymin-related protein 1	Epdr1	1.50805	0.592684	0.162822	5	5	24.2307	NaN	23.9876	24.1345	NaN	25.0871	24.0889	23.3005	23.057	NaN	23.6434	23.6461	NaN	24.9183	5	5	5	23.7	23.7	23.7	25.485	0	10.827	4	1	3	5	1	4	4	3	2	1	3	4	1	5	0	0	0	0
P0C028;P0C027;Q8R2U6	P0C028;P0C027;Q8R2U6	Diphosphoinositol polyphosphate phosphohydrolase 3-beta;Diphosphoinositol polyphosphate phosphohydrolase 3-alpha;Diphosphoinositol polyphosphate phosphohydrolase 2	Nudt11;Nudt10;Nudt4	1.51169	0.59616	NaN	1	1	23.4504	NaN	NaN	NaN	NaN	NaN	NaN	NaN	22.8542	NaN	NaN	NaN	NaN	NaN	2	2	2	14.6	14.6	14.6	18.593	0.0018149	3.0773	2	1	1	2	0	2	2	1	2	1	2	2	0	1	1	0	0	0
O35417	O35417	Proenkephalin-B;Alpha-neoendorphin;Beta-neoendorphin;Big dynorphin;Dynorphin A(1-17);Dynorphin A(1-13);Dynorphin A(1-8);Leu-enkephalin;Rimorphin;Leumorphin	Pdyn	1.51203	0.596491	0.0273001	6	5	25.7145	25.4539	26.6197	26.2975	NaN	26.3412	26.5179	25.6669	25.1288	25.6819	25.7415	25.5858	NaN	NaN	6	6	6	30.2	30.2	30.2	28.054	0	12.599	4	3	5	5	0	4	5	4	4	5	5	6	2	1	0	0	0	0
O89112	O89112	LanC-like protein 1	Lancl1	1.51365	0.598028	NaN	2	4	23.6932	NaN	NaN	NaN	24.7698	NaN	NaN	NaN	23.2043	NaN	NaN	23.6032	24.5575	23.1687	8	8	8	28.6	28.6	28.6	45.341	0	40.163	7	0	1	0	3	1	0	1	4	0	0	6	5	3	1	1	1	0
P19137	P19137	Laminin subunit alpha-1	Lama1	1.51831	0.602462	0.103833	6	6	25.1638	24.2301	26.0508	25.8621	NaN	26.0956	25.6083	24.9573	24.4808	25.2917	25.2505	24.9406	NaN	24.4754	16	16	16	6.3	6.3	6.3	338.17	0	40.848	15	6	14	14	2	14	14	9	8	11	13	13	2	7	0	0	0	0
P01645;P01644;P01646;P01647;P04946;P01648	P01645;P01644;P01646;P01647	Ig kappa chain V-V region HP 93G7;Ig kappa chain V-V region HP R16.7;Ig kappa chain V-V region HP 123E6;Ig kappa chain V-V region HP 124E1		1.51955	0.603645	0.335473	7	4	24.3265	26.1763	22.9908	23.7364	23.9725	26.0786	24.0407	NaN	23.3095	23.3592	NaN	NaN	23.8697	24.9452	3	3	2	43.5	43.5	26.9	11.954	0	57.599	2	2	2	2	2	2	2	0	2	2	1	1	2	2	0	0	0	0
Q7TQN3	Q7TQN3	WAP, Kazal, immunoglobulin, Kunitz and NTR domain-containing protein 2	Wfikkn2	1.52759	0.611256	0.0807744	7	7	25.1473	26.1425	26.0161	26.2661	24.9305	26.4523	26.5368	25.7796	25.0815	25.8241	25.3182	25.825	24.2918	25.0926	9	9	9	16.3	16.3	16.3	63.333	0	31.525	9	6	9	9	4	9	9	8	6	8	5	8	4	6	0	0	0	0
Q80TG9	Q80TG9	Leucine-rich repeat and fibronectin type-III domain-containing protein 2	Lrfn2	1.53533	0.618546	NaN	5	2	22.0863	NaN	23.1559	22.8104	NaN	22.9206	22.8824	NaN	NaN	NaN	22.43	21.8752	NaN	NaN	3	3	3	5.8	5.8	5.8	84.962	0	5.2579	3	0	3	2	0	2	2	2	0	2	3	2	0	1	0	0	1	0
P07309	P07309	Transthyretin	Ttr	1.53863	0.621643	0.384778	7	7	31.4113	30.6282	32.4295	32.0507	30.5605	32.2718	35.6499	32.1634	31.0939	31.9991	31.386	31.2109	31.2144	31.5827	15	15	14	77.6	77.6	77.6	15.776	0	323.31	12	11	12	13	10	12	13	12	10	13	13	12	12	14	0	0	0	0
Q9ES89	Q9ES89	Exostosin-like 2	Extl2	1.54536	0.627939	0.0823439	7	7	26.5312	26.0134	26.7243	27.3624	25.6103	27.4507	26.883	26.0721	26.2679	26.7221	25.9759	26.1394	24.8846	26.1178	9	9	9	41.2	41.2	41.2	37.39	0	27.864	7	5	9	9	6	8	8	6	4	6	6	7	3	7	0	0	1	0
P52430	P52430	Serum paraoxonase/arylesterase 1	Pon1	1.5463	0.628817	0.25711	7	7	26.3147	30.0696	27.1091	28.1188	28.0919	27.2801	27.2148	26.7917	26.7556	27.3758	27.2755	26.1014	27.173	28.3244	11	11	11	53	53	53	39.565	0	323.31	7	10	9	8	8	7	10	7	6	6	7	6	8	9	0	0	0	0
P08032	P08032	Spectrin alpha chain, erythrocytic 1	Spta1	1.55095	0.633148	0.667584	4	5	NaN	25.0207	22.4396	NaN	27.2859	25.1568	NaN	22.03	25.5287	NaN	23.1117	NaN	27.659	23.3835	32	32	32	18.6	18.6	18.6	279.86	0	141.99	0	9	2	0	20	18	0	2	19	0	2	1	28	3	1	0	0	0
Q9CR57	Q9CR57	60S ribosomal protein L14	Rpl14	1.55468	0.63662	NaN	1	1	23.9141	NaN	NaN	NaN	NaN	NaN	NaN	NaN	23.2775	NaN	NaN	NaN	NaN	NaN	2	2	2	11.1	11.1	11.1	23.564	0.0012666	3.7613	2	1	1	1	1	1	1	1	2	1	1	1	1	1	0	0	0	0
Q9R171	Q9R171	Cerebellin-1;Cerebellin;[des-Ser1]-cerebellin	Cbln1	1.55517	0.63707	0.041257	7	7	25.7046	24.7939	26.037	26.1691	25.1878	26.6808	26.0189	25.262	25.0471	25.3153	24.8132	25.205	24.8142	25.6757	6	6	6	39.4	39.4	39.4	21.113	0	51.254	5	3	6	5	3	6	6	5	5	5	5	5	2	5	0	0	1	0
P16294	P16294	Coagulation factor IX;Coagulation factor IXa light chain;Coagulation factor IXa heavy chain	F9	1.55662	0.638415	NaN	2	2	NaN	25.2224	23.0447	NaN	NaN	NaN	NaN	23.297	NaN	NaN	23.6933	NaN	NaN	NaN	5	5	5	15.9	15.9	15.9	52.977	0	25.982	1	5	4	1	0	0	0	2	1	2	2	0	1	1	0	0	0	0
Q8K0E8;CON__P02676	Q8K0E8	Fibrinogen beta chain;Fibrinopeptide B;Fibrinogen beta chain	Fgb	1.5578	0.639509	0.126717	7	7	27.8385	28.4272	28.2479	28.9916	29.2285	29.1291	28.491	27.2869	27.5825	28.7582	28.6592	26.9527	27.4266	29.2112	18	18	18	47.4	47.4	47.4	54.752	0	236.31	12	12	12	15	10	14	13	7	10	15	13	10	10	17	0	0	0	0
Q9ESB3	Q9ESB3	Histidine-rich glycoprotein	Hrg	1.56098	0.64245	0.0873007	7	7	29.0488	31.4278	29.9379	30.1912	29.2929	29.7323	29.6653	29.4505	28.9149	29.7704	29.647	28.943	28.581	29.4921	16	16	16	32	32	32	59.162	0	323.31	15	16	15	16	13	15	15	15	15	16	15	15	15	16	0	0	0	0
A6H6E2	A6H6E2	Multimerin-2	Mmrn2	1.56624	0.647304	0.0382779	5	5	23.7738	NaN	24.9285	24.6223	NaN	24.6985	24.7945	23.748	23.6131	24.3184	24.2806	23.6209	NaN	NaN	6	6	6	8.6	8.6	8.6	105.21	0	13.253	4	2	5	4	1	4	4	3	3	6	5	4	2	2	0	0	0	0
P22599	P22599	Alpha-1-antitrypsin 1-2	Serpina1b	1.56833	0.649231	0.0717534	7	7	30.526	32.3618	32.0274	32.1125	31.8054	31.4368	31.1065	30.7861	30.6093	31.7457	31.111	30.2621	30.5728	31.7446	29	8	8	63.7	14.8	14.8	45.974	0	323.31	8	8	8	8	8	7	7	7	6	7	7	8	8	7	0	0	0	0
O55186	O55186	CD59A glycoprotein	Cd59a	1.57296	0.653486	0.0149083	5	5	24.7175	NaN	24.1869	24.3665	NaN	25.1872	24.6886	23.9381	23.8544	24.1215	24.1866	23.7786	NaN	NaN	2	2	2	21.1	21.1	21.1	13.648	0	31.026	2	0	2	2	0	2	2	2	2	2	2	2	1	0	0	0	1	0
P97798	P97798	Neogenin	Neo1	1.57456	0.654949	0.0144789	7	7	24.6726	24.8717	25.2558	25.1069	23.903	24.9528	24.8676	24.3132	23.9895	24.2691	24.9004	24.129	23.5544	23.8901	6	6	6	4.7	4.7	4.7	163.16	0	62.035	3	2	4	4	3	3	5	4	5	5	3	3	3	3	0	0	1	0
Q9DCZ1	Q9DCZ1	GMP reductase 1	Gmpr	1.57778	0.657894	NaN	1	5	NaN	NaN	NaN	NaN	24.3363	NaN	NaN	23.2593	23.1804	NaN	NaN	23.4738	25.0398	23.439	7	7	7	36.8	36.8	36.8	37.482	0	28.719	1	1	1	0	3	0	1	2	3	0	0	6	6	3	0	0	0	0
Q00623;CON__P15497;Q9CXW3	Q00623	Apolipoprotein A-I;Proapolipoprotein A-I;Truncated apolipoprotein A-I	Apoa1	1.57813	0.658214	0.218658	7	7	32.94	36.3144	33.8033	34.7232	33.9836	33.6784	33.6487	33.5267	33.3915	34.3625	33.9164	32.1992	32.8566	34.2311	25	25	25	63.3	63.3	63.3	30.615	0	323.31	22	23	23	22	19	20	20	21	21	23	22	21	20	23	0	0	0	0
P50114	P50114	Protein S100-B	S100b	1.57995	0.659878	NaN	3	2	24.8031	NaN	NaN	NaN	NaN	23.3495	23.1498	NaN	23.1128	NaN	NaN	23.1024	NaN	NaN	2	2	2	40.2	40.2	40.2	10.728	0	12.915	2	1	1	1	1	2	2	1	2	1	1	2	1	1	1	1	0	0
O54951	O54951	Semaphorin-6B	Sema6b	1.5891	0.66821	0.0974513	4	4	NaN	NaN	22.8667	22.7104	NaN	22.4939	23.0607	22.9668	NaN	21.8608	NaN	NaN	21.7285	21.9028	5	5	5	7.7	7.7	7.7	95.466	0	8.3698	2	0	5	3	0	3	4	3	1	3	2	4	2	2	0	0	1	0
P05063	P05063	Fructose-bisphosphate aldolase C	Aldoc	1.60807	0.68533	0.231665	7	7	28.6443	28.1631	26.4636	26.4269	24.7621	26.3653	26.6013	26.2697	26.0859	26.2361	25.7524	26.2867	25.0695	26.9289	26	21	21	82.4	70.8	70.8	39.394	0	239.96	20	17	14	13	4	11	13	13	12	12	9	12	5	14	0	0	0	0
Q8K183	Q8K183	Pyridoxal kinase	Pdxk	1.61601	0.692434	0.282882	7	7	25.9869	24.1025	24.3496	24.3772	25.0625	25.9788	27.9823	24.2005	25.3452	24.6313	25.0288	24.6643	23.2335	25.8892	7	7	7	30.8	30.8	30.8	35.015	0	25.495	6	4	5	4	6	4	7	4	5	4	6	4	2	5	1	0	0	0
Q9CPU0	Q9CPU0	Lactoylglutathione lyase	Glo1	1.61695	0.693274	0.157082	7	6	25.8898	24.1013	24.9336	24.3968	27.0944	24.5419	25.4528	23.9644	25.0749	NaN	23.8947	24.2336	24.999	24.8829	8	8	8	56.5	56.5	56.5	20.809	0	31.622	6	3	5	3	8	5	4	3	6	1	4	3	5	3	0	0	0	0
Q8BRK9	Q8BRK9	Alpha-mannosidase 2x	Man2a2	1.62297	0.698637	0.0366238	6	7	25.536	25.4432	26.7934	26.4046	NaN	26.1958	26.3909	25.8989	25.3901	25.9729	25.5986	25.6884	24.6641	24.7878	18	18	17	23.3	23.3	22.6	130.65	0	90.372	11	9	15	15	1	8	16	13	9	14	12	14	4	3	0	0	1	0
P35546	P35546	Proto-oncogene tyrosine-protein kinase receptor Ret;Soluble RET kinase fragment;Extracellular cell-membrane anchored RET cadherin 120 kDa fragment	Ret	1.6446	0.717737	NaN	4	2	23.2119	NaN	23.624	23.5398	NaN	NaN	23.2886	22.5553	NaN	NaN	NaN	22.8414	NaN	NaN	3	3	3	2.7	2.7	2.7	123.87	0	4.8506	2	0	3	2	0	1	3	3	0	2	2	3	0	1	0	0	1	0
P85094	P85094	Isochorismatase domain-containing protein 2A, mitochondrial	Isoc2a	1.65641	0.72806	NaN	1	2	NaN	NaN	NaN	NaN	23.5909	NaN	NaN	NaN	NaN	NaN	NaN	22.212	23.5138	NaN	2	2	2	16	16	16	22.417	0	10.152	1	1	1	1	2	1	1	1	1	1	1	2	2	1	1	1	0	1
Q8CIZ8	Q8CIZ8	von Willebrand factor;von Willebrand antigen 2	Vwf	1.65973	0.730949	0.159209	7	7	26.2838	26.0405	26.3026	26.4032	25.8538	26.4022	27.3323	25.1622	25.4184	26.9994	27.3392	25.0734	24.0201	25.4892	38	38	38	19.7	19.7	19.7	309.27	0	166	21	10	14	20	13	18	22	10	16	32	30	16	7	16	0	0	0	0
Q9JHU9	Q9JHU9	Inositol-3-phosphate synthase 1	Isyna1	1.66764	0.737808	NaN	3	2	24.4997	NaN	NaN	NaN	NaN	24.0815	26.2005	NaN	24.1374	NaN	24.2414	NaN	NaN	NaN	7	7	7	11.7	11.7	11.7	60.931	0	12.006	4	1	1	2	1	3	5	2	4	2	4	1	1	3	1	0	0	0
P61939	P61939	Thyroxine-binding globulin	Serpina7	1.67339	0.742778	0.0436626	7	6	24.0716	25.0861	23.3519	23.5146	23.8936	23.9711	25.1746	23.7898	23.2689	23.8084	23.7207	22.798	NaN	23.0692	6	6	6	19.4	19.4	19.4	47.052	0	18.582	6	6	4	3	4	4	6	4	3	4	3	3	0	4	0	0	0	0
P97355	P97355	Spermine synthase	Sms	1.68344	0.751412	NaN	2	5	24.5736	NaN	NaN	NaN	25.0979	NaN	NaN	23.6272	24.1543	NaN	NaN	24.6923	24.2831	23.6649	5	5	5	18.6	18.6	18.6	41.313	0	41.486	3	1	1	1	2	0	1	2	4	1	1	4	3	3	0	0	0	0
P63089	P63089	Pleiotrophin	Ptn	1.68924	0.756378	0.122692	6	7	24.7795	23.3725	25.5497	24.8817	NaN	26.0483	25.5846	24.6004	23.9708	24.7141	24.7303	24.7578	23.4991	23.6853	4	4	4	32.7	32.7	32.7	18.869	0	12.721	4	3	4	4	1	4	4	4	4	4	4	4	2	4	0	0	0	0
P52503	P52503	NADH dehydrogenase [ubiquinone] iron-sulfur protein 6, mitochondrial	Ndufs6	1.69211	0.758822	NaN	2	6	23.5376	NaN	NaN	NaN	24.5454	NaN	NaN	23.0622	23.4079	21.0393	NaN	23.1966	24.8991	24.0911	2	2	2	31.9	31.9	31.9	13.02	0	19.73	2	1	1	1	2	1	1	2	2	2	0	2	2	2	0	0	1	1
Q8BME9	Q8BME9	Cerebellin-4	Cbln4	1.69816	0.76397	NaN	1	1	NaN	NaN	NaN	NaN	NaN	24.0239	NaN	NaN	NaN	NaN	NaN	23.26	NaN	NaN	2	2	2	13.1	13.1	13.1	21.609	0.0012523	3.5729	1	1	1	1	0	2	1	1	1	1	1	2	0	1	0	0	0	0
P47934	P47934	Carnitine O-acetyltransferase	Crat	1.72717	0.788407	NaN	1	3	NaN	NaN	NaN	NaN	25.4071	NaN	NaN	23.8765	NaN	NaN	NaN	NaN	25.825	24.1547	10	10	10	19.3	19.3	19.3	70.839	0	28.908	3	2	0	2	5	1	0	4	2	2	1	2	8	6	0	0	1	1
P01898;P01896;P01895;P01902	P01898	H-2 class I histocompatibility antigen, Q10 alpha chain	H2-Q10	1.74441	0.802737	0.180157	7	7	22.9813	27.0453	24.5946	25.9726	24.7165	24.47	24.6057	23.9275	24.3292	24.763	24.3823	22.7428	23.7858	24.8362	12	12	7	47.4	47.4	29.2	37.251	0	105.08	2	7	5	5	4	4	4	4	5	6	4	2	4	5	0	0	1	0
P51410	P51410	60S ribosomal protein L9	Rpl9	1.74725	0.80509	0.0684303	4	4	23.8847	22.516	NaN	NaN	22.969	NaN	23.4725	NaN	22.5381	NaN	NaN	22.3869	22.7557	21.941	3	3	3	24	24	24	21.881	0	11.085	3	2	0	0	2	1	2	1	3	1	1	3	2	3	0	0	0	0
Q9QWK4	Q9QWK4	CD5 antigen-like	Cd5l	1.76275	0.817829	0.233627	7	7	23.5486	27.4519	24.3717	26.6148	26.0614	25.1733	24.7813	23.294	26.1265	25.1409	24.4484	23.2822	24.5989	25.3873	10	10	10	35.5	35.5	35.5	38.862	0	30.429	4	10	5	10	8	6	5	3	7	6	6	2	4	6	0	0	0	0
Q01339;CON__P17690	Q01339	Beta-2-glycoprotein 1	Apoh	1.80699	0.853589	0.0062866	7	7	29.6702	31.1266	29.939	30.1641	29.8178	30.084	29.6363	29.3837	28.833	29.586	29.2517	28.9611	28.5695	29.8778	21	21	21	60	60	60	38.618	0	206.68	19	19	20	19	17	18	19	19	15	19	17	17	15	19	0	0	0	0
P34928	P34928	Apolipoprotein C-I;Truncated apolipoprotein C-I	Apoc1	1.81452	0.85959	0.286437	6	6	24.0034	28.8679	25.8407	27.4317	25.9488	NaN	26.2885	26.2457	24.4457	26.252	NaN	24.5656	25.8366	25.8778	3	3	3	22.7	22.7	22.7	9.6963	0	7.5061	2	3	2	3	3	1	3	2	3	3	2	3	3	2	0	0	0	0
P01635	P01635	Ig kappa chain V-V region K2		1.81571	0.860535	NaN	4	2	24.7973	23.849	NaN	NaN	24.3947	NaN	23.8504	NaN	NaN	NaN	NaN	NaN	22.9817	23.7429	3	3	3	33	33	33	12.581	0	13.162	3	2	1	2	3	2	2	0	1	1	2	2	3	2	0	0	0	0
Q8CGP2;Q8CGP1;Q6ZWY9;Q64525;Q64478;Q64475;P10854;P10853;Q9D2U9;Q8CGP0;Q64524;P70696	Q8CGP2;Q8CGP1;Q6ZWY9;Q64525;Q64478;Q64475;P10854;P10853;Q9D2U9;Q8CGP0;Q64524	Histone H2B type 1-P;Histone H2B type 1-K;Histone H2B type 1-C/E/G;Histone H2B type 2-B;Histone H2B type 1-H;Histone H2B type 1-B;Histone H2B type 1-M;Histone H2B type 1-F/J/L;Histone H2B type 3-A;Histone H2B type 3-B;Histone H2B type 2-E	Hist1h2bp;Hist1h2bk;Hist1h2bc;Hist2h2bb;Hist1h2bh;Hist1h2bb;Hist1h2bm;Hist1h2bf;Hist3h2ba;Hist3h2bb;Hist2h2be	1.81618	0.860908	NaN	2	3	26.2739	NaN	NaN	NaN	NaN	26.5285	NaN	NaN	NaN	25.8095	26.0482	NaN	NaN	24.7631	3	3	3	26.2	26.2	26.2	13.992	0	23.056	2	1	1	0	1	3	1	0	1	2	2	0	1	2	0	1	0	0
Q9D0T7	Q9D0T7	Gastrokine-3	Gkn3	1.82103	0.864756	0.0121509	7	7	25.4137	25.3518	26.3123	26.386	25.4849	26.8436	26.226	26.0777	25.1826	25.5156	24.7028	24.775	24.9965	24.7148	5	5	5	24.6	24.6	24.6	20.772	0	24.412	4	5	5	5	2	4	5	5	3	5	3	4	3	3	0	0	0	0
P82343	P82343	N-acylglucosamine 2-epimerase	Renbp	1.8418	0.88112	NaN	1	1	NaN	NaN	NaN	NaN	NaN	NaN	23.5643	NaN	NaN	NaN	NaN	22.6832	NaN	NaN	2	2	2	9.1	9.1	9.1	49.771	0	4.375	1	0	0	1	1	2	2	0	1	1	1	2	1	0	0	0	0	0
P52760	P52760	Ribonuclease UK114	Hrsp12	1.85459	0.891102	0.0681932	6	6	24.3183	NaN	24.4322	23.4322	22.3656	24.219	24.9542	23.22	22.5105	23.1356	22.8281	23.7817	NaN	22.8991	4	4	4	47.4	47.4	47.4	14.255	0	13.409	3	1	3	3	2	3	4	3	3	2	2	3	1	3	0	0	0	0
Q810B9	Q810B9	SLIT and NTRK-like protein 3	Slitrk3	1.88481	0.914421	0.00595591	7	7	24.9148	25.7826	25.5241	25.0302	25.1945	26.1939	25.2383	25.1087	24.0761	25.0188	24.2597	24.518	23.5892	24.9072	4	4	4	8.1	8.1	8.1	109.41	0	23.14	3	2	3	4	2	2	4	4	2	4	2	3	3	3	0	0	1	0
P60041	P60041	Somatostatin;Antrin;Somatostatin-28;Somatostatin-14	Sst	1.8873	0.91632	0.0609488	4	4	23.9355	NaN	25.2416	24.7733	NaN	NaN	24.8431	24.0968	NaN	24.1883	23.9074	NaN	22.9358	NaN	2	2	2	37.9	37.9	37.9	12.745	0	18.13	2	1	2	2	1	1	2	2	1	2	2	1	2	1	0	0	0	0
O88531	O88531	Palmitoyl-protein thioesterase 1	Ppt1	1.89595	0.922922	0.0664913	6	7	25.5358	23.9223	25.8612	26.0132	NaN	25.7661	26.1446	25.5877	23.662	25.2318	24.6576	25.2082	23.4998	24.4763	7	7	7	36.9	36.9	36.9	34.49	0	21.712	6	3	7	6	2	6	7	6	3	6	6	7	2	4	0	0	0	0
P84244;P84228;P68433;P02301	P84244;P84228;P68433;P02301	Histone H3.3;Histone H3.2;Histone H3.1;Histone H3.3C	H3f3a;Hist1h3b;Hist1h3a;H3f3c	1.90574	0.930353	0.417217	3	6	26.3993	NaN	NaN	NaN	24.2284	26.7259	NaN	21.3914	25.4753	25.4951	26.2298	NaN	25.156	25.3775	3	3	3	16.2	16.2	16.2	15.328	0	9.2483	3	1	0	0	2	3	1	2	3	3	3	1	2	3	0	1	0	0
Q8R464	Q8R464	Cell adhesion molecule 4	Cadm4	1.92899	0.947848	0.00382243	6	6	25.248	24.8128	24.6578	25.4172	NaN	25.715	25.9372	24.4572	NaN	24.573	24.4561	24.2862	23.8967	24.4316	4	4	4	12.6	12.6	12.6	42.723	0	21.707	3	2	3	4	2	4	4	4	2	3	3	4	3	2	0	0	1	0
O89020;CON__REFSEQ:XP_585019	O89020	Afamin	Afm	1.9437	0.958809	0.0140218	7	7	29.483	31.9361	30.3806	30.7382	30.8193	30.7254	30.4022	29.6081	29.1798	29.8519	29.4926	29.5355	29.5361	30.5695	33	33	33	55.1	55.1	55.1	69.378	0	323.31	28	30	26	28	26	26	27	27	23	26	26	24	24	30	0	0	0	0
P01844;P01845	P01844;P01845	Ig lambda-2 chain C region;Ig lambda-3 chain C region	Iglc2;Iglc3	1.95491	0.967101	0.108329	7	7	27.6398	26.8352	24.248	25.7651	25.7689	25.719	24.8434	25.5424	24.5194	24.5123	24.018	23.9719	24.8987	26.5869	5	5	5	85.6	85.6	85.6	11.254	0	153.9	5	5	4	5	5	5	5	5	4	5	4	3	4	5	0	0	0	0
P15105	P15105	Glutamine synthetase	Glul	1.99147	0.993834	0.0148449	7	7	27.6561	27.0989	26.3836	27.0687	27.4589	27.5993	27.8999	25.4402	26.8204	25.5533	25.6506	26.554	27.2586	26.9313	14	14	14	46.1	46.1	46.1	42.119	0	130.5	13	10	8	11	9	10	12	3	8	5	6	10	9	11	1	0	0	1
Q07235	Q07235	Glia-derived nexin	Serpine2	2.00017	1.00012	0.131812	5	6	25.7616	NaN	26.7922	25.3501	NaN	26.1742	26.966	24.6599	23.7086	26.4591	25.6706	26.6937	NaN	24.0602	7	7	7	27.7	27.7	27.7	44.207	0	50.385	6	0	6	6	1	7	7	5	3	6	6	7	0	2	0	0	0	0
Q9CYZ2	Q9CYZ2	Tumor protein D54	Tpd52l2	2.00115	1.00083	NaN	1	1	NaN	NaN	NaN	NaN	NaN	NaN	23.1151	NaN	NaN	NaN	NaN	22.1143	NaN	NaN	2	2	2	10.5	10.5	10.5	24.043	0.0012376	3.3592	1	0	1	1	0	0	2	1	1	1	1	2	0	1	0	0	0	0
P33622	P33622	Apolipoprotein C-III	Apoc3	2.00905	1.00651	0.0911257	7	7	26.1106	30.0385	27.138	28.5362	27.6361	27.0762	27.2173	26.752	26.5577	27.1626	26.5392	25.878	26.1777	27.6402	4	4	4	50.5	50.5	50.5	10.982	0	290.78	4	4	4	4	4	4	4	4	4	4	4	4	2	4	0	0	0	0
P09405	P09405	Nucleolin	Ncl	2.09031	1.06372	NaN	2	4	23.5372	NaN	NaN	NaN	NaN	NaN	24.2082	NaN	22.4371	NaN	NaN	23.2105	22.7483	22.84	4	4	4	7.1	7.1	7.1	76.722	0	7.0606	3	1	0	0	1	1	4	1	3	0	1	3	2	2	1	1	0	0
P01872	P01872	Ig mu chain C region	Ighm	2.11082	1.07781	0.0791359	7	7	27.8395	30.9387	28.0236	30.2014	29.6858	29.2972	28.6034	27.0565	29.6629	28.0329	27.7587	27.2454	28.2276	29.0611	20	20	20	46.7	46.7	46.7	49.971	0	323.31	16	16	14	18	17	16	16	11	19	16	14	12	14	17	0	0	1	0
P01592	P01592	Immunoglobulin J chain	Igj	2.12678	1.08867	0.117916	6	5	NaN	26.9003	23.7823	26.1162	24.9192	24.6047	24.5182	NaN	24.8375	23.5388	24.8966	22.6861	NaN	24.2984	4	4	4	27	27	27	18.013	0	14.501	1	4	3	4	3	3	4	1	4	2	4	2	0	4	0	0	0	0
P54116	P54116	Erythrocyte band 7 integral membrane protein	Stom	2.14292	1.09958	NaN	1	1	NaN	NaN	NaN	NaN	23.5609	NaN	NaN	NaN	NaN	NaN	NaN	NaN	22.4613	NaN	3	3	3	12.7	12.7	12.7	31.375	0.0012338	3.3239	0	0	0	0	3	1	0	0	1	0	0	0	3	0	0	0	1	0
P56942	P56942	Pro-MCH;Neuropeptide-glycine-glutamic acid;Neuropeptide-glutamic acid-isoleucine;Melanin-concentrating hormone	Pmch	2.15736	1.10926	0.0985614	7	6	26.1743	25.8585	27.2687	27.3917	24.7796	25.9873	26.8913	26.7299	24.6161	26.3737	25.2662	24.9641	NaN	23.41	5	5	5	36.4	36.4	36.4	18.516	0	129.79	5	4	4	3	3	4	4	4	4	4	2	2	1	2	0	0	0	0
Q06770	Q06770	Corticosteroid-binding globulin	Serpina6	2.1983	1.13639	0.0230384	7	7	28.4018	30.8187	29.5379	29.6828	30.5929	30.8564	30.5186	28.8536	27.9036	28.5004	28.4136	29.3215	29.5694	29.8922	15	15	15	38.8	38.8	38.8	44.769	0	323.31	14	15	13	13	13	14	14	14	12	12	11	13	14	14	0	0	0	0
Q9CWS0	Q9CWS0	N(G),N(G)-dimethylarginine dimethylaminohydrolase 1	Ddah1	2.26136	1.17719	NaN	1	1	24.3333	NaN	NaN	NaN	NaN	NaN	NaN	NaN	NaN	NaN	NaN	NaN	NaN	23.1562	3	2	2	9.8	7	7	31.381	0.0012361	3.3389	2	1	1	0	0	1	1	1	0	0	0	1	0	2	0	0	0	0
P11589	P11589	Major urinary protein 2	Mup2	2.26458	1.17925	NaN	2	2	22.4911	25.861	NaN	NaN	NaN	NaN	NaN	NaN	23.1217	NaN	22.8719	NaN	NaN	NaN	8	8	2	52.8	52.8	11.1	20.663	0	42.067	1	2	1	1	1	1	0	1	1	1	1	1	1	1	0	0	0	0
P12246	P12246	Serum amyloid P-component	Apcs	2.34347	1.22864	0.0835627	7	5	26.2793	28.0846	26.2769	27.1856	25.5072	26.6976	26.4478	NaN	NaN	25.7793	26.9581	24.1528	24.3387	25.8272	7	7	7	29	29	29	26.247	0	207.17	5	7	4	5	4	5	6	0	0	4	7	2	5	5	0	0	0	0
Q9WVQ5	Q9WVQ5	Methylthioribulose-1-phosphate dehydratase	Apip	2.36769	1.24348	NaN	1	1	NaN	NaN	NaN	NaN	23.9826	NaN	NaN	NaN	NaN	NaN	NaN	NaN	NaN	22.7391	3	3	3	15.4	15.4	15.4	26.949	0	6.7043	2	1	1	1	2	2	2	2	2	2	2	2	2	2	1	0	0	0
P01728;P01729;P01726	P01728;P01729	Ig lambda-2 chain V region;Ig lambda-2 chain V region MOPC 315		2.37407	1.24736	0.303928	3	3	26.4596	NaN	NaN	NaN	NaN	24.3491	23.3609	23.1792	NaN	23.2922	NaN	NaN	NaN	23.9561	3	3	2	41.9	41.9	34.2	12.222	0	67.036	2	1	1	1	0	2	2	2	1	2	1	1	1	2	0	0	0	0
P04939;P11590	P04939	Major urinary protein 3	Mup3	2.38943	1.25667	NaN	2	3	NaN	25.8053	22.3311	NaN	NaN	NaN	NaN	NaN	22.8136	22.7089	22.9121	NaN	NaN	NaN	6	6	5	29.3	29.3	21.2	21.464	0	26.861	1	5	2	0	0	0	0	0	4	3	2	0	0	0	0	0	0	0
Q9CQW3	Q9CQW3	Vitamin K-dependent protein Z	Proz	2.49823	1.3209	NaN	2	1	NaN	25.1722	NaN	24.3326	NaN	NaN	NaN	NaN	NaN	23.4315	NaN	NaN	NaN	NaN	3	3	3	9.5	9.5	9.5	44.304	0	18.042	0	3	0	3	0	0	0	1	1	2	0	0	1	0	0	0	0	0
P01837	P01837	Ig kappa chain C region		2.50696	1.32594	0.00320937	7	7	25.4435	26.5531	24.6917	26.1022	26.9768	26.5309	26.0383	23.8858	25.3494	24.6196	24.5296	24.5438	24.8327	25.2941	4	4	4	38.7	38.7	38.7	11.778	0	60.296	4	3	3	3	3	3	3	3	3	4	3	3	3	3	0	0	0	0
P01864;P01863;P01865	P01864	Ig gamma-2A chain C region secreted form		2.54307	1.34657	0.00463228	7	7	27.1729	28.0276	26.1989	26.7854	27.3377	27.6285	28.1055	25.1597	26.9777	26.0559	25.0568	26.3257	25.4866	26.7681	4	4	4	17	17	17	36.595	0	126.75	4	4	3	4	4	4	4	3	4	3	3	3	4	4	0	0	0	0
Q91X79	Q91X79	Chymotrypsin-like elastase family member 1	Cela1	2.63596	1.39833	NaN	1	1	NaN	24.2797	NaN	NaN	NaN	NaN	NaN	NaN	NaN	NaN	NaN	NaN	NaN	22.8814	3	3	3	16.2	16.2	16.2	28.9	0	38.497	1	2	1	1	1	0	0	1	0	1	2	0	2	2	0	0	0	0
Q9DBH5	Q9DBH5	Vesicular integral-membrane protein VIP36	Lman2	2.87853	1.52533	NaN	1	2	NaN	NaN	NaN	NaN	NaN	25.6445	NaN	NaN	NaN	24.3356	23.9028	NaN	NaN	NaN	3	3	3	8.9	8.9	8.9	40.429	0	13.658	2	0	1	2	1	3	2	2	2	2	3	2	0	2	0	0	1	0
P01867	P01867	Ig gamma-2B chain C region	Igh-3	3.03044	1.59953	0.00126641	7	7	29.3294	29.7583	28.03	29.3857	29.2341	29.5837	28.9991	26.2122	27.4402	27.5127	27.1366	27.9757	28.1325	28.7137	11	11	11	32.2	32.2	32.2	44.259	0	143.67	10	9	10	10	10	10	9	6	8	9	9	9	7	10	0	0	1	0
Q05020	Q05020	Apolipoprotein C-II	Apoc2	3.18187	1.66988	NaN	2	1	NaN	26.805	23.6798	NaN	NaN	NaN	NaN	NaN	NaN	NaN	23.5725	NaN	NaN	NaN	2	2	2	30.9	30.9	30.9	10.741	0	30.934	1	2	2	2	0	1	1	1	1	1	2	1	1	1	0	0	0	0
Q99J99	Q99J99	3-mercaptopyruvate sulfurtransferase	Mpst	3.44728	1.78546	0.000939617	7	5	25.8845	25.1136	25.5071	25.196	26.9696	25.1888	24.7294	23.6527	23.3533	NaN	NaN	23.8122	24.6729	23.1452	9	9	9	46.5	46.5	46.5	33.023	0	117.15	9	7	8	8	8	8	9	4	4	1	1	7	5	2	1	0	0	1
P09813	P09813	Apolipoprotein A-II;Proapolipoprotein A-II	Apoa2	3.58031	1.84008	0.00459138	7	7	29.7552	33.1144	30.6709	31.7467	30.5719	30.9156	29.9806	29.4196	29.3292	29.8399	28.8458	28.0352	28.6138	29.7911	4	4	4	56.9	56.9	56.9	11.309	0	190.46	1	3	2	3	4	2	3	2	1	2	2	1	2	1	0	0	0	0
P06880	P06880	Somatotropin	Gh1	4.92973	2.30151	NaN	1	1	NaN	26.6869	NaN	NaN	NaN	NaN	NaN	NaN	24.3853	NaN	NaN	NaN	NaN	NaN	7	7	7	34.7	34.7	34.7	24.716	0	140.57	0	7	0	0	1	0	0	1	2	1	0	1	0	0	0	0	0	0
P01868;P01869	P01868;P01869	Ig gamma-1 chain C region secreted form;Ig gamma-1 chain C region, membrane-bound form	Ighg1	5.06064	2.33932	0.000386439	7	7	25.8291	28.616	26.7748	27.9524	28.4696	27.4998	27.3319	25.4369	25.8114	24.7595	24.6946	25.0311	25.3707	24.9942	7	7	7	31.2	31.2	31.2	35.704	0	32.117	4	7	3	6	6	5	5	3	3	2	2	2	2	2	0	0	1	0
Q80UG5	Q80UG5	Septin-9	2009-09-01	NaN	NaN	NaN	1	0	NaN	NaN	NaN	NaN	NaN	NaN	22.7397	NaN	NaN	NaN	NaN	NaN	NaN	NaN	2	2	2	3.4	3.4	3.4	65.574	0.00064809	4.0529	2	0	0	0	0	0	2	2	1	1	1	1	1	2	1	0	0	0
Q19LI2	Q19LI2	Alpha-1B-glycoprotein	A1bg	NaN	NaN	NaN	0	3	NaN	NaN	NaN	NaN	NaN	NaN	NaN	NaN	NaN	NaN	NaN	26.3482	28.2782	27.6498	12	12	12	23	23	23	56.553	0	66.324	0	0	0	0	0	1	0	0	0	0	0	10	11	9	0	0	0	0
Q8K4F5	Q8K4F5	Alpha/beta hydrolase domain-containing protein 11	Abhd11	NaN	NaN	NaN	0	1	NaN	NaN	NaN	NaN	NaN	NaN	NaN	NaN	NaN	NaN	NaN	NaN	NaN	20.5826	1	1	1	8.1	8.1	8.1	33.56	0.0034091	2.449	0	0	0	0	0	0	0	0	0	0	0	1	1	1	0	0	0	0
Q9QYR9;Q32Q92;Q8BWN8;Q6Q2Z6;Q9QYR7	Q9QYR9;Q32Q92;Q8BWN8;Q6Q2Z6;Q9QYR7	Acyl-coenzyme A thioesterase 2, mitochondrial;Acyl-coenzyme A thioesterase 6;Acyl-coenzyme A thioesterase 4;Acyl-coenzyme A thioesterase 5;Acyl-coenzyme A thioesterase 3	Acot2;Acot6;Acot4;Acot5;Acot3	NaN	NaN	NaN	0	1	NaN	NaN	NaN	NaN	NaN	NaN	NaN	NaN	NaN	NaN	NaN	NaN	22.535	NaN	2	2	1	7.7	7.7	5.3	49.656	0	26.663	1	0	0	0	1	0	0	1	0	0	0	0	1	0	0	0	0	1
P60710;Q8BFZ3	P60710	Actin, cytoplasmic 1;Actin, cytoplasmic 1, N-terminally processed	Actb	NaN	NaN	NaN	0	1	NaN	NaN	NaN	NaN	NaN	NaN	NaN	NaN	NaN	NaN	NaN	NaN	NaN	24.002	24	10	1	73.3	43.5	4.5	41.736	0	323.31	1	1	0	1	1	0	1	1	1	1	1	1	1	1	1	0	0	0
P63260	P63260	Actin, cytoplasmic 2;Actin, cytoplasmic 2, N-terminally processed	Actg1	NaN	NaN	NaN	0	1	NaN	NaN	NaN	NaN	NaN	NaN	NaN	NaN	NaN	NaN	NaN	NaN	NaN	23.3461	24	1	1	73.3	4.5	4.5	41.792	0	108.34	1	1	1	1	1	1	1	1	1	1	1	1	1	1	1	0	0	0
Q7TPR4	Q7TPR4	Alpha-actinin-1	Actn1	NaN	NaN	NaN	0	1	NaN	NaN	NaN	NaN	NaN	NaN	NaN	NaN	NaN	NaN	NaN	NaN	NaN	21.2899	11	2	1	14.3	2.8	1.1	103.07	0	5.8782	1	1	1	1	1	1	1	1	1	1	1	1	1	1	1	0	1	0
O88990	O88990	Alpha-actinin-3	Actn3	NaN	NaN	NaN	0	3	NaN	NaN	NaN	NaN	NaN	NaN	NaN	NaN	23.5989	NaN	NaN	NaN	24.3892	24.6904	12	8	6	14.9	9.7	7.3	103.04	0	16.206	0	0	0	0	0	0	0	0	3	0	0	0	6	6	0	0	0	0
Q99JW2	Q99JW2	Aminoacylase-1	Acy1	NaN	NaN	NaN	0	1	NaN	NaN	NaN	NaN	NaN	NaN	NaN	NaN	NaN	NaN	NaN	NaN	NaN	19.3777	1	1	1	2.7	2.7	2.7	45.78	0.0065681	2.1656	1	1	1	1	1	1	1	1	1	1	1	1	1	1	1	0	0	0
Q91XE4	Q91XE4	N-acyl-aromatic-L-amino acid amidohydrolase (carboxylate-forming)	Acy3	NaN	NaN	NaN	0	1	NaN	NaN	NaN	NaN	NaN	NaN	NaN	NaN	23.1224	NaN	NaN	NaN	NaN	NaN	1	1	1	9.4	9.4	9.4	35.286	0.0012323	3.2974	1	0	0	0	0	0	1	0	1	0	0	0	0	0	1	0	1	0
O35598	O35598	Disintegrin and metalloproteinase domain-containing protein 10	Adam10	NaN	NaN	NaN	0	1	NaN	NaN	NaN	NaN	NaN	NaN	NaN	NaN	NaN	NaN	NaN	22.758	NaN	NaN	1	1	1	2	2	2	83.967	0.0012658	3.7562	1	0	1	1	0	1	1	1	0	1	1	1	0	0	0	0	1	0
Q80T21	Q80T21	ADAMTS-like protein 4	Adamtsl4	NaN	NaN	NaN	0	1	NaN	NaN	NaN	NaN	NaN	NaN	NaN	NaN	NaN	NaN	NaN	22.6974	NaN	NaN	2	2	2	2.2	2.2	2.2	113.22	0.00064935	4.0958	1	0	2	2	0	2	2	2	1	2	1	2	1	0	0	0	0	0
Q60936	Q60936	Atypical kinase ADCK3, mitochondrial	Adck3	NaN	NaN	NaN	0	1	NaN	NaN	NaN	NaN	NaN	NaN	NaN	NaN	NaN	NaN	NaN	NaN	NaN	22.9921	2	2	2	3.3	3.3	3.3	71.742	0.00063776	3.8173	1	0	1	0	0	1	0	1	0	0	0	1	2	2	0	0	1	1
G5E8Q8	G5E8Q8		Adgrf5	NaN	NaN	NaN	1	0	NaN	21.2074	NaN	NaN	NaN	NaN	NaN	NaN	NaN	NaN	NaN	NaN	NaN	NaN	2	2	2	1.3	1.3	1.3	149.39	0.0070768	2.1334	0	1	0	1	0	0	1	1	0	0	1	0	0	0	0	0	1	0
Q8JZQ2;Q920A7	Q8JZQ2;Q920A7	AFG3-like protein 2;AFG3-like protein 1	Afg3l2;Afg3l1	NaN	NaN	NaN	0	1	NaN	NaN	NaN	NaN	NaN	NaN	NaN	NaN	NaN	NaN	NaN	NaN	NaN	26.3009	2	2	2	3.2	3.2	3.2	89.518	0.0028686	2.56	1	1	1	2	2	1	1	1	2	1	1	1	2	2	0	0	1	1
Q9WTP6	Q9WTP6	Adenylate kinase 2, mitochondrial;Adenylate kinase 2, mitochondrial, N-terminally processed	Ak2	NaN	NaN	NaN	0	1	NaN	NaN	NaN	NaN	NaN	NaN	NaN	NaN	NaN	NaN	NaN	NaN	23.9841	NaN	4	4	4	27.2	27.2	27.2	26.468	0	12.935	0	0	0	0	1	0	0	0	0	0	0	0	4	0	0	0	0	1
P21300	P21300	Aldose reductase-related protein 1	Akr1b7	NaN	NaN	NaN	0	1	NaN	NaN	NaN	NaN	NaN	NaN	NaN	NaN	NaN	NaN	NaN	NaN	NaN	23.3005	2	1	1	5.7	3.2	3.2	35.988	0.00064103	3.8971	1	1	0	1	1	0	1	0	1	0	0	1	1	1	1	0	0	0
Q3V1D3;O08739	Q3V1D3	AMP deaminase 1	Ampd1	NaN	NaN	NaN	0	1	NaN	NaN	NaN	NaN	NaN	NaN	NaN	NaN	NaN	NaN	NaN	NaN	NaN	20.6901	3	3	3	3.4	3.4	3.4	86.104	0	5.1208	0	0	0	0	1	0	0	0	2	0	0	0	3	1	0	0	0	0
Q9WV06	Q9WV06	Ankyrin repeat domain-containing protein 2	Ankrd2	NaN	NaN	NaN	0	3	NaN	NaN	NaN	NaN	NaN	NaN	NaN	NaN	22.5388	NaN	NaN	23.3152	23.8215	NaN	4	4	4	21.6	21.6	21.6	36.706	0	34.288	1	0	0	0	1	0	0	1	2	0	0	3	3	0	1	1	0	0
Q6DFX2	Q6DFX2	Anthrax toxin receptor 2	Antxr2	NaN	NaN	NaN	0	0	NaN	NaN	NaN	NaN	NaN	NaN	NaN	NaN	NaN	NaN	NaN	NaN	NaN	NaN	1	1	1	2.7	2.7	2.7	53.184	0.0023516	2.816	0	1	0	0	0	0	0	0	0	0	0	0	0	0	#N/A	#N/A	#N/A	#N/A
O35643	O35643	AP-1 complex subunit beta-1	Ap1b1	NaN	NaN	NaN	0	1	NaN	NaN	NaN	NaN	NaN	NaN	NaN	NaN	NaN	NaN	NaN	NaN	NaN	20.2281	8	2	2	10.5	3.3	3.3	103.93	0.0023557	2.8299	1	0	0	0	1	1	1	1	1	1	2	2	1	1	0	0	1	0
P28352	P28352	DNA-(apurinic or apyrimidinic site) lyase;DNA-(apurinic or apyrimidinic site) lyase, mitochondrial	Apex1	NaN	NaN	NaN	0	1	NaN	NaN	NaN	NaN	NaN	NaN	NaN	NaN	NaN	NaN	NaN	NaN	21.289	NaN	1	1	1	5.7	5.7	5.7	35.49	0.0012315	3.2867	1	0	0	0	0	0	0	0	1	0	1	1	1	0	1	1	0	1
Q61268	Q61268	Apolipoprotein C-IV	Apoc4	NaN	NaN	NaN	0	1	NaN	NaN	NaN	NaN	NaN	NaN	NaN	NaN	NaN	22.0736	NaN	NaN	NaN	NaN	1	1	1	8.9	8.9	8.9	14.288	0	6.6718	0	1	0	1	1	0	0	1	0	1	0	0	0	0	0	0	0	0
Q91V80	Q91V80	Apolipoprotein F	Apof	NaN	NaN	NaN	1	0	NaN	24.5822	NaN	NaN	NaN	NaN	NaN	NaN	NaN	NaN	NaN	NaN	NaN	NaN	2	2	2	12.7	12.7	12.7	34.359	0.0023627	2.8503	0	1	2	1	0	0	1	1	0	1	1	0	0	0	0	0	0	0
Q5FWK3	Q5FWK3	Rho GTPase-activating protein 1	Arhgap1	NaN	NaN	NaN	0	1	NaN	NaN	NaN	NaN	NaN	NaN	NaN	NaN	NaN	NaN	22.659	NaN	NaN	NaN	2	2	2	5.9	5.9	5.9	50.41	0.0023269	2.7024	0	0	0	1	0	0	2	0	0	1	2	0	1	0	1	0	0	0
A6H630	A6H630	Protein-glutamate O-methyltransferase	Armt1	NaN	NaN	NaN	0	1	NaN	NaN	NaN	NaN	NaN	NaN	NaN	NaN	NaN	NaN	NaN	NaN	24.5407	NaN	2	2	2	8.2	8.2	8.2	50.548	0.00063735	3.8161	0	0	0	0	2	0	0	0	0	0	0	0	2	0	0	0	0	0
Q8C0M9	Q8C0M9	Isoaspartyl peptidase/L-asparaginase;Isoaspartyl peptidase/L-asparaginase alpha chain;Isoaspartyl peptidase/L-asparaginase beta chain	Asrgl1	NaN	NaN	NaN	1	0	22.886	NaN	NaN	NaN	NaN	NaN	NaN	NaN	NaN	NaN	NaN	NaN	NaN	NaN	2	2	2	8	8	8	33.95	0.00064267	3.9312	2	1	1	0	1	0	1	1	1	0	0	1	0	1	1	0	0	0
P14231	P14231	Sodium/potassium-transporting ATPase subunit beta-2	Atp1b2	NaN	NaN	NaN	0	0	NaN	NaN	NaN	NaN	NaN	NaN	NaN	NaN	NaN	NaN	NaN	NaN	NaN	NaN	1	1	1	4.1	4.1	4.1	33.344	0	6.8333	1	0	0	0	0	0	0	0	0	0	0	0	0	1	#N/A	#N/A	#N/A	#N/A
Q9D3D9	Q9D3D9	ATP synthase subunit delta, mitochondrial	Atp5d	NaN	NaN	NaN	0	1	NaN	NaN	NaN	NaN	NaN	NaN	NaN	NaN	NaN	NaN	NaN	NaN	NaN	24.2328	1	1	1	8.3	8.3	8.3	17.6	0	10.368	1	1	1	1	1	1	1	1	1	1	1	1	1	1	0	0	1	1
P97450	P97450	ATP synthase-coupling factor 6, mitochondrial	Atp5j	NaN	NaN	NaN	0	1	NaN	NaN	NaN	NaN	NaN	NaN	NaN	NaN	NaN	NaN	NaN	NaN	22.8755	NaN	1	1	1	9.3	9.3	9.3	12.496	0.008644	2.0338	0	1	0	0	1	0	0	0	1	0	0	0	1	0	0	0	1	1
P56135	P56135	ATP synthase subunit f, mitochondrial	Atp5j2	NaN	NaN	NaN	0	1	NaN	NaN	NaN	NaN	NaN	NaN	NaN	NaN	NaN	NaN	NaN	NaN	NaN	22.7953	1	1	1	13.6	13.6	13.6	10.344	0.0065646	2.1633	1	1	0	1	0	1	1	1	0	0	1	1	0	1	0	0	1	1
Q9CR51	Q9CR51	V-type proton ATPase subunit G 1	Atp6v1g1	NaN	NaN	NaN	0	2	NaN	NaN	NaN	NaN	NaN	NaN	NaN	NaN	22.1003	NaN	NaN	NaN	22.3727	NaN	3	3	3	36.4	36.4	36.4	13.724	0	7.1582	1	1	0	0	1	0	0	0	2	0	0	1	3	1	0	0	0	0
P35455	P35455	Vasopressin-neurophysin 2-copeptin;Arg-vasopressin;Neurophysin 2;Copeptin	Avp	NaN	NaN	NaN	0	1	NaN	NaN	NaN	NaN	NaN	NaN	NaN	NaN	NaN	NaN	NaN	NaN	NaN	22.6793	4	4	2	47	47	19.6	17.899	0	43.246	1	1	1	1	0	1	2	2	2	2	2	2	1	2	0	0	0	0
Q9Z222	Q9Z222	N-acetyllactosaminide beta-1,3-N-acetylglucosaminyltransferase 2	B3GNT2	NaN	NaN	NaN	0	1	NaN	NaN	NaN	NaN	NaN	NaN	NaN	NaN	NaN	NaN	NaN	22.1783	NaN	NaN	1	1	1	3.8	3.8	3.8	45.882	0.00065359	4.1544	1	0	1	1	0	1	1	1	1	1	1	1	0	0	0	0	1	0
Q9JLV1	Q9JLV1	BAG family molecular chaperone regulator 3	Bag3	NaN	NaN	NaN	0	3	NaN	NaN	NaN	NaN	NaN	NaN	NaN	NaN	22.3047	NaN	NaN	21.9647	22.3702	NaN	3	3	3	7.5	7.5	7.5	61.859	0	7.0512	3	1	1	0	1	1	1	1	2	1	1	2	2	3	0	0	0	0
Q80ZF8	Q80ZF8	Brain-specific angiogenesis inhibitor 3	Bai3	NaN	NaN	NaN	0	1	NaN	NaN	NaN	NaN	NaN	NaN	NaN	NaN	NaN	NaN	NaN	NaN	NaN	21.5021	2	2	2	2	2	2	171.31	0.00063939	3.8534	1	0	2	2	0	1	1	1	1	2	1	2	0	2	0	0	1	0
Q03311	Q03311	Cholinesterase	Bche	NaN	NaN	NaN	1	0	NaN	23.148	NaN	NaN	NaN	NaN	NaN	NaN	NaN	NaN	NaN	NaN	NaN	NaN	2	2	2	5.3	5.3	5.3	68.461	0	4.449	0	2	0	0	0	0	0	0	0	0	0	0	0	0	0	0	0	0
P70444	P70444	BH3-interacting domain death agonist;BH3-interacting domain death agonist p15;BH3-interacting domain death agonist p13;BH3-interacting domain death agonist p11	Bid	NaN	NaN	NaN	0	1	NaN	NaN	NaN	NaN	NaN	NaN	NaN	NaN	NaN	NaN	NaN	NaN	22.0687	NaN	2	2	2	12.8	12.8	12.8	21.951	0.0070691	2.1197	0	1	0	0	0	0	0	0	1	1	0	0	2	0	1	0	1	1
P20722	P20722	Bone morphogenetic protein 6	Bmp6	NaN	NaN	NaN	1	0	NaN	NaN	NaN	NaN	NaN	NaN	23.3923	NaN	NaN	NaN	NaN	NaN	NaN	NaN	2	2	2	4.3	4.3	4.3	56.431	0	4.8443	0	0	2	1	0	1	2	1	0	1	2	1	1	0	0	0	0	0
Q9D8S9	Q9D8S9	BolA-like protein 1	Bola1	NaN	NaN	NaN	0	1	NaN	NaN	NaN	NaN	NaN	NaN	NaN	22.573	NaN	NaN	NaN	NaN	NaN	NaN	3	3	3	40.1	40.1	40.1	14.379	0	6.2431	2	2	1	1	1	1	1	3	1	0	2	2	2	2	0	0	0	0
Q8BGS2	Q8BGS2	BolA-like protein 2	Bola2	NaN	NaN	NaN	0	1	NaN	NaN	NaN	NaN	NaN	NaN	NaN	NaN	NaN	NaN	NaN	NaN	NaN	22.4294	1	1	1	22.1	22.1	22.1	10.214	0.002346	2.7707	1	1	0	0	0	0	0	1	1	0	0	0	0	1	0	0	0	0
P08607	P08607	C4b-binding protein	C4bpa	NaN	NaN	NaN	3	0	NaN	24.3431	NaN	23.9046	NaN	23.4207	NaN	NaN	NaN	NaN	NaN	NaN	NaN	NaN	5	5	5	11.1	11.1	11.1	51.523	0	9.8936	0	4	0	4	0	2	0	1	1	2	2	0	0	1	0	0	0	0
P28651	P28651	Carbonic anhydrase-related protein	Ca8	NaN	NaN	NaN	2	0	23.6057	23.9163	NaN	NaN	NaN	NaN	NaN	NaN	NaN	NaN	NaN	NaN	NaN	NaN	3	3	3	13.7	13.7	13.7	33.081	0	7.3242	3	3	1	0	0	0	0	0	0	1	0	0	0	0	0	0	0	0
Q8BLQ9	Q8BLQ9	Cell adhesion molecule 2	Cadm2	NaN	NaN	NaN	0	1	NaN	NaN	NaN	NaN	NaN	NaN	NaN	NaN	NaN	NaN	NaN	NaN	NaN	22.6919	4	4	4	9.9	9.9	9.9	47.558	0	6.8685	2	1	2	2	0	2	2	1	4	1	2	1	0	2	0	0	1	0
Q99MP3	Q99MP3	Calcitonin gene-related peptide 2	Calcb	NaN	NaN	NaN	0	1	NaN	NaN	NaN	NaN	NaN	NaN	NaN	NaN	NaN	NaN	NaN	21.4221	NaN	NaN	1	1	1	13.1	13.1	13.1	14.623	0.0055835	2.3035	0	0	1	1	0	0	1	1	1	1	1	1	0	0	0	0	0	0
P62204	P62204	Calmodulin	Calm1	NaN	NaN	NaN	2	0	23.8474	NaN	NaN	NaN	NaN	23.1641	NaN	NaN	NaN	NaN	NaN	NaN	NaN	NaN	2	2	2	22.1	22.1	22.1	16.837	0	9.3035	2	0	1	0	1	2	1	0	1	1	1	1	1	1	1	0	0	0
Q9DCA7	Q9DCA7	Neuron-specific vesicular protein calcyon	Caly	NaN	NaN	NaN	0	1	NaN	NaN	NaN	NaN	NaN	NaN	NaN	NaN	NaN	NaN	NaN	NaN	NaN	22.3555	1	1	1	5.8	5.8	5.8	24.58	0.0012308	3.2698	1	1	1	1	1	1	1	1	1	1	1	1	1	1	0	0	1	0
Q91YS8	Q91YS8	Calcium/calmodulin-dependent protein kinase type 1	Camk1	NaN	NaN	NaN	0	1	NaN	NaN	NaN	NaN	NaN	NaN	NaN	NaN	NaN	NaN	NaN	20.963	NaN	NaN	1	1	1	2.7	2.7	2.7	41.624	0.0034227	2.524	1	1	0	1	0	0	1	0	1	1	1	1	0	1	1	1	0	0
P28652	P28652	Calcium/calmodulin-dependent protein kinase type II subunit beta	Camk2b	NaN	NaN	NaN	0	1	NaN	NaN	NaN	NaN	NaN	NaN	NaN	NaN	NaN	NaN	NaN	NaN	NaN	20.6567	3	3	1	5.9	5.9	1.7	60.46	0	6.0181	1	1	1	1	1	1	1	1	1	1	1	1	1	1	1	0	1	0
P56388	P56388	Cocaine- and amphetamine-regulated transcript protein;CART(1-52);CART(55-102);CART(62-102)	Cartpt	NaN	NaN	NaN	0	1	NaN	NaN	NaN	NaN	NaN	NaN	NaN	NaN	NaN	NaN	NaN	NaN	NaN	22.1712	1	1	1	11.6	11.6	11.6	14.285	0.0023364	2.7348	1	1	1	1	0	1	1	1	1	1	1	1	0	1	0	0	0	0
Q6P2L7	Q6P2L7	Protein CASC4	Casc4	NaN	NaN	NaN	0	2	NaN	NaN	NaN	NaN	NaN	NaN	NaN	NaN	25.2994	NaN	NaN	25.6441	NaN	NaN	3	3	3	10.1	10.1	10.1	49.408	0.0050307	2.3151	2	1	2	2	1	2	2	2	3	1	2	3	1	1	0	0	1	0
P08074	P08074	Carbonyl reductase [NADPH] 2	Cbr2	NaN	NaN	NaN	0	4	NaN	NaN	NaN	NaN	NaN	NaN	NaN	23.4378	23.8015	NaN	NaN	23.6317	23.612	NaN	3	3	3	18.4	18.4	18.4	25.958	0	4.3101	1	0	0	0	1	0	0	2	3	0	1	3	3	2	0	0	0	1
Q91VT4	Q91VT4	Carbonyl reductase family member 4	Cbr4	NaN	NaN	NaN	0	1	NaN	NaN	NaN	NaN	NaN	NaN	NaN	NaN	NaN	NaN	NaN	NaN	21.8444	NaN	1	1	1	5.9	5.9	5.9	25.414	0.0066262	2.2465	0	0	0	0	1	0	0	0	0	0	0	0	1	0	0	0	0	1
Q8BTY1	Q8BTY1	Kynurenine--oxoglutarate transaminase 1	Ccbl1	NaN	NaN	NaN	0	1	NaN	NaN	NaN	NaN	NaN	NaN	NaN	NaN	NaN	NaN	NaN	21.0475	NaN	NaN	1	1	1	3.1	3.1	3.1	47.563	0.0023543	2.8187	1	0	0	0	0	0	0	0	1	0	0	1	0	0	1	0	0	0
Q8BIS8	Q8BIS8	Coiled-coil domain-containing protein 126	Ccdc126	NaN	NaN	NaN	0	1	NaN	NaN	NaN	NaN	NaN	NaN	NaN	NaN	NaN	NaN	NaN	NaN	NaN	21.3118	1	1	1	9.3	9.3	9.3	15.59	0.0023571	2.83	0	0	0	1	0	1	0	1	0	1	0	1	0	1	0	0	0	0
Q8K2I2	Q8K2I2	Coiled-coil alpha-helical rod protein 1	Cchcr1	NaN	NaN	NaN	1	0	22.5191	NaN	NaN	NaN	NaN	NaN	NaN	NaN	NaN	NaN	NaN	NaN	NaN	NaN	2	2	2	3.2	3.2	3.2	87.104	0.0096878	2.0126	2	0	1	1	1	1	1	1	1	0	1	1	1	1	1	1	0	0
O70460	O70460	C-C motif chemokine 19	Ccl19	NaN	NaN	NaN	0	1	NaN	NaN	NaN	NaN	NaN	NaN	NaN	NaN	NaN	NaN	NaN	23.1396	NaN	NaN	2	2	2	17.6	17.6	17.6	11.911	0.0024053	3.0087	1	0	2	2	0	1	2	2	1	2	2	2	0	0	0	0	0	0
P27784	P27784	C-C motif chemokine 6;CCL6(22-95);CCL6(23-95)	Ccl6	NaN	NaN	NaN	0	1	NaN	NaN	NaN	NaN	NaN	NaN	NaN	NaN	NaN	23.4238	NaN	NaN	NaN	NaN	2	2	2	44	44	44	12.984	0	7.173	0	0	0	0	0	0	0	0	0	2	0	1	0	0	0	0	0	0
Q9Z121	Q9Z121	C-C motif chemokine 8	Ccl8	NaN	NaN	NaN	2	0	NaN	NaN	NaN	23.7154	NaN	NaN	23.9259	NaN	NaN	NaN	NaN	NaN	NaN	NaN	2	2	2	34	34	34	11.017	0	4.5117	1	0	1	2	0	1	2	0	1	1	1	1	0	0	0	0	0	0
P80316	P80316	T-complex protein 1 subunit epsilon	Cct5	NaN	NaN	NaN	0	1	NaN	NaN	NaN	NaN	NaN	NaN	NaN	NaN	NaN	NaN	NaN	NaN	23.1022	NaN	5	5	5	11.1	11.1	11.1	59.623	0	13.447	2	2	0	0	1	0	2	0	1	1	1	1	4	2	1	0	0	0
Q64314	Q64314	Hematopoietic progenitor cell antigen CD34	Cd34	NaN	NaN	NaN	0	1	NaN	NaN	NaN	NaN	NaN	NaN	NaN	NaN	NaN	NaN	NaN	NaN	NaN	23.6138	2	2	2	4.5	4.5	4.5	40.982	0	8.4771	2	0	0	1	0	0	1	2	0	0	1	1	0	2	0	0	1	0
Q08857	Q08857	Platelet glycoprotein 4	Cd36	NaN	NaN	NaN	0	1	NaN	NaN	NaN	NaN	NaN	NaN	NaN	NaN	22.3635	NaN	NaN	NaN	NaN	NaN	2	2	2	8.7	8.7	8.7	52.697	0	5.2277	0	0	0	0	1	0	0	0	1	0	0	0	1	0	0	0	1	0
O88324	O88324	CD83 antigen	Cd83	NaN	NaN	NaN	0	1	NaN	NaN	NaN	NaN	NaN	NaN	NaN	NaN	NaN	NaN	NaN	22.3117	NaN	NaN	1	1	1	7.7	7.7	7.7	21.312	0.0070922	2.1468	1	0	1	1	0	1	1	1	0	1	1	1	0	0	0	0	1	0
O89103	O89103	Complement component C1q receptor	Cd93	NaN	NaN	NaN	0	2	NaN	NaN	NaN	NaN	NaN	NaN	NaN	NaN	NaN	23.8693	24.2964	NaN	NaN	NaN	3	3	3	7.9	7.9	7.9	69.354	0	11.568	1	0	0	1	0	0	1	1	1	3	3	0	0	1	0	0	1	0
Q8BIF0	Q8BIF0	CD99 antigen-like protein 2	Cd99l2	NaN	NaN	NaN	0	1	NaN	NaN	NaN	NaN	NaN	NaN	NaN	NaN	NaN	NaN	NaN	NaN	NaN	21.2404	1	1	1	6.3	6.3	6.3	25.463	0.0023995	2.9933	0	1	1	0	0	1	1	1	1	1	1	0	0	1	0	0	1	0
P70408	P70408	Cadherin-10	Cdh10	NaN	NaN	NaN	1	0	NaN	NaN	NaN	NaN	NaN	NaN	23.0554	NaN	NaN	NaN	NaN	NaN	NaN	NaN	4	3	3	6.5	5.2	5.2	88.311	0	6.9424	2	2	2	3	1	1	3	1	0	2	1	0	1	1	0	0	1	0
P55284	P55284	Cadherin-5	Cdh5	NaN	NaN	NaN	0	1	NaN	NaN	NaN	NaN	NaN	NaN	NaN	NaN	NaN	NaN	NaN	24.4345	NaN	NaN	8	8	8	13.1	13.1	13.1	87.902	0	32.681	4	5	4	4	2	6	4	4	5	5	3	5	4	3	0	0	1	0
P97326;P70407	P97326	Cadherin-6	Cdh6	NaN	NaN	NaN	1	0	NaN	NaN	NaN	NaN	NaN	NaN	22.593	NaN	NaN	NaN	NaN	NaN	NaN	NaN	4	4	3	4.7	4.7	3.4	88.354	0	5.8356	2	0	1	1	0	2	3	0	0	1	0	1	0	0	0	0	1	0
P05208	P05208	Chymotrypsin-like elastase family member 2A	Cela2a	NaN	NaN	NaN	0	1	NaN	NaN	NaN	NaN	NaN	NaN	NaN	NaN	NaN	NaN	24.886	NaN	NaN	NaN	5	5	5	33.6	33.6	33.6	28.913	0	33.645	1	2	1	2	1	1	0	1	2	1	5	1	1	1	0	0	0	0
Q9CQ52	Q9CQ52	Chymotrypsin-like elastase family member 3B	Cela3b	NaN	NaN	NaN	0	1	NaN	NaN	NaN	NaN	NaN	NaN	NaN	NaN	NaN	NaN	25.2992	NaN	NaN	NaN	4	4	4	28.3	28.3	28.3	28.904	0	16.167	0	0	0	0	0	0	0	0	0	0	4	0	0	0	0	0	0	0
Q80U49	Q80U49	Centrosomal protein of 170 kDa protein B	Cep170b	NaN	NaN	NaN	0	1	NaN	NaN	NaN	NaN	NaN	NaN	NaN	NaN	NaN	NaN	NaN	26.5428	NaN	NaN	2	2	2	2.4	2.4	2.4	170.82	0.0023121	2.6243	1	1	1	1	1	1	1	1	1	1	0	2	0	0	1	0	0	0
Q8BK48;Q91WG0	Q8BK48	Pyrethroid hydrolase Ces2e	Ces2e	NaN	NaN	NaN	1	0	NaN	24.6113	NaN	NaN	NaN	NaN	NaN	NaN	NaN	NaN	NaN	NaN	NaN	NaN	4	4	4	9.5	9.5	9.5	62.317	0.00065574	4.196	0	4	1	1	0	0	0	1	0	1	1	0	0	1	0	0	0	0
Q9D1L0	Q9D1L0	Coiled-coil-helix-coiled-coil-helix domain-containing protein 2	Chchd2	NaN	NaN	NaN	0	1	NaN	NaN	NaN	NaN	NaN	NaN	NaN	NaN	NaN	NaN	NaN	NaN	22.5556	NaN	2	2	2	24.2	24.2	24.2	15.661	0.0012579	3.5951	0	0	0	0	0	0	0	0	0	0	0	0	2	0	0	0	0	1
Q9CRB9	Q9CRB9	MICOS complex subunit Mic19	Chchd3	NaN	NaN	NaN	0	1	NaN	NaN	NaN	NaN	NaN	NaN	NaN	NaN	NaN	NaN	NaN	NaN	22.3507	NaN	1	1	1	4.8	4.8	4.8	26.334	0.0070652	2.1183	0	0	0	0	0	0	0	0	0	0	0	0	1	0	1	1	1	1
O88200	O88200	C-type lectin domain family 11 member A	Clec11a	NaN	NaN	NaN	1	0	NaN	24.796	NaN	NaN	NaN	NaN	NaN	NaN	NaN	NaN	NaN	NaN	NaN	NaN	3	3	3	10.4	10.4	10.4	36.451	0	6.0857	2	3	2	2	1	2	2	1	0	1	0	0	0	0	1	0	0	0
Q8R4N0	Q8R4N0	Citrate lyase subunit beta-like protein, mitochondrial	Clybl	NaN	NaN	NaN	0	1	NaN	NaN	NaN	NaN	NaN	NaN	NaN	NaN	NaN	NaN	NaN	NaN	23.4894	NaN	2	2	2	10.1	10.1	10.1	37.548	0	5.6349	0	0	0	0	0	0	0	0	0	0	0	1	2	1	0	0	0	1
P53996	P53996	Cellular nucleic acid-binding protein	Cnbp	NaN	NaN	NaN	0	1	NaN	NaN	NaN	NaN	NaN	NaN	NaN	NaN	NaN	NaN	NaN	NaN	NaN	23.682	2	2	2	14	14	14	19.592	0.00065488	4.1723	2	2	1	1	2	0	1	2	2	1	1	1	2	2	1	0	0	0
Q8BQ47	Q8BQ47	Protein canopy homolog 4	Cnpy4	NaN	NaN	NaN	1	0	NaN	NaN	NaN	NaN	NaN	NaN	20.6184	NaN	NaN	NaN	NaN	NaN	NaN	NaN	2	2	2	9	9	9	28.093	0.0086393	2.0325	1	1	0	1	0	0	1	0	0	0	0	0	0	0	0	0	0	0
Q5M8N0	Q5M8N0	CB1 cannabinoid receptor-interacting protein 1	Cnrip1	NaN	NaN	NaN	0	1	NaN	NaN	NaN	NaN	NaN	NaN	NaN	NaN	NaN	NaN	NaN	NaN	NaN	20.7045	2	2	2	23.8	23.8	23.8	18.612	0.001227	3.2603	1	0	0	0	1	0	1	1	1	0	2	0	1	1	0	0	0	0
Q02788	Q02788	Collagen alpha-2(VI) chain	Col6a2	NaN	NaN	NaN	0	1	NaN	NaN	NaN	NaN	NaN	NaN	NaN	NaN	NaN	NaN	NaN	NaN	NaN	22.6913	2	2	2	2.5	2.5	2.5	110.33	0	6.2447	0	0	1	1	1	0	1	1	0	1	1	2	0	2	0	0	1	0
Q9JIF7	Q9JIF7	Coatomer subunit beta	Copb1	NaN	NaN	NaN	1	0	NaN	NaN	NaN	NaN	NaN	NaN	21.8097	NaN	NaN	NaN	NaN	NaN	NaN	NaN	2	2	2	3.1	3.1	3.1	107.06	0.0034404	2.553	1	0	1	0	1	0	2	1	1	0	0	1	1	1	1	0	1	0
Q9CZ04	Q9CZ04	COP9 signalosome complex subunit 7a	Cops7a	NaN	NaN	NaN	0	2	NaN	NaN	NaN	NaN	NaN	NaN	NaN	NaN	21.6366	NaN	NaN	NaN	22.9491	NaN	2	2	2	10.2	10.2	10.2	30.224	0.0012415	3.4323	2	0	0	0	0	0	1	1	2	0	1	2	2	2	1	1	0	0
Q8BMS4	Q8BMS4	Ubiquinone biosynthesis O-methyltransferase, mitochondrial	Coq3	NaN	NaN	NaN	0	0	NaN	NaN	NaN	NaN	NaN	NaN	NaN	NaN	NaN	NaN	NaN	NaN	NaN	NaN	1	1	1	4.6	4.6	4.6	40.956	0.0028752	2.5728	0	0	0	0	0	0	0	0	0	0	0	0	1	0	#N/A	#N/A	#N/A	#N/A
Q8K1Z0	Q8K1Z0	Ubiquinone biosynthesis protein COQ9, mitochondrial	Coq9	NaN	NaN	NaN	0	1	NaN	NaN	NaN	NaN	NaN	NaN	NaN	NaN	NaN	NaN	NaN	NaN	23.2984	NaN	2	2	2	14.7	14.7	14.7	35.082	0	9.0402	1	0	0	0	0	0	0	1	1	0	0	1	2	1	0	0	0	1
P56394	P56394	Cytochrome c oxidase copper chaperone	Cox17	NaN	NaN	NaN	0	0	NaN	NaN	NaN	NaN	NaN	NaN	NaN	NaN	NaN	NaN	NaN	NaN	NaN	NaN	1	1	1	25.4	25.4	25.4	6.784	0	18.762	1	0	0	0	0	0	0	0	0	0	0	0	1	0	#N/A	#N/A	#N/A	#N/A
P56391	P56391	Cytochrome c oxidase subunit 6B1	Cox6b1	NaN	NaN	NaN	0	1	NaN	NaN	NaN	NaN	NaN	NaN	NaN	NaN	NaN	NaN	NaN	NaN	NaN	23.0284	2	2	2	24.4	24.4	24.4	10.071	0	5.7458	1	1	0	0	1	0	0	1	1	0	0	0	2	1	0	0	0	1
P56392	P56392	Cytochrome c oxidase subunit 7A1, mitochondrial	Cox7a1	NaN	NaN	NaN	0	1	NaN	NaN	NaN	NaN	NaN	NaN	NaN	NaN	NaN	NaN	NaN	NaN	NaN	23.9287	1	1	1	16.2	16.2	16.2	8.9863	0.00064516	3.9618	1	1	0	1	1	0	0	1	1	1	1	1	1	1	0	0	1	1
Q7TPZ8	Q7TPZ8	Carboxypeptidase A1	Cpa1	NaN	NaN	NaN	0	1	NaN	NaN	NaN	NaN	NaN	NaN	NaN	NaN	NaN	NaN	26.3154	NaN	NaN	NaN	6	6	5	22	22	20	47.384	0	36.082	0	0	0	0	0	0	0	0	0	0	5	0	0	0	0	0	0	0
Q924X2	Q924X2	Carnitine O-palmitoyltransferase 1, muscle isoform	Cpt1b	NaN	NaN	NaN	0	2	NaN	NaN	NaN	NaN	NaN	NaN	NaN	NaN	22.5982	NaN	NaN	NaN	24.1349	NaN	4	4	4	6.7	6.7	6.7	88.216	0	13.643	2	0	0	1	1	0	0	1	2	0	1	0	4	1	0	0	1	1
P22935	P22935	Cellular retinoic acid-binding protein 2	Crabp2	NaN	NaN	NaN	0	1	NaN	NaN	NaN	NaN	NaN	NaN	NaN	NaN	NaN	NaN	NaN	NaN	NaN	23.5164	3	3	3	34.8	34.8	34.8	15.746	0	6.8744	2	2	1	1	1	2	2	1	1	1	1	1	1	2	1	1	0	0
Q71M36	Q71M36	Chondroitin sulfate proteoglycan 5	Cspg5	NaN	NaN	NaN	0	1	NaN	NaN	NaN	NaN	NaN	NaN	NaN	NaN	NaN	NaN	NaN	NaN	NaN	24.8944	2	2	2	5.5	5.5	5.5	60.405	0	16.574	1	1	2	1	1	2	1	1	1	1	1	1	1	1	0	0	1	0
P70269	P70269	Cathepsin E	Ctse	NaN	NaN	NaN	0	1	NaN	NaN	NaN	NaN	NaN	NaN	NaN	NaN	NaN	NaN	21.2768	NaN	NaN	NaN	1	1	1	2	2	2	42.937	0.0096205	1.9639	0	1	1	1	0	0	1	1	0	1	1	0	0	0	0	0	0	0
Q8BSU2	Q8BSU2	C-X-C motif chemokine 16	Cxcl16	NaN	NaN	NaN	0	1	NaN	NaN	NaN	NaN	NaN	NaN	NaN	NaN	NaN	NaN	NaN	NaN	NaN	23.8049	1	1	1	6.9	6.9	6.9	26.896	0.00063694	3.8148	1	0	1	1	0	1	1	1	1	1	1	1	0	1	0	0	1	0
P56395	P56395	Cytochrome b5	Cyb5a	NaN	NaN	NaN	1	0	NaN	NaN	NaN	NaN	26.0135	NaN	NaN	NaN	NaN	NaN	NaN	NaN	NaN	NaN	4	4	4	41	41	41	15.241	0	9.3118	2	0	1	1	4	1	0	2	1	1	2	1	2	0	0	0	1	0
Q9DCN2	Q9DCN2	NADH-cytochrome b5 reductase 3;NADH-cytochrome b5 reductase 3 membrane-bound form;NADH-cytochrome b5 reductase 3 soluble form	Cyb5r3	NaN	NaN	NaN	0	1	NaN	NaN	NaN	NaN	NaN	NaN	NaN	NaN	NaN	NaN	NaN	NaN	23.4749	NaN	2	2	2	10.3	10.3	10.3	34.127	0	9.1527	1	1	1	0	1	0	0	1	1	1	1	1	2	1	1	0	1	1
P53395	P53395	Lipoamide acyltransferase component of branched-chain alpha-keto acid dehydrogenase complex, mitochondrial	Dbt	NaN	NaN	NaN	0	1	NaN	NaN	NaN	NaN	NaN	NaN	NaN	NaN	NaN	NaN	NaN	NaN	22.7645	NaN	2	2	2	5.4	5.4	5.4	53.246	0.0066408	2.2572	1	0	0	0	2	0	0	0	0	0	0	1	2	1	0	0	0	1
Q9DAR7	Q9DAR7	m7GpppX diphosphatase	Dcps	NaN	NaN	NaN	2	0	23.2331	NaN	NaN	NaN	NaN	NaN	22.5999	NaN	NaN	NaN	NaN	NaN	NaN	NaN	2	2	2	10.4	10.4	10.4	38.988	0	8.1622	2	1	1	1	1	1	2	1	1	0	1	1	1	0	1	1	0	0
Q99KJ8	Q99KJ8	Dynactin subunit 2	Dctn2	NaN	NaN	NaN	0	1	NaN	NaN	NaN	NaN	NaN	NaN	NaN	NaN	NaN	NaN	NaN	21.2129	NaN	NaN	2	2	2	6.2	6.2	6.2	44.116	0.0023474	2.7745	2	0	0	1	0	0	2	0	0	1	1	2	0	1	1	0	1	0
A2ADY9	A2ADY9	Protein DDI1 homolog 2	Ddi2	NaN	NaN	NaN	0	1	NaN	NaN	NaN	NaN	NaN	NaN	NaN	NaN	22.0679	NaN	NaN	NaN	NaN	NaN	2	2	2	9.3	9.3	9.3	44.59	0.00064185	3.9119	0	1	0	1	1	0	1	1	2	0	1	1	1	0	0	0	0	0
Q03146	Q03146	Epithelial discoidin domain-containing receptor 1	Ddr1	NaN	NaN	NaN	0	1	NaN	NaN	NaN	NaN	NaN	NaN	NaN	NaN	NaN	NaN	NaN	21.5248	NaN	NaN	2	2	2	2.4	2.4	2.4	101.16	0.0012173	3.166	2	0	1	0	0	0	1	1	1	0	1	1	0	0	0	0	1	0
Q9CQ62	Q9CQ62	2,4-dienoyl-CoA reductase, mitochondrial	Decr1	NaN	NaN	NaN	0	1	NaN	NaN	NaN	NaN	NaN	NaN	NaN	NaN	NaN	NaN	NaN	NaN	25.012	NaN	4	4	4	16.7	16.7	16.7	36.213	0	29.197	0	1	0	0	0	0	0	0	0	0	0	1	4	0	0	0	0	1
Q9CQJ6	Q9CQJ6	Density-regulated protein	Denr	NaN	NaN	NaN	0	1	NaN	NaN	NaN	NaN	NaN	NaN	NaN	NaN	NaN	NaN	NaN	NaN	20.6899	NaN	2	2	2	10.6	10.6	10.6	22.166	0	4.4228	0	0	0	0	0	0	0	0	0	0	0	0	2	0	0	0	0	0
P31001;P46660;P08551;P08553;P19246	P31001	Desmin	Des	NaN	NaN	NaN	0	6	NaN	NaN	NaN	NaN	NaN	NaN	NaN	23.0661	23.2992	23.0695	23.4162	23.3166	NaN	24.5991	8	5	5	19	13.4	13.4	53.497	0	9.5631	0	0	1	2	0	0	1	3	5	2	2	3	1	5	1	0	0	0
Q60997	Q60997	Deleted in malignant brain tumors 1 protein	Dmbt1	NaN	NaN	NaN	0	1	NaN	NaN	NaN	NaN	NaN	NaN	NaN	NaN	NaN	NaN	23.5407	NaN	NaN	NaN	1	1	1	1.1	1.1	1.1	226.81	0	4.8615	0	0	0	0	0	0	0	0	0	0	1	0	0	0	0	0	1	0
O55188	O55188	Dentin matrix acidic phosphoprotein 1	Dmp1	NaN	NaN	NaN	5	0	23.4653	NaN	23.6424	23.6054	NaN	23.6412	23.4912	NaN	NaN	NaN	NaN	NaN	NaN	NaN	2	2	2	8.2	8.2	8.2	53.964	0.001261	3.6517	2	1	2	2	0	2	2	1	1	0	1	1	0	1	1	1	0	0
Q91YW3	Q91YW3	DnaJ homolog subfamily C member 3	Dnajc3	NaN	NaN	NaN	0	1	NaN	NaN	NaN	NaN	NaN	NaN	NaN	NaN	NaN	NaN	NaN	22.3512	NaN	NaN	2	2	2	4.6	4.6	4.6	57.463	0.00064851	4.0632	0	2	2	2	0	1	2	2	2	2	1	2	0	1	0	0	0	0
P49183	P49183	Deoxyribonuclease-1	Dnase1	NaN	NaN	NaN	0	1	NaN	NaN	NaN	NaN	NaN	NaN	NaN	NaN	NaN	NaN	NaN	NaN	NaN	21.7317	1	1	1	3.5	3.5	3.5	32.027	0.0006402	3.8569	1	0	0	1	0	1	0	0	1	0	1	1	0	1	0	1	0	0
P56542	P56542	Deoxyribonuclease-2-alpha	Dnase2	NaN	NaN	NaN	0	1	NaN	NaN	NaN	NaN	NaN	NaN	NaN	NaN	NaN	NaN	NaN	NaN	NaN	21.0899	1	1	1	5.4	5.4	5.4	38.81	0.0055741	2.2989	1	0	1	1	0	1	1	1	1	1	0	0	0	1	0	0	0	0
E9Q557	E9Q557	Desmoplakin	Dsp	NaN	NaN	NaN	1	0	21.8849	NaN	NaN	NaN	NaN	NaN	NaN	NaN	NaN	NaN	NaN	NaN	NaN	NaN	2	2	2	1.1	1.1	1.1	332.91	0.0034052	2.4464	1	0	1	1	1	1	1	1	1	1	1	0	1	0	1	0	0	0
P97399	P97399	Dentin sialophosphoprotein;Dentin phosphoprotein;Dentin sialoprotein	Dspp	NaN	NaN	NaN	0	1	NaN	NaN	NaN	NaN	NaN	NaN	NaN	NaN	NaN	NaN	NaN	20.7554	NaN	NaN	1	1	1	2.7	2.7	2.7	93.902	0	5.6054	1	1	0	1	0	0	0	0	0	0	0	1	0	0	0	0	0	0
Q9DD18	Q9DD18	D-tyrosyl-tRNA(Tyr) deacylase 1	Dtd1	NaN	NaN	NaN	0	3	NaN	NaN	NaN	NaN	NaN	NaN	NaN	23.1961	23.4248	NaN	NaN	NaN	NaN	23.0423	2	2	2	11	11	11	23.384	0	9.1937	1	1	1	1	1	1	2	2	2	1	1	1	1	2	1	1	0	0
Q9D7X3	Q9D7X3	Dual specificity protein phosphatase 3	Dusp3	NaN	NaN	NaN	0	1	NaN	NaN	NaN	NaN	NaN	NaN	NaN	NaN	NaN	NaN	NaN	24.0336	NaN	NaN	2	2	2	16.2	16.2	16.2	20.472	0	26.279	2	0	2	2	1	2	2	2	1	1	2	2	1	1	0	1	0	0
P62627	P62627	Dynein light chain roadblock-type 1	Dynlrb1	NaN	NaN	NaN	0	1	NaN	NaN	NaN	NaN	NaN	NaN	NaN	NaN	NaN	NaN	NaN	NaN	NaN	21.2739	1	1	1	16.7	16.7	16.7	10.99	0.0045147	2.3932	1	0	1	0	1	0	1	0	1	0	1	1	1	1	1	0	0	0
O35459	O35459	Delta(3,5)-Delta(2,4)-dienoyl-CoA isomerase, mitochondrial	Ech1	NaN	NaN	NaN	0	1	NaN	NaN	NaN	NaN	NaN	NaN	NaN	NaN	NaN	NaN	NaN	NaN	24.6712	NaN	4	4	4	17.1	17.1	17.1	36.118	0	27.195	1	0	0	0	1	0	0	1	1	0	0	1	4	1	0	0	0	1
P52793	P52793	Ephrin-A1;Ephrin-A1, secreted form	Efna1	NaN	NaN	NaN	0	1	NaN	NaN	NaN	NaN	NaN	NaN	NaN	NaN	NaN	NaN	NaN	NaN	20.9591	NaN	1	1	1	10.2	10.2	10.2	23.802	0.0066556	2.274	0	0	0	1	0	0	1	1	0	1	0	0	1	0	0	0	1	0
O08545	O08545	Ephrin-A3	Efna3	NaN	NaN	NaN	0	1	NaN	NaN	NaN	NaN	NaN	NaN	NaN	NaN	NaN	NaN	NaN	NaN	NaN	22.0898	1	1	1	7	7	7	25.632	0	4.5438	1	1	1	1	0	1	1	1	1	1	1	1	0	1	0	0	1	0
Q8BH64	Q8BH64	EH domain-containing protein 2	Ehd2	NaN	NaN	NaN	0	1	NaN	NaN	NaN	NaN	NaN	NaN	NaN	NaN	NaN	NaN	NaN	NaN	22.9831	NaN	4	3	3	8.5	6.8	6.8	61.174	0	7.6615	2	0	1	0	2	1	1	2	2	1	1	1	2	2	0	0	1	0
Q9QXY6	Q9QXY6	EH domain-containing protein 3	Ehd3	NaN	NaN	NaN	1	0	NaN	NaN	NaN	NaN	NaN	NaN	24.174	NaN	NaN	NaN	NaN	NaN	NaN	NaN	8	8	4	20.6	20.6	12	60.82	0	19.932	2	0	0	2	1	1	4	1	1	1	2	1	0	0	1	0	1	0
Q8BMJ3	Q8BMJ3	Eukaryotic translation initiation factor 1A, X-chromosomal	Eif1ax	NaN	NaN	NaN	0	1	NaN	NaN	NaN	NaN	NaN	NaN	NaN	NaN	NaN	NaN	NaN	NaN	20.6654	NaN	1	1	1	9.7	9.7	9.7	16.46	0.00064433	3.9605	1	0	0	0	0	0	0	0	0	0	0	1	1	0	0	0	0	0
Q9DCH4	Q9DCH4	Eukaryotic translation initiation factor 3 subunit F	Eif3f	NaN	NaN	NaN	1	0	NaN	NaN	NaN	NaN	NaN	NaN	21.1822	NaN	NaN	NaN	NaN	NaN	NaN	NaN	1	1	1	4.2	4.2	4.2	37.984	0.0023683	2.856	1	0	0	0	0	0	1	0	0	0	0	0	0	0	1	0	0	0
Q8BGD9	Q8BGD9	Eukaryotic translation initiation factor 4B	Eif4b	NaN	NaN	NaN	0	1	NaN	NaN	NaN	NaN	NaN	NaN	NaN	NaN	NaN	NaN	NaN	21.2092	NaN	NaN	2	2	2	5.1	5.1	5.1	68.839	0.0023725	2.8726	2	1	0	0	0	0	2	0	2	0	0	2	1	1	0	0	0	0
P63073	P63073	Eukaryotic translation initiation factor 4E	Eif4e	NaN	NaN	NaN	0	1	NaN	NaN	NaN	NaN	NaN	NaN	NaN	NaN	NaN	NaN	NaN	NaN	NaN	22.0338	1	1	1	6.9	6.9	6.9	25.053	0.0023095	2.6187	1	1	0	0	1	0	0	0	0	0	0	0	1	1	1	0	0	0
O55135	O55135	Eukaryotic translation initiation factor 6	Eif6	NaN	NaN	NaN	0	1	NaN	NaN	NaN	NaN	NaN	NaN	NaN	NaN	NaN	NaN	NaN	NaN	NaN	22.0462	1	1	1	7.3	7.3	7.3	26.511	0	33.386	1	0	0	0	0	0	1	1	1	0	0	1	1	1	1	1	0	0
Q03173	Q03173	Protein enabled homolog	Enah	NaN	NaN	NaN	0	1	NaN	NaN	NaN	NaN	NaN	NaN	NaN	NaN	NaN	NaN	NaN	NaN	19.7279	NaN	1	1	1	1	1	1	85.843	0.0066372	2.2545	0	0	0	0	0	0	0	0	0	0	1	0	1	0	1	0	0	0
Q8C522	Q8C522	Endonuclease domain-containing 1 protein	Endod1	NaN	NaN	NaN	0	0	NaN	NaN	NaN	NaN	NaN	NaN	NaN	NaN	NaN	NaN	NaN	NaN	NaN	NaN	2	2	2	5.4	5.4	5.4	55.262	0.0012469	3.4986	0	0	0	0	0	0	1	0	0	0	1	0	0	0	#N/A	#N/A	#N/A	#N/A
P97481	P97481	Endothelial PAS domain-containing protein 1	Epas1	NaN	NaN	NaN	0	1	NaN	NaN	NaN	NaN	NaN	NaN	NaN	NaN	NaN	NaN	NaN	NaN	25.1924	NaN	1	1	1	1.7	1.7	1.7	96.711	0.0045045	2.3748	0	1	0	0	1	0	0	0	1	0	0	0	1	0	0	1	0	0
Q61772;Q8BYG9	Q61772	Ephrin type-A receptor 7	Epha7	NaN	NaN	NaN	0	1	NaN	NaN	NaN	NaN	NaN	NaN	NaN	NaN	NaN	NaN	NaN	NaN	NaN	21.8474	4	4	4	5.9	5.9	5.9	111.86	0	16.007	3	0	1	1	0	1	1	1	1	2	1	2	0	1	0	0	1	0
Q8CGC7	Q8CGC7	Bifunctional glutamate/proline--tRNA ligase;Glutamate--tRNA ligase;Proline--tRNA ligase	Eprs	NaN	NaN	NaN	0	3	NaN	NaN	NaN	NaN	NaN	NaN	NaN	NaN	22.7252	NaN	NaN	NaN	23.1677	22.581	5	5	5	4.7	4.7	4.7	170.08	0	10.821	2	0	0	0	1	0	0	1	3	1	0	0	4	3	0	0	0	0
Q9QYY7	Q9QYY7	Endothelial cell-specific molecule 1	Esm1	NaN	NaN	NaN	0	0	NaN	NaN	NaN	NaN	NaN	NaN	NaN	NaN	NaN	NaN	NaN	NaN	NaN	NaN	1	1	1	12.5	12.5	12.5	20.043	0.0033994	2.4286	0	0	1	0	0	0	0	0	0	0	0	0	0	0	#N/A	#N/A	#N/A	#N/A
P51880	P51880	Fatty acid-binding protein, brain	Fabp7	NaN	NaN	NaN	0	1	NaN	NaN	NaN	NaN	NaN	NaN	NaN	NaN	NaN	NaN	NaN	NaN	NaN	22.3201	1	1	1	13.6	13.6	13.6	14.893	0.0066519	2.2737	1	1	0	0	0	0	0	0	0	0	0	0	0	1	1	0	0	0
P35505	P35505	Fumarylacetoacetase	Fah	NaN	NaN	NaN	0	2	NaN	NaN	NaN	NaN	NaN	NaN	NaN	NaN	NaN	22.4896	NaN	NaN	NaN	23.0074	2	2	2	7.2	7.2	7.2	46.175	0.0012682	3.7639	1	0	0	1	0	1	1	2	1	2	2	1	1	2	0	0	0	0
Q3TC72	Q3TC72	Fumarylacetoacetate hydrolase domain-containing protein 2A	Fahd2	NaN	NaN	NaN	0	1	NaN	NaN	NaN	NaN	NaN	NaN	NaN	NaN	NaN	NaN	NaN	NaN	21.7157	NaN	1	1	1	3.5	3.5	3.5	34.69	0.0023081	2.6165	0	0	0	0	1	0	0	0	0	0	0	0	1	0	0	0	0	0
Q8R1F1	Q8R1F1	Niban-like protein 1	Fam129b	NaN	NaN	NaN	0	1	NaN	NaN	NaN	NaN	NaN	NaN	NaN	NaN	NaN	21.4553	NaN	NaN	NaN	NaN	2	2	2	3.2	3.2	3.2	84.818	0.0065753	2.1699	2	0	0	0	0	2	2	2	1	2	1	1	0	1	1	0	0	0
Q7TPG8	Q7TPG8	Protein FAM19A1	Fam19a1	NaN	NaN	NaN	0	1	NaN	NaN	NaN	NaN	NaN	NaN	NaN	NaN	NaN	NaN	NaN	NaN	NaN	22.0605	1	1	1	10.5	10.5	10.5	14.873	0.00123	3.2686	1	1	1	1	0	1	1	1	1	1	1	1	1	1	0	0	0	0
Q91WE9	Q91WE9	Protein FAM19A5	Fam19a5	NaN	NaN	NaN	0	1	NaN	NaN	NaN	NaN	NaN	NaN	NaN	NaN	NaN	NaN	NaN	NaN	NaN	21.9063	1	1	1	8.3	8.3	8.3	14.33	0.009667	2.0086	1	1	1	1	1	1	1	1	1	1	1	1	1	1	0	0	1	0
Q8C0C7	Q8C0C7	Phenylalanine--tRNA ligase alpha subunit	Farsa	NaN	NaN	NaN	1	0	NaN	NaN	NaN	NaN	NaN	NaN	20.1903	NaN	NaN	NaN	NaN	NaN	NaN	NaN	1	1	1	2.2	2.2	2.2	57.598	0.0091644	2.0294	0	0	0	0	1	1	1	0	0	0	0	0	0	0	1	0	0	0
P70695	P70695	Fructose-1,6-bisphosphatase isozyme 2	Fbp2	NaN	NaN	NaN	0	1	NaN	NaN	NaN	NaN	NaN	NaN	NaN	NaN	NaN	NaN	NaN	22.6493	NaN	NaN	4	4	4	24.8	24.8	24.8	36.947	0	23.025	0	0	0	0	2	0	0	0	1	0	0	3	3	0	1	1	0	0
O70165	O70165	Ficolin-1	Fcn1	NaN	NaN	NaN	0	1	NaN	NaN	NaN	NaN	NaN	NaN	NaN	NaN	NaN	NaN	NaN	NaN	NaN	22.1064	2	2	2	6.6	6.6	6.6	36.298	0	5.7241	1	2	1	1	1	1	1	1	1	1	1	1	1	1	0	0	1	0
Q920E5	Q920E5	Farnesyl pyrophosphate synthase	Fdps	NaN	NaN	NaN	0	1	NaN	NaN	NaN	NaN	NaN	NaN	NaN	NaN	NaN	NaN	NaN	NaN	NaN	20.7267	1	1	1	4.2	4.2	4.2	40.581	0	4.4897	1	1	1	0	1	1	1	1	1	1	1	1	1	1	1	0	0	0
Q8CIB5	Q8CIB5	Fermitin family homolog 2	Fermt2	NaN	NaN	NaN	0	1	NaN	NaN	NaN	NaN	NaN	NaN	NaN	NaN	NaN	NaN	NaN	NaN	NaN	21.7891	1	1	1	1.6	1.6	1.6	77.8	0	4.8961	0	0	0	0	0	0	0	0	1	0	0	0	1	1	1	1	1	0
Q71KU9	Q71KU9	Fibrinogen-like protein 1	Fgl1	NaN	NaN	NaN	0	3	NaN	NaN	NaN	NaN	NaN	NaN	NaN	NaN	NaN	23.7907	24.7775	NaN	NaN	23.8122	4	4	4	15	15	15	36.439	0	25.396	1	0	0	0	0	0	1	0	0	4	4	1	1	2	0	0	0	0
Q9CQ92	Q9CQ92	Mitochondrial fission 1 protein	Fis1	NaN	NaN	NaN	0	1	NaN	NaN	NaN	NaN	NaN	NaN	NaN	NaN	NaN	NaN	NaN	NaN	22.2431	NaN	2	2	2	17.1	17.1	17.1	17.008	0	6.0301	1	1	0	1	0	0	2	1	1	1	1	1	2	1	0	0	1	1
Q2VIS4	Q2VIS4	Filaggrin-2	Flg2	NaN	NaN	NaN	0	2	NaN	NaN	NaN	NaN	NaN	NaN	NaN	NaN	24.1938	NaN	23.626	NaN	NaN	NaN	2	2	2	8.4	8.4	8.4	251.37	0	15.566	0	0	0	0	0	0	0	0	2	0	2	0	0	0	0	0	0	0
Q8K274	Q8K274	Ketosamine-3-kinase	Fn3krp	NaN	NaN	NaN	0	1	NaN	NaN	NaN	NaN	NaN	NaN	NaN	NaN	NaN	NaN	NaN	NaN	23.5378	NaN	2	2	2	9.7	9.7	9.7	34.468	0.0081257	2.0676	1	1	0	0	1	0	1	1	1	1	0	1	2	1	0	0	0	0
Q61239	Q61239	Protein farnesyltransferase/geranylgeranyltransferase type-1 subunit alpha	Fnta	NaN	NaN	NaN	0	0	NaN	NaN	NaN	NaN	NaN	NaN	NaN	NaN	NaN	NaN	NaN	NaN	NaN	NaN	2	2	2	6.9	6.9	6.9	44.013	0.00065062	4.1081	1	0	0	0	0	0	1	0	0	0	0	0	0	0	#N/A	#N/A	#N/A	#N/A
Q61553	Q61553	Fascin	Fscn1	NaN	NaN	NaN	0	1	NaN	NaN	NaN	NaN	NaN	NaN	NaN	NaN	NaN	NaN	NaN	23.5283	NaN	NaN	2	2	2	6.1	6.1	6.1	54.507	0	7.1668	2	1	2	2	2	2	2	2	0	1	1	2	1	1	1	0	0	0
Q8BFR2;Q5STE3	Q8BFR2	Follistatin-related protein 5	Fstl5	NaN	NaN	NaN	1	0	NaN	NaN	NaN	NaN	NaN	24.314	NaN	NaN	NaN	NaN	NaN	NaN	NaN	NaN	5	5	5	8.1	8.1	8.1	95.815	0	16.051	2	3	2	2	1	3	3	4	0	0	1	1	1	0	0	0	0	0
Q8R2K1	Q8R2K1	Fucose mutarotase	Fuom	NaN	NaN	NaN	0	1	NaN	NaN	NaN	NaN	NaN	NaN	NaN	NaN	NaN	NaN	NaN	NaN	NaN	21.8013	1	1	1	7.8	7.8	7.8	16.805	0.006561	2.1633	0	1	0	1	0	1	0	0	0	1	1	0	0	1	0	0	0	0
P56959	P56959	RNA-binding protein FUS	Fus	NaN	NaN	NaN	0	1	NaN	NaN	NaN	NaN	NaN	NaN	NaN	NaN	NaN	NaN	NaN	NaN	21.8124	NaN	1	1	1	2.7	2.7	2.7	52.673	0.0034208	2.4905	1	0	0	0	1	0	1	0	0	0	0	1	1	1	0	1	0	0
P56475	P56475	Gamma-aminobutyric acid receptor subunit rho-1	Gabrr1	NaN	NaN	NaN	0	1	NaN	NaN	NaN	NaN	NaN	NaN	NaN	NaN	NaN	NaN	NaN	NaN	24.5646	NaN	1	1	1	2.9	2.9	2.9	55.487	0.0044969	2.371	0	0	0	0	1	0	0	0	1	0	0	0	1	0	0	0	1	0
Q68FH4	Q68FH4	N-acetylgalactosamine kinase	Galk2	NaN	NaN	NaN	0	0	NaN	NaN	NaN	NaN	NaN	NaN	NaN	NaN	NaN	NaN	NaN	NaN	NaN	NaN	2	2	2	3.7	3.7	3.7	50.503	0.0065862	2.1796	1	0	0	0	0	0	0	0	0	0	0	1	0	0	#N/A	#N/A	#N/A	#N/A
Q8K1B9	Q8K1B9	Polypeptide N-acetylgalactosaminyltransferase 18	Galnt18	NaN	NaN	NaN	0	1	NaN	NaN	NaN	NaN	NaN	NaN	NaN	NaN	NaN	NaN	22.0819	NaN	NaN	NaN	2	2	2	3.5	3.5	3.5	71.095	0.0096983	2.0248	1	0	1	1	0	1	0	2	1	1	2	1	0	0	0	0	1	0
Q01721	Q01721	Growth arrest-specific protein 1	Gas1	NaN	NaN	NaN	0	1	NaN	NaN	NaN	NaN	NaN	NaN	NaN	NaN	NaN	NaN	NaN	21.7491	NaN	NaN	1	1	1	8.5	8.5	8.5	35.694	0.0023068	2.6101	0	0	1	1	0	1	1	1	0	1	0	1	0	0	0	0	1	0
O55126	O55126	Protein NipSnap homolog 2	Gbas	NaN	NaN	NaN	0	1	NaN	NaN	NaN	NaN	NaN	NaN	NaN	NaN	NaN	NaN	NaN	23.4671	NaN	NaN	3	3	3	11	11	11	32.932	0	15.004	2	1	1	0	2	2	0	1	1	0	0	2	2	1	0	0	0	0
Q01514	Q01514	Interferon-induced guanylate-binding protein 1	Gbp1	NaN	NaN	NaN	1	0	NaN	NaN	NaN	NaN	NaN	NaN	21.2681	NaN	NaN	NaN	NaN	NaN	NaN	NaN	3	1	1	8.5	2.7	2.7	67.711	0.0023175	2.6535	1	0	0	0	0	0	1	0	0	0	0	0	0	0	1	0	1	0
Q60759	Q60759	Glutaryl-CoA dehydrogenase, mitochondrial	Gcdh	NaN	NaN	NaN	0	1	NaN	NaN	NaN	NaN	NaN	NaN	NaN	NaN	NaN	NaN	NaN	NaN	NaN	20.274	1	1	1	3.2	3.2	3.2	48.605	0.0061111	2.2811	1	0	0	0	1	0	0	1	0	0	0	0	1	1	0	0	0	1
P97402	P97402	N-acetyllactosaminide beta-1,6-N-acetylglucosaminyl-transferase	Gcnt2	NaN	NaN	NaN	0	1	NaN	NaN	NaN	NaN	NaN	NaN	NaN	NaN	NaN	NaN	NaN	NaN	NaN	21.752	1	1	1	4	4	4	45.696	0	10.374	1	1	1	1	0	1	1	1	1	1	1	1	1	1	0	0	1	0
P97785	P97785	GDNF family receptor alpha-1	Gfra1	NaN	NaN	NaN	0	1	NaN	NaN	NaN	NaN	NaN	NaN	NaN	NaN	NaN	NaN	NaN	NaN	NaN	22.2588	2	1	1	4.1	2.8	2.8	51.752	0.0024024	3.0001	1	0	1	1	0	1	1	1	1	1	1	0	1	1	0	0	1	0
Q923B0	Q923B0	Gamma-glutamylaminecyclotransferase	Ggact	NaN	NaN	NaN	0	1	NaN	NaN	NaN	NaN	NaN	NaN	NaN	NaN	NaN	NaN	NaN	NaN	NaN	21.4631	1	1	1	6.7	6.7	6.7	17.08	0.0023767	2.8942	1	0	0	1	0	1	1	1	1	1	1	1	0	1	0	0	0	0
Q9QUH0	Q9QUH0	Glutaredoxin-1	Glrx	NaN	NaN	NaN	0	1	NaN	NaN	NaN	NaN	NaN	NaN	NaN	NaN	NaN	NaN	NaN	NaN	25.9574	NaN	2	2	2	22.4	22.4	22.4	11.871	0	9.5311	1	1	1	1	2	1	1	1	1	1	1	1	2	1	1	0	0	0
Q8K0C9	Q8K0C9	GDP-mannose 4,6 dehydratase	Gmds	NaN	NaN	NaN	0	1	NaN	NaN	NaN	NaN	NaN	NaN	NaN	NaN	NaN	NaN	NaN	NaN	NaN	21.5315	1	1	1	5.4	5.4	5.4	41.984	0.0023447	2.77	1	1	0	1	0	1	1	1	1	1	1	1	0	1	0	0	0	0
Q9Z0F1	Q9Z0F1	Neuroendocrine secretory protein 55;LHAL tetrapeptide;GPIPIRRH peptide	Gnas	NaN	NaN	NaN	0	1	NaN	NaN	NaN	NaN	NaN	NaN	NaN	NaN	NaN	NaN	NaN	NaN	NaN	22.8035	1	1	1	6.6	6.6	6.6	29.3	0	6.3262	1	1	1	1	1	1	1	1	0	1	1	1	1	1	0	0	0	0
P62880	P62880	Guanine nucleotide-binding protein G(I)/G(S)/G(T) subunit beta-2	Gnb2	NaN	NaN	NaN	0	1	NaN	NaN	NaN	NaN	NaN	NaN	NaN	NaN	NaN	NaN	NaN	NaN	NaN	22.5384	3	3	1	8.5	8.5	3.5	37.331	0	6.4035	1	0	0	0	0	0	0	0	0	0	1	0	0	1	1	0	0	0
Q9JK38	Q9JK38	Glucosamine 6-phosphate N-acetyltransferase	Gnpnat1	NaN	NaN	NaN	0	1	NaN	NaN	NaN	NaN	NaN	NaN	NaN	NaN	NaN	NaN	NaN	20.498	NaN	NaN	1	1	1	6	6	6	20.791	0.0044919	2.3614	1	0	1	0	1	0	0	0	0	0	0	1	0	0	0	0	1	0
Q69ZN6	Q69ZN6	N-acetylglucosamine-1-phosphotransferase subunits alpha/beta;N-acetylglucosamine-1-phosphotransferase subunit alpha;N-acetylglucosamine-1-phosphotransferase subunit beta	Gnptab	NaN	NaN	NaN	0	1	NaN	NaN	NaN	NaN	NaN	NaN	NaN	NaN	NaN	22.3022	NaN	NaN	NaN	NaN	1	1	1	1.2	1.2	1.2	140.98	0.0096515	1.9948	1	0	0	1	0	0	0	0	0	1	0	0	0	0	0	0	1	0
Q91XA2	Q91XA2	Golgi membrane protein 1	Golm1	NaN	NaN	NaN	0	1	NaN	NaN	NaN	NaN	NaN	NaN	NaN	NaN	NaN	NaN	NaN	22.601	NaN	NaN	2	2	2	7.6	7.6	7.6	44.326	0.001218	3.1936	0	1	0	2	1	0	1	2	1	2	0	2	1	1	0	0	1	0
Q7TSV6	Q7TSV6	Putative aspartate aminotransferase, cytoplasmic 2	Got1l1	NaN	NaN	NaN	0	1	NaN	NaN	NaN	NaN	NaN	NaN	NaN	NaN	NaN	NaN	NaN	NaN	NaN	27.4951	2	2	2	5.4	5.4	5.4	45.457	0.009636	1.9695	0	0	1	1	0	0	2	1	0	2	0	2	0	1	1	0	0	0
Q9R087	Q9R087	Glypican-6;Secreted glypican-6	Gpc6	NaN	NaN	NaN	0	1	NaN	NaN	NaN	NaN	NaN	NaN	NaN	NaN	NaN	NaN	NaN	21.9744	NaN	NaN	1	1	1	2.7	2.7	2.7	63.056	0.0023613	2.8495	1	0	1	1	0	1	0	1	1	1	1	1	0	0	0	0	1	0
Q64521	Q64521	Glycerol-3-phosphate dehydrogenase, mitochondrial	Gpd2	NaN	NaN	NaN	0	1	NaN	NaN	NaN	NaN	NaN	NaN	NaN	NaN	NaN	NaN	NaN	NaN	22.9147	NaN	2	2	2	3.6	3.6	3.6	80.953	0	11.963	0	0	0	0	0	0	0	0	0	0	0	0	2	0	0	0	1	1
Q99LD4	Q99LD4	COP9 signalosome complex subunit 1	Gps1	NaN	NaN	NaN	0	1	NaN	NaN	NaN	NaN	NaN	NaN	NaN	NaN	NaN	NaN	NaN	NaN	NaN	21.7407	2	2	2	4.5	4.5	4.5	53.442	0.003411	2.452	1	2	0	1	2	0	2	1	1	0	2	1	1	2	1	1	0	0
O70325;Q91XR9	O70325;Q91XR9	Phospholipid hydroperoxide glutathione peroxidase, mitochondrial;Phospholipid hydroperoxide glutathione peroxidase, nuclear	Gpx4	NaN	NaN	NaN	0	1	NaN	NaN	NaN	NaN	NaN	NaN	NaN	NaN	NaN	NaN	NaN	NaN	23.3393	NaN	3	3	3	18.3	18.3	18.3	22.228	0	6.2884	2	2	0	0	1	0	1	1	1	1	1	1	2	1	1	1	0	1
Q9DCM2	Q9DCM2	Glutathione S-transferase kappa 1	Gstk1	NaN	NaN	NaN	0	1	NaN	NaN	NaN	NaN	NaN	NaN	NaN	NaN	NaN	NaN	NaN	NaN	23.2508	NaN	2	2	2	10.2	10.2	10.2	25.704	0.0012602	3.6494	1	0	0	1	2	0	1	1	0	0	1	1	2	1	0	0	0	1
Q80W21	Q80W21	Glutathione S-transferase Mu 7	Gstm7	NaN	NaN	NaN	3	0	22.1592	NaN	NaN	NaN	22.2838	NaN	22.3352	NaN	NaN	NaN	NaN	NaN	NaN	NaN	9	2	2	45.4	12.4	12.4	25.709	0.0028703	2.5621	2	0	0	0	2	0	2	1	1	0	1	1	1	0	1	0	0	0
O09131;Q8K2Q2	O09131	Glutathione S-transferase omega-1	Gsto1	NaN	NaN	NaN	0	2	NaN	NaN	NaN	NaN	NaN	NaN	NaN	NaN	NaN	NaN	NaN	24.2573	NaN	24.0055	5	5	5	20.4	20.4	20.4	27.497	0	44.943	2	2	1	1	1	1	2	2	3	1	1	4	4	3	1	0	0	0
Q61133	Q61133	Glutathione S-transferase theta-2	Gstt2	NaN	NaN	NaN	0	1	NaN	NaN	NaN	NaN	NaN	NaN	NaN	NaN	NaN	NaN	NaN	NaN	NaN	23.4381	1	1	1	5.7	5.7	5.7	27.634	0.001224	3.2354	1	1	1	1	0	1	1	1	1	1	1	1	0	1	1	1	0	0
Q64520	Q64520	Guanylate kinase	Guk1	NaN	NaN	NaN	0	1	NaN	NaN	NaN	NaN	NaN	NaN	NaN	NaN	NaN	NaN	NaN	21.2314	NaN	NaN	1	1	1	6.1	6.1	6.1	21.918	0.0081213	2.0598	1	0	0	0	0	1	1	1	0	0	0	1	0	0	0	0	0	0
P14430;P06339	P14430	H-2 class I histocompatibility antigen, Q8 alpha chain	H2-Q8	NaN	NaN	NaN	0	1	NaN	NaN	NaN	NaN	NaN	NaN	NaN	NaN	NaN	NaN	NaN	NaN	NaN	22.3798	5	2	1	16.9	6.4	3.7	37.41	0	4.4085	0	0	1	1	0	0	1	1	0	1	0	1	0	1	0	0	1	0
Q9EQ21	Q9EQ21	Hepcidin	Hamp	NaN	NaN	NaN	0	1	NaN	NaN	NaN	NaN	NaN	NaN	NaN	NaN	NaN	NaN	NaN	NaN	NaN	22.9462	1	1	1	14.5	14.5	14.5	9.352	0.0012626	3.7003	1	0	1	1	0	1	1	1	1	1	1	1	0	1	0	0	0	0
Q61035	Q61035	Histidine--tRNA ligase, cytoplasmic	Hars	NaN	NaN	NaN	0	1	NaN	NaN	NaN	NaN	NaN	NaN	NaN	NaN	NaN	NaN	NaN	NaN	NaN	21.5117	5	5	3	10.2	10.2	6.7	57.432	0	6.5351	2	0	0	0	1	0	1	0	2	0	1	1	0	2	0	0	0	0
[truncated: 333 more rows]
[truncated: 10 more columns]

## Sheet: Peptides BACE DKO vs WT CSF
Sequence	N-term cleavage window	C-term cleavage window	Amino acid before	First amino acid	Second amino acid	Second last amino acid	Last amino acid	Amino acid after	A Count	R Count	N Count	D Count	C Count	Q Count	E Count	G Count	H Count	I Count	L Count	K Count	M Count	F Count	P Count	S Count	T Count	W Count	Y Count	V Count	U Count	O Count	Length	Missed cleavages	Mass	Proteins	Leading razor protein	Start position	End position	Gene names	Protein names	Unique (Groups)	Unique (Proteins)	Charges	PEP	Score	Identification type KO_09	Identification type KO_10	Identification type KO_11	Identification type KO_13	Identification type KO_14
[truncated: 15,367 more rows]
[truncated: 51 more columns]

[truncated: 2 more sheets: Proteins SDC vs Urea, Peptides SDC vs Urea]
